# Supplementary material for: Neonatal immune challenge poses a sex-specific risk for epigenetic microglial reprogramming and behavioral impairment
Source: Nat Commun. 2023 May 11;14:2721. doi: 10.1038/s41467-023-38373-0 (PMC10175500; doi:10.1038/s41467-023-38373-0)
Supplement: Supplementary file 3 — Supplementary Data 1 [file 41467_2023_38373_MOESM3_ESM.xlsx]

## Sheet: Tabelle1
gene	Celltype	Relative Mean Expression
Slc1a3	Astrocyte	0.820934
Abcd2	Astrocyte	0.672226
S1pr1	Astrocyte	0.463724
Gpam	Astrocyte	0.147335
Mfge8	Astrocyte	0.115099
Sdc4	Astrocyte	0.0993151
Slc1a4	Astrocyte	0.0936635
Slc39a12	Astrocyte	0.0551339
Lgr4	Astrocyte	0.0183905
Ednrb	Astrocyte	0.0171109
Ezr	Astrocyte	0.0161078
Ndrg2	Astrocyte	0.0142972
Ttyh1	Astrocyte	0.0118126
Lix1	Astrocyte	0.0115766
Slc15a2	Astrocyte	0.0107456
Adhfe1	Astrocyte	0.010713
F3	Astrocyte	0.00933366
Cpe	Astrocyte	0.00847015
Slc7a11	Astrocyte	0.00727143
Sfxn5	Astrocyte	0.00683739
Aldoc	Astrocyte	0.0064333
Grm3	Astrocyte	0.00554956
Ranbp3l	Astrocyte	0.0051706
Chil1	Astrocyte	0.00515085
Atp1a2	Astrocyte	0.00405416
Slc14a1	Astrocyte	0.00361326
Sparcl1	Astrocyte	0.00341008
Acot11	Astrocyte	0.00292765
Aldh1l1	Astrocyte	0.0026722
Prodh	Astrocyte	0.00258092
Clu	Astrocyte	0.00253459
Gpr37l1	Astrocyte	0.00186003
Slc25a18	Astrocyte	0.00183537
Pax6	Astrocyte	0.00177085
Slc1a2	Astrocyte	0.00151625
Acsl6	Astrocyte	0.00143314
Ntrk2	Astrocyte	0.00134504
Aqp4	Astrocyte	0.00125082
Mt3	Astrocyte	0.00119408
Slco1c1	Astrocyte	0.0011056
Slc4a4	Astrocyte	0.00104651
Atp1b2	Astrocyte	0.00102574
Gfap	Astrocyte	0.00101828
Elovl2	Astrocyte	0.00100413
Ntsr2	Astrocyte	0.000989321
Gabrb1	Astrocyte	0.00095306
Pou3f2	Astrocyte	0.000931194
Fabp7	Astrocyte	0.000809206
Acsbg1	Astrocyte	0.000741293
Id4	Astrocyte	0.000688114
Bcan	Astrocyte	0.000628419
Mlc1	Astrocyte	0.000607389
Ddah1	Astrocyte	0.000502574
Gjb6	Astrocyte	0.000491187
Htra1	Astrocyte	0.000489622
Plcd4	Astrocyte	0.000489055
Rfx4	Astrocyte	0.000447571
Fgfr3	Astrocyte	0.000438287
Fam107a	Astrocyte	0.000438244
Prex2	Astrocyte	0.000412491
Slc7a10	Astrocyte	0.000397284
Agt	Astrocyte	0.000373924
Mgst1	Astrocyte	0.000354291
Tmem47	Astrocyte	0.000347109
Adcyap1r1	Astrocyte	0.000326629
Ptprz1	Astrocyte	0.000315149
Rgs20	Astrocyte	0.000298287
Nwd1	Astrocyte	0.000283569
Scg3	Astrocyte	0.000281363
Ncan	Astrocyte	0.000247325
Dtna	Astrocyte	0.000246672
Rorb	Astrocyte	0.000243699
Cldn10	Astrocyte	0.000237282
Psd2	Astrocyte	0.000201123
Gabrg1	Astrocyte	0.000189764
Megf10	Astrocyte	0.00018635
Gdpd2	Astrocyte	0.000143579
Ppp1r3c	Astrocyte	0.000135851
Slc7a2	Astrocyte	0.000126118
Etnppl	Astrocyte	0.000125163
Sox9	Astrocyte	0.00011817
Gja6	Astrocyte	8.95e-05
Gpc5	Astrocyte	8.72e-05
Arhgef26	Astrocyte	8.13e-05
Kcnn3	Astrocyte	7.98e-05
Slc6a11	Astrocyte	7.3e-05
Bmpr1b	Astrocyte	6.27e-05
Gli3	Astrocyte	4.4e-05
Il33	Astrocyte	3.87e-05
Slc13a5	Astrocyte	3.77e-05
Chrdl1	Astrocyte	3.47e-05
Dio2	Astrocyte	3.25e-05
Tril	Astrocyte	2.89e-05
Hepacam	Astrocyte	2.3e-05
Atp13a4	Astrocyte	1.89e-05
Pamr1	Astrocyte	1.06e-05
Scara3	Astrocyte	1.06e-05
Egfr	Astrocyte	9.53e-06
Bsg	Endothelia	2.05921
Anxa3	Endothelia	1.80475
Cd34	Endothelia	1.28152
Fli1	Endothelia	0.967358
Ets1	Endothelia	0.597685
Srgn	Endothelia	0.542199
Eng	Endothelia	0.297961
Tmem204	Endothelia	0.285637
Slc2a1	Endothelia	0.26981
Myo1b	Endothelia	0.237637
Slc39a8	Endothelia	0.178067
Acvrl1	Endothelia	0.152904
Gimap6	Endothelia	0.152781
Pecam1	Endothelia	0.149637
Abcb1b	Endothelia	0.0760079
Abcg3	Endothelia	0.0573477
Ifitm3	Endothelia	0.0548892
Arhgap29	Endothelia	0.0545217
Tnfsf10	Endothelia	0.0388243
Kdr	Endothelia	0.021029
Ocln	Endothelia	0.0207262
Vim	Endothelia	0.0118121
Icam2	Endothelia	0.00939238
Edn1	Endothelia	0.00818253
Il1r1	Endothelia	0.00751278
Cav1	Endothelia	0.00700321
Anxa2	Endothelia	0.0066153
Wwtr1	Endothelia	0.00489807
Pltp	Endothelia	0.00439937
Itga1	Endothelia	0.00422814
Cdh5	Endothelia	0.00408058
Slc16a4	Endothelia	0.00396639
Heg1	Endothelia	0.00395342
Cxcl12	Endothelia	0.00325306
Adcy4	Endothelia	0.0031675
Ifitm2	Endothelia	0.00218248
Atp10a	Endothelia	0.00197352
Vwf	Endothelia	0.00182623
Abcc9	Endothelia	0.00179201
Sgpp2	Endothelia	0.00164846
Itm2a	Endothelia	0.00156787
Fn1	Endothelia	0.00152843
Ebf1	Endothelia	0.00126155
Uaca	Endothelia	0.00122341
Cobll1	Endothelia	0.00114615
Apold1	Endothelia	0.000943651
She	Endothelia	0.000942553
Flt1	Endothelia	0.000844589
Ahnak	Endothelia	0.000829516
Gata2	Endothelia	0.000794373
Clic5	Endothelia	0.000660545
Nostrin	Endothelia	0.00060167
Mmrn2	Endothelia	0.000599758
Anxa1	Endothelia	0.000530437
Gng11	Endothelia	0.000494941
Net1	Endothelia	0.000477715
Tie1	Endothelia	0.000302803
Mecom	Endothelia	0.000289212
Hmcn1	Endothelia	0.000286647
Igfbp7	Endothelia	0.000207779
Tek	Endothelia	0.000185126
Cgnl1	Endothelia	0.000173287
Podxl	Endothelia	0.000171329
Foxc1	Endothelia	0.000170176
Abcb1a	Endothelia	0.00014532
Epas1	Endothelia	0.000144092
Tm4sf1	Endothelia	0.000130414
Ifitm1	Endothelia	0.000117419
Cd93	Endothelia	0.000100442
Lef1	Endothelia	9.66e-05
Car4	Endothelia	8.76e-05
Mfsd2a	Endothelia	7.51e-05
Ifitm6	Endothelia	7.4e-05
Rgs5	Endothelia	7.31e-05
Esam	Endothelia	6.64e-05
Cyyr1	Endothelia	5.7e-05
Cldn5	Endothelia	4.84e-05
Ccdc141	Endothelia	3.73e-05
Ifitm7	Endothelia	3.59e-05
Ptprb	Endothelia	3.5e-05
Col4a1	Endothelia	3.01e-05
Slc38a5	Endothelia	2.37e-05
Nid1	Endothelia	2.24e-05
Erg	Endothelia	2.14e-05
Edn3	Endothelia	1.91e-05
Slco1a1	Endothelia	1.89e-05
Thbd	Endothelia	1.54e-05
Emcn	Endothelia	1.46e-05
Palmd	Endothelia	1.29e-05
Slco1a4	Endothelia	1.19e-05
Myct1	Endothelia	1.06e-05
Tbx3	Endothelia	1.01e-05
Sox7	Endothelia	9.53e-06
Slc19a3	Endothelia	0
Prom1	Endothelia	0
Gm5724	Endothelia	0
Gm6614	Endothelia	0
Slco1a6	Endothelia	0
Slco1a5	Endothelia	0
Robo4	Endothelia	0
Higd1b	Endothelia	0
Clec14a	Endothelia	0
Osmr	Endothelia	0
Hexb	Microglia	69.915
Csf1r	Microglia	47.3813
Ctss	Microglia	38.2621
P2ry12	Microglia	36.6756
C1qb	Microglia	30.977
C1qc	Microglia	26.294
Cx3cr1	Microglia	24.9076
Sparc	Microglia	22.3251
Selplg	Microglia	22.1115
Laptm5	Microglia	20.1207
C1qa	Microglia	19.4379
Tmem119	Microglia	17.2795
Gpr34	Microglia	15.7377
Olfml3	Microglia	14.7432
P2ry13	Microglia	12.8504
Cd53	Microglia	9.03081
Lpcat2	Microglia	8.32334
Slco2b1	Microglia	7.23837
Ly86	Microglia	5.97387
Fcgr3	Microglia	5.95156
Ptgs1	Microglia	5.83712
Fcer1g	Microglia	4.73949
Slc2a5	Microglia	4.20359
Tyrobp	Microglia	4.01444
Lcp1	Microglia	3.87813
Mpeg1	Microglia	3.44486
Lyn	Microglia	3.25935
Mafb	Microglia	2.75313
Nckap1l	Microglia	2.54992
Rgs10	Microglia	2.53335
Cd14	Microglia	2.31219
Irf8	Microglia	2.28558
Aif1	Microglia	2.21334
Plek	Microglia	2.12536
C3ar1	Microglia	2.08299
Itgb2	Microglia	2.07487
Il10ra	Microglia	2.02206
Cd86	Microglia	1.845
Arhgdib	Microglia	1.70973
Fcgr1	Microglia	1.67204
Vav1	Microglia	1.63945
Gpr183	Microglia	1.62188
Ptpn6	Microglia	1.5652
Sla	Microglia	1.52193
Fcgr2b	Microglia	1.5011
Cd84	Microglia	1.47129
Hpgds	Microglia	1.46235
Ptprc	Microglia	1.40335
Tlr7	Microglia	1.3706
Susd3	Microglia	1.37027
Itgam	Microglia	1.36574
Tbxas1	Microglia	1.362
Slc11a1	Microglia	1.34529
Havcr2	Microglia	1.30535
Pik3cg	Microglia	1.26781
Dock8	Microglia	1.24925
Cd300a	Microglia	1.19194
Cd83	Microglia	1.13272
Pld4	Microglia	1.12209
Lcp2	Microglia	1.10308
Tlr2	Microglia	1.09594
Trem2	Microglia	1.08317
Csf3r	Microglia	1.03238
Blnk	Microglia	0.978171
C5ar1	Microglia	0.974502
Dock2	Microglia	0.954574
Apbb1ip	Microglia	0.953222
Alox5ap	Microglia	0.946519
Rhoh	Microglia	0.890372
Samsn1	Microglia	0.85122
Il6ra	Microglia	0.831811
Fgd2	Microglia	0.741211
Ikzf1	Microglia	0.68969
Hk2	Microglia	0.679932
Arhgap25	Microglia	0.628132
Hcls1	Microglia	0.556786
Ptafr	Microglia	0.555876
Siglece	Microglia	0.539589
Syk	Microglia	0.48534
Themis2	Microglia	0.463763
Runx1	Microglia	0.417148
Il1a	Microglia	0.391478
Pik3r5	Microglia	0.350603
Cxcl16	Microglia	0.23476
Tlr1	Microglia	0.227203
Rbm47	Microglia	0.194337
Ccl4	Microglia	0.189705
Cd74	Microglia	0.164372
Nlrp3	Microglia	0.130002
Bcl2a1b	Microglia	0.122479
Ccl3	Microglia	0.0985972
Ccrl2	Microglia	0.0825881
Mrc1	Microglia	0.0807949
Rgs1	Microglia	0.0548874
Bcl2a1a	Microglia	0.0464867
Ccl2	Microglia	0.0332231
Clec4a1	Microglia	0.0136774
Il1b	Microglia	0.0132597
Bcl2a1d	Microglia	0.0052644
Bcl2a1c	Microglia	0.00423939
Gm49368	Microglia	0.00234056
Gm29094	Microglia	0.00015704
9530003J23Rik	Microglia	2.01e-05
Pfpl	Microglia	1.13e-05
Rtn1	Neuron	0.484833
Atp1a3	Neuron	0.0257737
Pnma2	Neuron	0.0219286
Rbfox1	Neuron	0.0137051
Pgm2l1	Neuron	0.0112313
Bcl11a	Neuron	0.0104684
Snap25	Neuron	0.00941397
Igf1	Neuron	0.00786766
Celf4	Neuron	0.00702772
Ndrg4	Neuron	0.00466396
Frmpd4	Neuron	0.00438087
Nrip3	Neuron	0.0034722
Kcnc2	Neuron	0.00302764
Pcsk2	Neuron	0.00289536
Sult4a1	Neuron	0.00185705
Myt1l	Neuron	0.00175881
Gap43	Neuron	0.00132909
Slc12a5	Neuron	0.00131111
Nrxn3	Neuron	0.00130811
Serpini1	Neuron	0.00130026
Calb2	Neuron	0.00113523
Syt1	Neuron	0.00103295
Uchl1	Neuron	0.00100295
Vsnl1	Neuron	0.000989214
Reln	Neuron	0.000920363
Gad1	Neuron	0.000866198
Csrnp3	Neuron	0.000806087
Rgs4	Neuron	0.000779163
Cck	Neuron	0.000736822
Elavl2	Neuron	0.000735598
Chgb	Neuron	0.000730528
Stmn2	Neuron	0.000634416
Nap1l2	Neuron	0.000583469
Dync1i1	Neuron	0.000568929
Gabra1	Neuron	0.000483318
Rab3c	Neuron	0.000482642
Tmem130	Neuron	0.000458453
Scn2a	Neuron	0.000456898
Sphkap	Neuron	0.00042618
Ina	Neuron	0.000421389
Gria1	Neuron	0.000401347
Syt13	Neuron	0.000399552
Kcnj3	Neuron	0.000371596
Slitrk4	Neuron	0.000361144
Gad2	Neuron	0.000350094
Syngr3	Neuron	0.000344995
Dcx	Neuron	0.000344002
Slc4a10	Neuron	0.00032367
Gda	Neuron	0.000319953
Grin2a	Neuron	0.000305105
Gabbr2	Neuron	0.000301861
Mal2	Neuron	0.000299932
Sv2b	Neuron	0.000295183
St8sia3	Neuron	0.000292609
Robo2	Neuron	0.000283862
Grin2b	Neuron	0.000280741
Rgs8	Neuron	0.000243229
Rab3b	Neuron	0.000238559
Nell2	Neuron	0.000227455
Kit	Neuron	0.000226177
Cacna2d1	Neuron	0.000217503
Penk	Neuron	0.000186953
Dlx1	Neuron	0.000184621
Gabrb2	Neuron	0.00016284
Syt4	Neuron	0.000157325
Olfm3	Neuron	0.000157034
Scg2	Neuron	0.000156467
Cnr1	Neuron	0.000151916
Sst	Neuron	0.000150853
Srrm4	Neuron	0.000148107
Cntnap2	Neuron	0.000140099
Slc7a14	Neuron	0.000121712
Disp2	Neuron	0.000119495
Kcnq5	Neuron	0.000107211
Gpr158	Neuron	0.000100146
Clstn2	Neuron	9.86e-05
Nell1	Neuron	9.39e-05
Adarb2	Neuron	9.3e-05
Vstm2a	Neuron	8.51e-05
Nyap2	Neuron	8.07e-05
Erbb4	Neuron	8.04e-05
Pnoc	Neuron	7.51e-05
Npy	Neuron	6.27e-05
Glra2	Neuron	5.26e-05
Gpr83	Neuron	3.81e-05
Fstl5	Neuron	3.36e-05
Ndnf	Neuron	2.59e-05
Gabrg2	Neuron	2.59e-05
Synpr	Neuron	2.58e-05
Slc2a13	Neuron	2.36e-05
Zfp804a	Neuron	2.3e-05
Zmat4	Neuron	1.29e-05
Vip	Neuron	0
Tac2	Neuron	0
Evi2a	Oligodendrocyte	1.37834
Trf	Oligodendrocyte	1.2125
Tmem63a	Oligodendrocyte	0.989123
Gltp	Oligodendrocyte	0.515342
Scd2	Oligodendrocyte	0.457825
Cnp	Oligodendrocyte	0.360639
Tppp	Oligodendrocyte	0.275606
Slc44a1	Oligodendrocyte	0.247453
Qdpr	Oligodendrocyte	0.161952
Mbp	Oligodendrocyte	0.153295
Psat1	Oligodendrocyte	0.0913801
Mag	Oligodendrocyte	0.072434
Enpp2	Oligodendrocyte	0.0266399
Prkcq	Oligodendrocyte	0.0240771
Agpat4	Oligodendrocyte	0.0234247
Galnt6	Oligodendrocyte	0.0177951
Gsn	Oligodendrocyte	0.0140992
Ccp110	Oligodendrocyte	0.0112719
Mob3b	Oligodendrocyte	0.00916483
Aplp1	Oligodendrocyte	0.0085893
Cdk18	Oligodendrocyte	0.00799129
Plp1	Oligodendrocyte	0.00778083
Trim59	Oligodendrocyte	0.00758584
Cryab	Oligodendrocyte	0.00587046
Dbndd2	Oligodendrocyte	0.00495711
Mobp	Oligodendrocyte	0.00426721
Plekhh1	Oligodendrocyte	0.00300697
Plekhb1	Oligodendrocyte	0.0030011
Car2	Oligodendrocyte	0.00280791
Anln	Oligodendrocyte	0.00255704
Ppp1r16b	Oligodendrocyte	0.00233273
Tubb4a	Oligodendrocyte	0.00220307
Prr18	Oligodendrocyte	0.00195953
Nfasc	Oligodendrocyte	0.0018523
Omg	Oligodendrocyte	0.00174803
Mog	Oligodendrocyte	0.00137809
Ptgds	Oligodendrocyte	0.00122344
Aspa	Oligodendrocyte	0.00113997
S100b	Oligodendrocyte	0.0011195
Slain1	Oligodendrocyte	0.00110059
Stmn4	Oligodendrocyte	0.000991094
Tspan2	Oligodendrocyte	0.000814093
Pcdh9	Oligodendrocyte	0.000808812
Enpp6	Oligodendrocyte	0.000760761
Nkain2	Oligodendrocyte	0.000698049
Fez1	Oligodendrocyte	0.000689989
Bcas1	Oligodendrocyte	0.000667249
Pex5l	Oligodendrocyte	0.000643152
Lpar1	Oligodendrocyte	0.000642058
Apod	Oligodendrocyte	0.00063329
Olig1	Oligodendrocyte	0.000550687
Adamts4	Oligodendrocyte	0.000492399
Ndrg1	Oligodendrocyte	0.000470894
Tmeff2	Oligodendrocyte	0.000375786
Map6d1	Oligodendrocyte	0.000363637
Hhip	Oligodendrocyte	0.000358669
Rhou	Oligodendrocyte	0.000346647
Mal	Oligodendrocyte	0.000346159
Car14	Oligodendrocyte	0.00034501
Ttll7	Oligodendrocyte	0.000339868
Rab33a	Oligodendrocyte	0.000338955
S1pr5	Oligodendrocyte	0.000331992
Dock5	Oligodendrocyte	0.000300346
Cntn2	Oligodendrocyte	0.000296764
Kcna1	Oligodendrocyte	0.000219417
Gjc3	Oligodendrocyte	0.000217689
Erbb3	Oligodendrocyte	0.000216997
Ppp1r14a	Oligodendrocyte	0.000203352
Lgi3	Oligodendrocyte	0.000188337
Tnfaip6	Oligodendrocyte	0.000174001
Myrf	Oligodendrocyte	0.000170989
Ano4	Oligodendrocyte	0.00016502
Pllp	Oligodendrocyte	0.000161827
Plekhg3	Oligodendrocyte	0.000160532
Fgfr2	Oligodendrocyte	0.000155299
Ermn	Oligodendrocyte	0.000152037
Gpr37	Oligodendrocyte	0.000130393
Fa2h	Oligodendrocyte	0.000127648
Zfp536	Oligodendrocyte	0.000124794
Sh3gl3	Oligodendrocyte	0.000123628
Cldn11	Oligodendrocyte	0.000108055
Ugt8a	Oligodendrocyte	9.99e-05
St18	Oligodendrocyte	9.95e-05
Slc24a2	Oligodendrocyte	9.93e-05
Cmtm5	Oligodendrocyte	9.8e-05
Opalin	Oligodendrocyte	9.77e-05
Folh1	Oligodendrocyte	8.52e-05
Tmem88b	Oligodendrocyte	6.88e-05
Gjb1	Oligodendrocyte	5.04e-05
Edil3	Oligodendrocyte	3.54e-05
Sgk2	Oligodendrocyte	2.84e-05
Cdh19	Oligodendrocyte	2.3e-05
Klk6	Oligodendrocyte	2.07e-05
Scd4	Oligodendrocyte	1.54e-05
Sh3tc2	Oligodendrocyte	1.06e-05
Tmem125	Oligodendrocyte	0
Ninj2	Oligodendrocyte	0
Nipal4	Oligodendrocyte	0
Tgfa	Olig. precursor	0.543561
Tmem100	Olig. precursor	0.528645
Csmd3	Olig. precursor	0.271833
Calcrl	Olig. precursor	0.181544
Ugdh	Olig. precursor	0.119636
Sulf2	Olig. precursor	0.0693631
Serinc5	Olig. precursor	0.0667669
Spp1	Olig. precursor	0.0258911
Kcnj10	Olig. precursor	0.0119016
Kcnj16	Olig. precursor	0.0101432
Megf11	Olig. precursor	0.00789503
Xylt1	Olig. precursor	0.0059928
Bcat1	Olig. precursor	0.00422573
Ckap2	Olig. precursor	0.00289292
Sez6l	Olig. precursor	0.00268668
Cspg5	Olig. precursor	0.00211675
Gpsm2	Olig. precursor	0.00146329
Ncald	Olig. precursor	0.00119147
B3gat2	Olig. precursor	0.00117984
Cspg4	Olig. precursor	0.0008393
Itgb8	Olig. precursor	0.000707823
Shc4	Olig. precursor	0.000536438
Gal3st1	Olig. precursor	0.000486847
Csmd1	Olig. precursor	0.000411647
Dpp6	Olig. precursor	0.000411379
Dpyd	Olig. precursor	0.000372855
Cacng4	Olig. precursor	0.000371583
Sox6	Olig. precursor	0.000365173
Gria3	Olig. precursor	0.0003449
Fign	Olig. precursor	0.000344724
Cntn1	Olig. precursor	0.000328562
Nlgn1	Olig. precursor	0.000286771
Opcml	Olig. precursor	0.000280698
Slitrk1	Olig. precursor	0.000258136
Tmem255a	Olig. precursor	0.000241488
Gria4	Olig. precursor	0.000233249
Sox10	Olig. precursor	0.000232157
Sulf1	Olig. precursor	0.000230427
Lhfpl3	Olig. precursor	0.000225128
Tmem132b	Olig. precursor	0.000222856
Lrrtm3	Olig. precursor	0.000210356
C1ql1	Olig. precursor	0.00021017
Kcnh8	Olig. precursor	0.000186106
Pcdh15	Olig. precursor	0.000181616
Sema5a	Olig. precursor	0.000181556
Dscam	Olig. precursor	0.000177127
Brinp3	Olig. precursor	0.000174866
Vcan	Olig. precursor	0.000170463
Galnt13	Olig. precursor	0.000150576
Pdgfra	Olig. precursor	0.000146981
Rnf43	Olig. precursor	0.000129038
Tnr	Olig. precursor	0.000122107
Slc6a13	Olig. precursor	0.000117795
Luzp2	Olig. precursor	0.000108347
Zfp488	Olig. precursor	9.14e-05
Slc35f1	Olig. precursor	8.67e-05
Olig2	Olig. precursor	8.38e-05
Mmp16	Olig. precursor	8.37e-05
Scrg1	Olig. precursor	8.36e-05
Sorcs1	Olig. precursor	8.17e-05
Nxph1	Olig. precursor	8.08e-05
Slitrk3	Olig. precursor	7.86e-05
Myt1	Olig. precursor	7.24e-05
Sema3d	Olig. precursor	6.99e-05
Gpr17	Olig. precursor	6.94e-05
Tmem255b	Olig. precursor	5.9e-05
Emid1	Olig. precursor	5.66e-05
Rlbp1	Olig. precursor	5.63e-05
Sntg1	Olig. precursor	5.1e-05
Matn4	Olig. precursor	5.09e-05
Cobl	Olig. precursor	4.93e-05
Lrrtm4	Olig. precursor	4.67e-05
Stk32a	Olig. precursor	4.42e-05
Adam12	Olig. precursor	4.33e-05
Gfra1	Olig. precursor	3.81e-05
Has2	Olig. precursor	3.09e-05
Chrna4	Olig. precursor	2.01e-05
Pnlip	Olig. precursor	2.01e-05
Prkg2	Olig. precursor	1.46e-05
Susd5	Olig. precursor	1.06e-05
Lrrn1	Olig. precursor	1.01e-05
Neu4	Olig. precursor	0
Acan	Olig. precursor	0
