# Supplementary material for: Neonatal immune challenge poses a sex-specific risk for epigenetic microglial reprogramming and behavioral impairment
Source: Nat Commun. 2023 May 11;14:2721. doi: 10.1038/s41467-023-38373-0 (PMC10175500; doi:10.1038/s41467-023-38373-0)
Supplement: Supplementary file 4 — Supplementary Data 2 [file 41467_2023_38373_MOESM4_ESM.xlsx]

## Sheet: RNA-Seq_P7_male
Gene	Base mean	log2(FC)	StdErr	Wald-Stats	P-value	P-adj	ctr_M1	ctr_M2	ctr_M3	ctr_M4	pIC_M1	pIC_M2	pIC_M3	pIC_M4
Zbp1	2366.23	5.93471	0.289742	20.4828	3.06769e-93	5.22734e-89	60.4402	85.7624	72.408	86.6168	2601.75	6691.79	6158.18	3172.87
Cfb	745.315	4.9102	0.263534	18.6321	1.76343e-77	1.50244e-73	38.2195	54.3565	54.7701	44.953	1122.19	2158.74	1447.48	1041.8
Oasl2	7479.43	4.06737	0.225517	18.0357	1.02115e-72	5.80014e-69	943.933	763.406	537.49	1123.83	11250.3	15644.9	18049.5	11522.1
Gm4951	1554.46	4.59869	0.257279	17.8743	1.86874e-71	7.96083e-68	79.9944	148.574	104.899	161.173	2046.1	3340.2	4051.81	2502.97
Iigp1	1328.18	5.89044	0.354571	16.6129	5.62518e-62	1.91706e-58	54.2184	61.604	27.8492	32.8925	1613.56	3804.49	3659.88	1370.92
Axl	12150	3.09517	0.187352	16.5206	2.60637e-61	7.40209e-58	2158.07	3318.16	2150.89	2557.94	18237.3	29014	20959.6	18803.8
Fgl2	3924.27	4.06184	0.250253	16.2309	3.04721e-59	7.41778e-56	370.641	582.218	451.157	370.588	4589.01	10842.4	8331.77	5856.35
Rnf213	6593.21	2.89053	0.182215	15.8633	1.1371e-56	2.42201e-53	1610.55	1264.69	1479.72	1912.15	10193.4	12625	14818.4	8841.71
Ifi204	4700.58	4.43413	0.288369	15.3766	2.35054e-53	4.45036e-50	637.288	403.446	219.081	402.384	6876.98	11903.7	10921.9	6239.93
C2	1045.14	3.2732	0.214114	15.2872	9.31325e-53	1.58698e-49	210.652	248.832	160.597	164.462	1562.36	2554.63	1941.65	1517.97
Stat1	4096.63	2.19918	0.145641	15.1001	1.61756e-51	2.50574e-48	1656.77	1364.95	1249.5	1588.71	5919.3	7655.61	7565.9	5772.32
Oas2	5893.44	4.12609	0.27747	14.8704	5.12859e-50	7.2826e-47	572.404	516.99	372.251	1093.13	8034.04	11926.5	13527.2	11105
Pyhin1	1625.19	4.51577	0.316069	14.2873	2.62557e-46	3.44151e-43	231.095	111.129	87.2609	114.027	1992.71	4326.81	3868.15	2270.34
Sp100	4616.79	3.23976	0.230214	14.0728	5.5823e-45	6.79446e-42	1123.48	658.317	673.023	1079.97	6615.5	9535.57	10897.3	6351.19
Cxcl9	311.855	8.22926	0.593626	13.8627	1.06569e-43	1.21063e-40	0.888826	7.24753	0	1.09642	422.729	874.69	686.346	501.84
Gm1966	1184.5	3.08524	0.223521	13.8029	2.44768e-43	2.60678e-40	355.53	275.406	187.518	179.812	1712.71	2212.63	2446.23	2106.17
Phf11a	227.272	5.93448	0.432447	13.723	7.39256e-43	7.40995e-40	10.6659	6.03961	4.64154	7.67491	336.658	547.199	653.212	252.087
Khdrbs3	155.039	-4.5507	0.332067	-13.7041	9.58988e-43	9.07842e-40	211.541	275.406	362.04	340.985	7.62656	14.5091	14.2003	14.0048
Ddx58	3208.39	2.20847	0.162531	13.588	4.71931e-42	4.23248e-39	1143.92	1075.05	977.508	1369.42	4684.89	6521.83	5591.12	4303.37
Ly6a	1115.23	4.30075	0.321359	13.383	7.60109e-41	6.47613e-38	123.547	70.0594	97.4723	139.245	1430.53	2316.27	3530.18	1214.53
Mx1	3226.51	3.77833	0.28424	13.2927	2.55127e-40	2.07017e-37	398.194	410.693	308.198	637.017	3808.92	8195.55	8014.63	4038.84
Nlrc5	2970.27	3.51008	0.266996	13.1466	1.78033e-39	1.37895e-36	289.757	596.713	381.534	651.271	3957.1	6178.79	7397.39	4309.6
Samd9l	1426.42	3.37268	0.25701	13.1228	2.43818e-39	1.80638e-36	261.315	166.693	277.564	298.225	1625.55	3399.27	3294.46	2088.28
Cd72	1612.83	3.84321	0.297568	12.9154	3.68474e-38	2.61616e-35	251.538	208.97	167.095	212.705	1804.23	5288.56	2927.15	2042.37
Cd52	7173.05	2.51441	0.194948	12.8978	4.62923e-38	3.15528e-35	2461.16	1863.82	2003.29	2218.05	11000.8	17465.8	11539.1	8832.38
Gbp2	1838.24	3.98644	0.310067	12.8567	7.88451e-38	5.16738e-35	251.538	171.525	271.066	177.619	1855.43	5624.34	4080.21	2274.23
Spon1	5181.59	7.63297	0.613181	12.4482	1.43114e-35	9.03206e-33	14.2212	74.8911	43.6304	75.6526	5691.59	16880.3	12855	5817.45
Ms4a4c	1027.83	4.28786	0.346431	12.3772	3.47068e-35	2.11216e-32	107.548	72.4753	59.4117	161.173	1259.47	3086.29	2257.84	1218.42
Adora1	339.382	3.9815	0.327481	12.1579	5.20548e-34	3.05867e-31	44.4413	62.8119	21.3511	33.9889	509.89	955.526	550.97	536.074
Spint1	5535.11	1.9028	0.15884	11.9793	4.55898e-33	2.5895e-30	1956.31	2870.02	2397.82	2120.47	8537.39	10854.9	7933.21	7610.84
Isg20	388.296	4.75254	0.398409	11.9288	8.37817e-33	4.60529e-30	25.776	14.4951	35.2757	35.0853	470.668	1040.51	1122.77	361.791
Gbp9	3281.43	1.37329	0.11538	11.9023	1.15096e-32	6.12886e-30	1932.31	1933.88	1622.68	1823.34	4133.6	4796.28	5353.5	4655.83
Psmb9	2091.72	1.61115	0.135448	11.895	1.256e-32	6.48553e-30	1062.15	861.248	1014.64	1187.42	3049.54	3422.07	3421.32	2715.38
Rsad2	4194.13	5.7217	0.481364	11.8864	1.39245e-32	6.97862e-30	139.546	160.654	111.397	212.705	4141.22	14686.3	9739.49	4361.73
1600014C10Rik	3454.07	1.53524	0.129506	11.8546	2.03674e-32	9.91601e-30	1795.43	1507.49	1959.66	1823.34	5443.19	5887.57	4594.26	4621.59
Phf11b	1476.91	3.28627	0.278471	11.8011	3.85292e-32	1.82372e-29	347.531	223.465	201.443	325.635	1821.66	3543.32	3621.07	1731.15
H2-K1	30414	2.41357	0.204668	11.7926	4.26128e-32	1.96249e-29	8834.93	13252.1	7481.23	8884.25	49934.4	69545.1	41969.3	43411.1
Ednrb	543.465	-2.06211	0.175736	-11.7341	8.52455e-32	3.82259e-29	977.709	758.575	854.971	917.7	205.917	158.563	225.311	248.975
Ifitm3	8001.56	4.91926	0.422752	11.6363	2.69554e-31	1.17774e-28	705.728	450.555	284.062	607.414	9639.97	17766.4	24633.7	9924.75
Oasl1	3295.8	6.56531	0.566443	11.5904	4.60929e-31	1.96356e-28	47.9966	114.753	33.4191	80.0383	3422.15	11088	8313.78	3266.24
Lgals3bp	21846.8	2.16137	0.18952	11.4045	3.9726e-30	1.65105e-27	8248.31	6568.68	6115.69	10999.2	30428.9	39269.8	41283	31861
Irf7	7225.54	4.47573	0.393747	11.367	6.10419e-30	2.47656e-27	485.299	599.129	484.576	917.7	8416.46	19093.9	19007.5	8799.7
B430306N03Rik	1860.94	2.7941	0.245869	11.3642	6.30653e-30	2.49915e-27	389.306	504.911	535.633	446.241	2553.81	4358.94	4172.98	1925.66
Sdc3	12737.4	2.34461	0.206508	11.3536	7.11735e-30	2.75635e-27	2947.35	4338.85	4259.07	5217.84	15722.7	24184.6	27258.8	17969.7
Tap1	6560.39	1.94753	0.172722	11.2756	1.73283e-29	6.56163e-27	2348.28	2673.13	2554.7	3230.04	8481.83	11973.1	12880.6	8341.43
Adam33	603.779	2.15867	0.19193	11.2472	2.39172e-29	8.85975e-27	230.206	167.901	220.009	265.332	859.622	821.835	1094.37	1170.96
Phf11d	2002.19	2.87726	0.256401	11.2217	3.19114e-29	1.15696e-26	607.957	339.426	435.376	535.051	2374.04	4207.63	4960.62	2557.44
H2-T23	3699.41	1.97682	0.177416	11.1423	7.80641e-29	2.77128e-26	1594.55	1385.49	1270.85	1744.4	5164.27	7356.1	6644.78	4434.86
Fcgr4	3514.35	2.88128	0.258663	11.1391	8.09149e-29	2.81386e-26	950.155	855.208	704.585	849.722	4297.02	9443.33	7302.72	3712.06
Dhx58	2521.93	2.30851	0.20889	11.0513	2.16017e-28	7.36186e-26	900.381	665.565	657.242	1165.49	3437.4	4835.67	4954.94	3558.78
Herc6	1475.33	1.98508	0.180041	11.0257	2.87169e-28	9.59483e-26	572.404	507.327	688.804	610.703	1823.84	2581.58	2989.63	2028.37
Oas1a	2132.68	2.96638	0.270408	10.97	5.32776e-28	1.74587e-25	596.402	351.505	287.775	699.513	2973.27	4309.19	4784.54	3059.28
Itgal	1636.99	3.02129	0.275714	10.9581	6.07913e-28	1.9545e-25	248.871	280.238	434.448	472.555	1992.71	4478.12	2931.88	2257.11
Tspo	2911.15	2.73687	0.250492	10.926	8.65976e-28	2.73263e-25	645.288	701.802	791.846	899.06	3515.84	7368.54	6158.18	3208.66
Tgtp2	169.891	4.88972	0.447693	10.922	9.04318e-28	2.80174e-25	3.5553	20.5347	9.28307	12.0606	190.664	430.09	430.741	262.201
Lrrc3	1877.89	1.31767	0.121892	10.8102	3.08163e-27	9.37695e-25	951.933	1180.14	1144.6	1025.15	2760.82	2903.89	2743.49	2313.13
Uba7	7437.58	1.36406	0.12715	10.7279	7.52531e-27	2.24967e-24	3749.07	3794.08	4519	4585.21	9515.77	12241.5	11456.8	9639.21
Ccl5	1476.37	6.93705	0.654613	10.5972	3.07121e-26	9.02299e-24	35.553	6.03961	25.0643	28.5068	1901.19	6168.43	2211.45	1434.72
Ifih1	1903.44	2.55789	0.242058	10.5672	4.2281e-26	1.22113e-23	579.515	568.931	429.806	632.632	2540.73	4381.74	4086.84	2007.36
AI607873	3494.01	4.68422	0.44495	10.5275	6.45073e-26	1.83201e-23	181.321	423.98	161.525	280.682	4230.56	9456.81	8799.43	4417.74
Parp14	5166.99	1.6335	0.156903	10.4109	2.21163e-25	6.17806e-23	2364.28	2504.02	2526.85	2680.74	5771.13	9163.52	9214.08	7111.34
Ddx60	3275.5	2.06714	0.202656	10.2002	1.97811e-24	5.43662e-22	1669.22	1091.96	991.432	1294.87	4035.54	5954.94	6627.74	4538.34
Ccl6	5071.56	-1.62922	0.160394	-10.1576	3.06456e-24	8.28892e-22	9934.41	6568.68	6279.07	7878.84	2623.54	2309.02	2219.97	2758.95
H2-D1	39055.7	2.01092	0.19965	10.0722	7.32892e-24	1.95132e-21	13626.6	21253.4	11661.4	15572.4	64229.8	79364.6	48044.2	58693.4
Oas3	683.353	8.20947	0.81592	10.0616	8.16505e-24	2.1405e-21	1.77765	7.24753	0	9.86774	710.36	2109	1596.11	1032.47
Maged1	3916.6	-0.937933	0.093598	-10.0209	1.23424e-23	3.18659e-21	5348.96	5341.43	5130.75	4767.21	2722.68	2488.31	2590.13	2943.35
Irgm1	4958.9	1.87832	0.187739	10.0049	1.44984e-23	3.68736e-21	2585.6	2084.87	1768.43	2043.72	6099.07	8826.7	10037.7	6225.15
Ifit2	5341.53	4.39825	0.440131	9.99304	1.63483e-23	4.09668e-21	461.301	408.277	432.591	632.632	5161	17504.2	12329.6	5802.67
Bst2	8520.4	2.39427	0.23977	9.98571	1.76044e-23	4.32537e-21	3151.78	2488.32	2091.48	3162.06	10580.2	14590.9	22066.3	10032.1
Ccl12	22303.7	3.87932	0.388523	9.98479	1.77685e-23	4.32537e-21	3324.21	2565.63	2471.15	2992.12	26820.4	58115.1	62585.3	19555.4
Ms4a6c	1232.58	1.7753	0.178489	9.94627	2.61804e-23	6.2833e-21	640.844	519.406	545.845	521.894	1857.61	2329.74	2088.39	1356.91
Klrg2	392.54	2.73222	0.275163	9.92945	3.09948e-23	7.33544e-21	64.8843	99.0496	144.816	101.967	600.319	867.435	781.014	480.832
Plac8	2470.02	4.61549	0.465372	9.91784	3.4821e-23	8.12808e-21	220.429	188.436	104.899	260.947	2761.9	4886.45	8378.15	2958.91
E230029C05Rik	2595.54	1.3819	0.139794	9.88526	4.82325e-23	1.11065e-20	1396.35	1286.44	1617.11	1457.14	4328.62	3595.14	3023.71	4059.84
Isg15	1527.31	4.64736	0.470253	9.88269	4.9487e-23	1.12434e-20	149.323	93.01	63.1249	163.366	1829.29	3859.41	4577.22	1483.73
Xaf1	1799.92	2.42694	0.24575	9.87563	5.30969e-23	1.19049e-20	698.617	404.654	452.086	701.706	2613.73	3151.58	4272.39	2104.61
Shisa5	10834.1	1.15576	0.118117	9.78488	1.30744e-22	2.89336e-20	6891.07	6305.35	6165.82	7487.42	14137.5	17012.9	15713.1	12959.9
Ifi27l2a	4259.95	2.49196	0.25717	9.68995	3.32706e-22	7.26835e-20	1166.14	718.713	1106.54	2152.26	7179.86	7708.46	7010.2	7037.43
Psmb8	4434.34	1.35089	0.140732	9.59906	8.06792e-22	1.74022e-19	2691.37	2268.48	2117.47	2913.18	6045.68	7044.15	6962.86	5431.54
Oas1g	1004.81	5.01669	0.525015	9.55532	1.23202e-21	2.6242e-19	70.2173	88.1783	13.9246	69.0742	1373.87	2135.94	2595.81	1691.47
Cybb	4484.18	4.18059	0.438534	9.5331	1.52653e-21	3.21136e-19	353.753	555.644	448.372	517.508	4790.57	15343.3	8802.27	5061.97
Mrc2	896.086	-2.51683	0.264728	-9.50724	1.95797e-21	4.06876e-19	1247.02	1333.55	1805.56	1715.89	332.3	151.309	372.994	210.072
Epsti1	2148.83	1.68417	0.177685	9.4784	2.58203e-21	5.30095e-19	1071.04	760.991	1065.7	1180.84	2700.89	3996.21	3581.31	2833.64
Tlr3	4141.22	1.3887	0.14708	9.44178	3.6651e-21	7.43491e-19	2344.72	2307.13	2332.84	2170.9	4670.72	6885.59	7094.45	5323.39
Ifit3	2495.87	4.74235	0.502792	9.43203	4.02218e-21	8.06329e-19	278.203	202.931	72.408	165.559	2654.04	7880.5	5708.5	3004.81
Parp12	5124.53	1.54678	0.164363	9.41073	4.92694e-21	9.76222e-19	2533.15	2452.08	2434.02	3034.88	5966.15	8541.7	9518.91	6515.36
Oas1b	302.063	2.05755	0.219615	9.36889	7.32981e-21	1.43563e-18	119.992	140.119	80.7627	128.281	411.834	543.054	552.863	439.596
Bmp1	803.881	-1.71175	0.18282	-9.36301	7.74952e-21	1.50059e-18	1082.59	1273.15	1235.58	1336.53	286.541	353.4	504.583	358.679
B2m	123621	1.14918	0.122843	9.35486	8.37085e-21	1.60269e-18	86921.9	81694.1	62338.6	76380.7	186153	176865	157791	160822
Cxcl10	4759.07	5.91945	0.635145	9.31984	1.16519e-20	2.18185e-18	167.099	119.584	170.809	161.173	2944.94	20140.7	11147.2	3221.11
Ddah2	1140.88	-1.47123	0.157858	-9.31998	1.16367e-20	2.18185e-18	1599	1399.98	1962.44	1746.59	668.958	496.418	568.957	684.68
H2-Q5	434.541	3.4306	0.369879	9.27493	1.77742e-20	3.2921e-18	77.3279	135.287	41.7738	41.6638	561.097	1193.89	750.72	674.566
Slfn8	4457.53	1.63666	0.177735	9.20839	3.31058e-20	6.06585e-18	2303.84	1828.79	2046.92	2497.63	5005.2	7441.08	8576.96	5959.83
Ifit1	2147.58	5.22542	0.568611	9.18979	3.93592e-20	7.13491e-18	130.657	115.96	65.9098	134.859	1673.49	8127.15	5150.91	1781.73
Gm12250	586.904	2.96074	0.323137	9.16248	5.07191e-20	9.09741e-18	197.319	123.208	125.321	87.7132	642.81	1474.74	1359.44	684.68
Dab2	6547.8	-1.21006	0.132366	-9.14184	6.1397e-20	1.0898e-17	9857.08	7693.25	9213.45	9808.53	4553.06	3890.5	3280.26	4086.3
Trim12a	1407.12	0.995811	0.109046	9.13204	6.72213e-20	1.18088e-17	1023.93	983.248	811.341	941.821	1869.6	1879.96	1799.65	1947.45
Sorl1	2215.08	1.67901	0.183937	9.12819	6.96522e-20	1.2111e-17	945.711	1102.83	1164.1	1004.32	3513.67	4485.38	2393.22	3111.41
Atp6v0a2	11403.4	0.901152	0.0994806	9.05856	1.3218e-19	2.26216e-17	7313.26	8572.62	8376.12	7552.11	14064.5	16516.5	14870.5	13961.3
Eif2ak2	2699.61	1.45014	0.160094	9.05809	1.32756e-19	2.26216e-17	1788.32	1523.19	1174.31	1300.35	3589.93	3708.1	4778.86	3733.84
Trim30b	604.914	2.77172	0.307072	9.02627	1.77619e-19	2.99667e-17	152.878	254.871	129.035	82.2311	942.425	1075.74	1420.97	781.158
Stat2	5690.02	2.27337	0.252384	9.00759	2.10628e-19	3.51872e-17	1496.78	2298.67	1444.45	2563.42	6296.27	11866.3	12349.5	7204.7
Gm5431	1107.71	1.38062	0.153847	8.97398	2.85987e-19	4.73127e-17	621.29	678.852	508.712	651.271	1359.71	1737.98	1862.13	1441.72
Pydc4	1817.49	6.72328	0.750191	8.96209	3.18575e-19	5.21972e-17	89.7715	20.5347	16.7095	8.77132	2083.14	4521.65	5150.91	2648.47
Tor3a	6895.36	1.98606	0.222167	8.93946	3.91068e-19	6.28661e-17	3354.43	2583.74	2397.82	2781.61	7367.26	13636.5	14805.2	8236.39
H2-M3	2789.74	1.42176	0.159043	8.93947	3.91026e-19	6.28661e-17	1461.23	2014.81	1228.15	1363.94	4234.92	4361.01	3770.64	3883.23
Slc2a6	998.372	2.22393	0.252426	8.81025	1.24871e-18	1.9886e-16	369.752	357.545	351.828	328.925	968.573	2448.92	1870.65	1290.78
Slfn2	5843.51	1.72468	0.19639	8.78195	1.60665e-18	2.53494e-16	3398.87	2459.33	1941.09	3059	7905.48	10839.3	10120.1	7024.98
Il15ra	994.943	1.81045	0.206583	8.76381	1.88759e-18	2.95087e-16	471.078	393.782	474.365	425.409	1535.12	2070.65	1580.02	1009.13
Slamf8	851.602	2.71299	0.309844	8.75598	2.02338e-18	3.13441e-16	242.65	276.614	156.884	225.862	910.829	2535.98	1475.88	988.118
Scimp	322.301	2.76143	0.316064	8.73692	2.39553e-18	3.62268e-16	79.9944	94.2179	81.691	75.6526	319.226	777.272	775.334	375.018
Shtn1	490.633	1.69311	0.193784	8.73708	2.39207e-18	3.62268e-16	231.984	276.614	244.145	174.33	745.224	927.544	682.559	642.666
Mmgt1	2138.18	-0.929216	0.106359	-8.7366	2.40237e-18	3.62268e-16	3034.45	2696.08	2871.25	2613.85	1516.6	1288.2	1555.4	1529.64
Fcgr1	14182.5	1.24072	0.142163	8.72746	2.60458e-18	3.89317e-16	9602.88	7235.45	7894.33	9001.57	18774.4	22167.8	22621	16162.3
Comp	187.594	3.12643	0.358743	8.71497	2.90841e-18	4.27235e-16	59.5514	21.7426	39.9172	31.796	298.525	525.436	271.698	252.087
H2-Q6	3737.31	4.87552	0.559408	8.71549	2.89494e-18	4.27235e-16	149.323	538.733	116.967	180.909	5831.05	11310.9	6619.21	5151.44
Gbp8	284.685	2.55207	0.293173	8.70498	3.17642e-18	4.62617e-16	119.103	85.7624	43.6304	83.3276	415.103	485.018	418.434	627.105
Ube2l6	1858.07	2.02685	0.232938	8.70125	3.28247e-18	4.74011e-16	947.489	593.089	553.271	834.372	2245.48	3274.9	4071.69	2344.25
Samhd1	3396.89	1.46316	0.16827	8.69535	3.45775e-18	4.95127e-16	2025.64	1772.02	1729.44	1704.93	4200.06	6285.54	5631.82	3825.65
Usp18	3240.62	4.08231	0.470729	8.67231	4.23432e-18	6.01274e-16	544.85	247.624	218.152	434.18	3360.05	8553.1	8888.42	3678.6
Capn3	3113.2	0.98313	0.11432	8.59983	7.9837e-18	1.12432e-15	2046.97	1887.98	2237.22	2193.93	4153.21	4301.94	3535.86	4548.46
Cxcl13	469.091	11.5626	1.34613	8.58953	8.73289e-18	1.21974e-15	0	0	0	1.09642	224.439	1983.6	1047.98	495.615
Kdr	546.121	2.96042	0.345114	8.57808	9.64657e-18	1.3364e-15	203.541	91.802	132.748	67.9777	624.289	1475.78	1015.79	757.039
Mmp14	1446.5	2.91154	0.339939	8.56491	1.0816e-17	1.48633e-15	303.09	274.198	366.681	413.349	1734.5	5121.7	1884.85	1473.62
Gm5970	66.5149	9.4649	1.10665	8.55276	1.20176e-17	1.63824e-15	0	0	0	0	131.831	157.527	170.403	72.3583
Adar	3791.06	1.4829	0.173721	8.53608	1.38857e-17	1.87787e-15	1533.23	2153.72	1768.43	2538.2	4532.36	6022.3	6297.34	5482.89
Vcam1	461.555	3.15446	0.369993	8.52574	1.51837e-17	2.02133e-15	84.4385	113.545	99.3289	75.6526	477.205	1666.47	634.278	541.52
Kif4	977.215	-1.01472	0.119006	-8.52664	1.50658e-17	2.02133e-15	1228.36	1352.87	1353.47	1297.06	609.035	579.327	660.785	736.809
Dtx3l	3764.72	1.38991	0.163109	8.52135	1.57708e-17	2.08322e-15	1903.87	2228.62	1779.57	2407.73	4247.99	6707.34	5799.39	5043.29
Rtp4	5165.04	2.26923	0.266728	8.50767	1.77458e-17	2.32607e-15	2281.62	1060.56	1126.97	2629.2	7964.31	8798.72	10056.6	7402.33
Mov10	1671.95	1.33751	0.157573	8.4882	2.09861e-17	2.72979e-15	730.615	843.129	1117.68	1100.8	2268.36	2572.25	2492.62	2250.11
Ect2	1320.04	-1.80402	0.212558	-8.48722	2.11636e-17	2.73202e-15	2623.82	1776.85	1976.37	1832.11	747.403	379.309	584.104	640.332
H2-Q7	1461.76	5.03428	0.593403	8.48375	2.18057e-17	2.79376e-15	79.9944	170.317	23.2077	73.4598	2332.64	4650.16	2198.2	2166.08
Igtp	2671.71	1.55754	0.183925	8.46836	2.48869e-17	3.16472e-15	1447.01	1105.25	1457.44	1408.89	3319.73	4766.23	4883	2986.14
P2ry14	117.458	3.95043	0.467261	8.45444	2.80422e-17	3.53954e-15	24.8871	18.1188	8.35477	5.48208	151.442	287.072	297.259	147.051
Klhdc8b	957.231	-1.59794	0.189436	-8.43525	3.30502e-17	4.141e-15	1012.37	1472.46	1624.54	1647.91	391.134	457.036	566.117	486.279
Gm15964	356.93	2.32001	0.27514	8.43213	3.39435e-17	4.22188e-15	128.88	108.713	164.31	73.4598	541.486	819.763	456.302	562.527
Ly6e	57284.6	1.08187	0.128642	8.4099	4.10347e-17	5.0669e-15	42693.9	31606.5	32532.5	40201.2	74866.7	78297.2	87194.3	70884.6
Gm8995	3015.25	1.5022	0.17874	8.40435	4.30245e-17	5.27438e-15	1822.98	1457.96	1729.44	1281.71	3575.77	5682.37	4817.68	3754.07
C3	1016.78	2.76795	0.330013	8.38741	4.9697e-17	6.04884e-15	289.757	231.921	269.209	249.983	1378.23	3431.4	926.804	1356.91
Csf2rb2	2732.92	1.24669	0.148658	8.38628	5.01774e-17	6.06399e-15	1566.11	1778.06	1561.41	1576.65	3534.37	5012.88	3434.57	3399.28
Il2rg	874.054	2.51951	0.300706	8.37866	5.35359e-17	6.42431e-15	246.205	285.069	219.081	288.357	986.005	2647.91	1378.37	941.436
Slamf6	1537.8	1.22918	0.147298	8.34488	7.12844e-17	8.49431e-15	834.608	832.258	942.232	1069	2108.2	2534.94	2209.56	1771.61
Parp9	4159.21	1.29435	0.156151	8.2891	1.14105e-16	1.35024e-14	2785.58	2316.79	1945.73	2588.64	5030.26	6894.92	6576.61	5135.1
Rnase6	549.908	1.63782	0.199244	8.2202	2.03167e-16	2.38756e-14	271.981	263.327	232.077	302.611	1110.21	714.054	652.265	852.738
H2-T22	747.884	2.14709	0.261748	8.2029	2.34662e-16	2.7388e-14	277.314	241.584	281.277	301.514	726.702	1831.25	1381.21	942.214
Stox2	153.801	-2.4535	0.299812	-8.18348	2.75764e-16	3.19661e-14	305.756	248.832	283.134	201.74	62.102	40.4181	59.6411	28.7877
Il1b	312.64	3.31287	0.405506	8.16973	3.09068e-16	3.55846e-14	71.1061	67.6436	28.7775	61.3993	289.809	979.362	664.572	338.45
Casp4	644.027	2.12542	0.261429	8.13003	4.29181e-16	4.90821e-14	357.308	234.337	195.873	172.137	825.848	1358.67	1191.88	816.17
Mx2	884.09	2.2036	0.271884	8.10494	5.27703e-16	5.99471e-14	287.091	339.426	231.149	404.577	1086.24	1936.96	1888.63	898.643
Cxcl16	2157.1	2.52728	0.311991	8.10048	5.47427e-16	6.17759e-14	639.955	744.08	517.067	650.174	2127.81	6706.3	3683.55	2187.87
Ncoa7	659.993	1.89004	0.236033	8.00751	1.17051e-15	1.3122e-13	331.532	217.426	229.292	343.178	771.372	1080.93	1420.03	886.194
Serpina3f	67.61	6.67579	0.837123	7.97469	1.52767e-15	1.7014e-13	0.888826	4.83169	0	0	76.2656	240.436	134.429	84.029
Gm44935	345.578	2.38262	0.29952	7.95482	1.79398e-15	1.98503e-13	100.437	96.6337	102.114	145.823	342.106	743.072	801.841	432.594
Gm13822	91.9185	5.38078	0.676744	7.95099	1.85027e-15	2.0341e-13	8.88826	0	6.49815	1.09642	83.8922	328.527	195.964	110.483
Cd28	141.813	-3.58313	0.452401	-7.92025	2.37027e-15	2.58907e-13	363.53	309.228	172.665	202.837	14.1636	8.2909	21.7737	42.0145
Gbp5	945.045	2.41488	0.305075	7.91569	2.45894e-15	2.66881e-13	275.536	322.515	355.542	240.115	902.113	2840.67	1355.65	1268.21
Pik3ap1	9412.36	1.18403	0.149918	7.89785	2.83747e-15	3.06015e-13	5236.08	5869.29	5781.5	6125.67	11200.2	16448.1	14066.8	10571.3
Met	314.878	3.37308	0.427807	7.88457	3.15614e-15	3.38243e-13	73.7726	30.198	81.691	35.0853	260.393	649.799	987.391	400.694
C4b	4568.92	5.28539	0.672754	7.85635	3.95481e-15	4.21187e-13	34.6642	387.743	274.779	217.09	6629.66	14567.1	7275.27	7165.02
Mnda	426.052	7.51552	0.956885	7.85415	4.02508e-15	4.26008e-13	0	12.0792	4.64154	2.19283	387.865	1442.62	1173.89	385.133
Trim30a	6742.27	1.66064	0.21211	7.82918	4.91051e-15	5.16513e-13	4639.67	2425.51	2482.29	3412.04	9368.69	10370.9	12705.4	8533.61
Ogfr	3411.62	1.24192	0.158762	7.82252	5.17755e-15	5.41261e-13	1827.43	2115.07	1973.58	2195.02	4168.46	5141.39	6080.55	3791.42
Ifi35	2415.3	1.54371	0.198002	7.79644	6.36777e-15	6.61627e-13	1375.01	1256.24	997.93	1305.83	2695.44	4288.47	4597.1	2806.41
Pml	2201.47	1.37869	0.17802	7.74455	9.59191e-15	9.90582e-13	1184.81	1304.56	1182.66	1220.31	2274.89	3414.81	4189.08	2840.65
BC147527	278.133	2.09048	0.270015	7.74208	9.78067e-15	1.00399e-12	107.548	101.465	81.691	132.666	314.868	610.417	521.623	354.789
Ifi47	485.702	3.39788	0.439812	7.72575	1.11196e-14	1.1346e-12	95.9932	35.0297	96.544	108.545	337.748	1365.93	1333.88	511.954
Jam2	1013.58	-1.65743	0.214567	-7.72453	1.12271e-14	1.13875e-12	1503.01	1372.2	1747.07	1536.08	504.443	316.091	445.888	683.902
H2-Q4	264.896	2.2894	0.297454	7.69664	1.39689e-14	1.40846e-12	56.8849	119.584	77.0495	107.449	452.146	610.417	389.087	306.55
Gpr165	4780.67	-2.23576	0.290516	-7.69582	1.40585e-14	1.40916e-12	6472.43	8128.1	9566.21	7382.16	1779.17	698.508	1656.7	2562.11
Ets1	2571.2	-1.50738	0.196022	-7.68984	1.47323e-14	1.46806e-12	4108.15	3755.43	3435.67	3919.68	1340.1	930.653	1181.46	1898.43
Gbp3	2438.08	1.48627	0.194495	7.64168	2.14406e-14	2.12412e-12	1420.34	1067.8	1105.61	1536.08	3222.77	4667.78	3848.27	2636.02
Mrc1	12575.5	-1.61966	0.212485	-7.62246	2.48884e-14	2.45144e-12	19648.4	15564.1	21294.4	19396.7	8491.63	3989.99	5089.37	7129.23
Birc5	1727.17	-1.31694	0.172971	-7.61367	2.66429e-14	2.60917e-12	2748.25	2197.21	2232.58	2682.93	1045.93	710.945	982.658	1216.86
Peak1	1023.41	-1.24116	0.164106	-7.56316	3.93404e-14	3.83064e-12	1511.89	1238.12	1711.8	1291.58	655.884	473.618	639.958	664.451
Gm4955	1263.45	5.75968	0.763683	7.54197	4.62925e-14	4.48195e-12	76.4391	83.3466	9.28307	14.2534	1672.4	3215.83	3567.11	1468.95
Thsd1	293.163	-2.52349	0.334935	-7.53428	4.91048e-14	4.72738e-12	559.072	421.565	427.95	588.775	142.726	37.309	90.8817	77.0265
Sp110	1163.44	1.60423	0.214073	7.49383	6.68937e-14	6.40376e-12	532.407	624.495	499.429	647.981	1288.89	2163.92	2241.75	1308.67
Cadm1	4697.47	-0.905324	0.1211	-7.47586	7.66988e-14	7.30138e-12	6459.1	5458.6	6506.51	6075.24	3539.81	2881.09	2948.92	3710.5
Saa3	73.1092	9.60171	1.28521	7.47093	7.96288e-14	7.53819e-12	0	0	0	0	84.9817	409.363	53.961	36.5682
Hcar2	444.354	3.19044	0.427122	7.46962	8.04291e-14	7.57188e-12	122.658	51.9406	64.0532	111.834	440.162	1462.31	953.311	348.565
Gm42602	860.026	1.05099	0.14096	7.45591	8.92518e-14	8.32179e-12	626.623	520.614	546.773	543.822	1318.31	1267.47	1045.14	1011.46
Gpr65	1007.33	1.64216	0.220255	7.45573	8.93713e-14	8.32179e-12	482.633	449.347	590.403	431.988	1322.66	1843.69	1943.54	994.343
Gdap10	1407.31	2.03449	0.273761	7.43162	1.07274e-13	9.93453e-12	628.4	411.901	672.094	495.58	1143.98	3182.67	2565.51	2158.3
Bcl2a1a	192.539	2.47824	0.333717	7.42616	1.11794e-13	1.02972e-11	52.4407	79.7228	43.6304	59.2064	295.257	531.654	252.765	225.633
Cd34	3865.66	0.957315	0.129464	7.39442	1.42027e-13	1.29419e-11	2608.71	2453.29	2776.57	2673.06	4882.09	6302.12	4382.2	4847.23
Isoc1	2198.88	0.71238	0.0963606	7.39286	1.43707e-13	1.30254e-11	1512.78	1681.43	1672.81	1801.41	2730.31	2599.2	2920.52	2672.59
Serpina3g	36.2531	8.58974	1.16224	7.39067	1.46088e-13	1.31711e-11	0	0	0	0	49.0279	100.527	98.4551	42.0145
Arhgap19	2161.15	-0.662445	0.0898233	-7.37497	1.64376e-13	1.4742e-11	2845.13	2607.9	2464.66	2677.45	1668.04	1716.22	1585.7	1724.15
Cdk5r1	713.71	-1.10125	0.149706	-7.35606	1.89414e-13	1.68985e-11	954.599	1067.8	1003.5	869.457	476.115	436.309	372.047	529.849
Mthfr	4271.29	1.44324	0.196256	7.35386	1.92565e-13	1.70901e-11	1703.88	2568.04	2408.96	2507.5	4677.26	7259.72	7884.93	5160
G2e3	1444.12	-1.02862	0.140471	-7.32267	2.4309e-13	2.14624e-11	2284.28	2005.15	1788.85	1675.32	905.382	830.126	1015.79	1048.03
H2-T24	1305.39	1.40757	0.192686	7.305	2.7726e-13	2.43532e-11	684.396	787.565	712.94	674.295	1504.61	1954.58	2635.57	1489.18
Nod1	785.907	1.49871	0.205694	7.28611	3.19023e-13	2.78777e-11	365.308	343.05	440.018	494.483	1026.32	1547.29	1194.72	876.08
Nmi	1089.94	1.15635	0.158897	7.27736	3.40419e-13	2.95956e-11	759.058	542.357	685.091	712.67	1233.32	1617.76	1740.01	1429.27
Psmb10	2547.98	1.10489	0.15243	7.24849	4.21449e-13	3.64543e-11	1662.99	1557.01	1475.08	1774	3015.76	4079.12	4024.35	2795.52
Fam83d	361.535	-1.50706	0.208218	-7.23791	4.55661e-13	3.92145e-11	547.517	416.733	584.834	589.871	242.96	149.236	166.616	194.511
Lap3	6138.07	1.09707	0.151594	7.23692	4.59004e-13	3.93036e-11	4061.05	3759.05	3852.48	3969.02	7089.43	10076.6	9705.4	6591.6
Lgals9	13242.5	0.936988	0.129519	7.23435	4.67747e-13	3.98521e-11	10210.8	7647.35	8189.53	10299.7	16837.3	19457.7	17394.4	15903.3
Slc25a22	2532.59	1.66202	0.231128	7.19091	6.43589e-13	5.4561e-11	1099.48	1432.59	1093.55	1240.05	2816.38	4528.9	5477.51	2572.22
Gcnt2	541.264	2.08528	0.290847	7.1697	7.51646e-13	6.34062e-11	196.431	175.149	231.149	222.572	680.943	1395.98	940.057	487.835
Art3	157.578	3.70698	0.519482	7.13591	9.61499e-13	8.07091e-11	19.5542	10.8713	25.0643	33.9889	137.278	474.654	448.728	110.483
Pmp22	3235.48	-1.25247	0.175621	-7.13167	9.91554e-13	8.28239e-11	4760.55	3495.72	4986.87	4987.59	2034.11	2212.63	1371.75	2034.59
Csf2rb	6318.71	0.956808	0.134252	7.12698	1.02597e-12	8.52808e-11	4700.11	4183.03	4195.95	4107.17	8151.7	10431	7688.02	7092.67
Gbp7	6357.39	0.868637	0.122057	7.11667	1.10568e-12	9.14603e-11	5245.85	4033.25	4602.55	4112.65	9283.7	7759.24	8330.82	7491.03
Scd2	10415.3	-0.784666	0.11028	-7.11524	1.11722e-12	9.19684e-11	13597.3	13155.5	13195.9	12772.1	7840.11	7258.68	6569.99	8932.74
Znfx1	8212.78	1.50694	0.211822	7.1142	1.12567e-12	9.22184e-11	3011.34	4609.43	4807.7	4672.92	8980.82	16061.5	13976.8	9581.64
Scarf2	338.857	1.73899	0.245242	7.09092	1.33227e-12	1.08621e-10	110.214	208.97	152.242	154.595	476.115	699.545	482.809	426.369
Trim34a	770.023	1.27706	0.180208	7.08658	1.37462e-12	1.11541e-10	540.406	363.584	386.176	508.737	964.215	958.635	1279.92	1158.51
Sox4	1751.63	-1.21222	0.171407	-7.07219	1.52512e-12	1.23166e-10	2121.63	2386.85	2486.01	2794.76	1228.97	752.399	1035.67	1206.75
Peli1	6026.86	1.2987	0.183782	7.06653	1.58858e-12	1.27686e-10	3262.88	4087.61	3466.3	3118.2	7076.36	11866.3	8619.56	6717.65
Ank	1548.69	-1.55316	0.219837	-7.06508	1.60522e-12	1.28417e-10	2583.82	2594.62	1532.64	2529.43	920.635	879.872	520.676	827.841
BC094916	69.2403	4.43313	0.627944	7.05975	1.66802e-12	1.32818e-10	2.66648	0	6.49815	15.3498	128.562	132.654	186.497	81.6948
Tmem106a	4758.65	0.896221	0.127235	7.04385	1.87006e-12	1.48213e-10	3871.73	2892.97	3094.98	3443.84	5723.19	6894.92	6555.79	5591.82
Cd300lf	855.658	2.48852	0.354139	7.02695	2.111e-12	1.66535e-10	283.536	231.921	323.979	195.162	1105.85	2902.85	995.912	806.056
Slfn5	2621.27	3.43502	0.490461	7.00365	2.49384e-12	1.95829e-10	177.765	508.535	269.209	820.119	3610.63	5693.77	5601.53	4288.59
Adora3	2120.27	0.581598	0.0831974	6.99058	2.73748e-12	2.13975e-10	1783.87	1680.22	1619.9	1710.41	2566.88	2407.47	2607.17	2586.22
Parp10	2623.84	1.74238	0.249596	6.98079	2.93525e-12	2.28387e-10	775.945	1488.16	1220.72	1346.4	2843.62	4970.39	5373.38	2972.14
Siglec1	1850.67	3.71153	0.532487	6.97019	3.16514e-12	2.45154e-10	77.3279	201.723	349.044	422.12	2367.5	4330.96	4370.84	2685.81
Batf2	104.619	3.49012	0.502351	6.94757	3.71632e-12	2.86543e-10	2.66648	20.5347	26.9209	18.6391	115.488	235.254	233.831	183.619
Sgk1	6431.58	-1.06018	0.15282	-6.93749	3.99141e-12	3.06368e-10	9927.3	7393.69	9339.7	8115.67	3190.08	4174.47	4473.08	4838.67
Smim3	566.109	1.51788	0.218822	6.93661	4.01633e-12	3.06898e-10	362.641	298.357	219.081	291.646	782.267	1080.93	878.523	615.434
Fam107b	2228.04	-0.892538	0.12887	-6.92587	4.33294e-12	3.29613e-10	3173.11	2827.74	2865.68	2719.11	1568.89	1348.31	1445.59	1875.87
Il18bp	442.787	3.08836	0.446012	6.92439	4.37853e-12	3.31601e-10	23.1095	129.248	149.457	71.267	544.754	1171.09	925.857	527.515
Apobec3	9032.69	0.585301	0.0847679	6.90475	5.02925e-12	3.79197e-10	7558.58	7018.02	7069.99	7252.79	10141.1	11882.9	10946.5	10391.6
9930111J21Rik2	1031.2	0.74509	0.108623	6.85943	6.91362e-12	5.18979e-10	729.726	757.367	856.828	738.984	1254.02	1254	1262.88	1395.81
Fpr1	60.0836	8.59384	1.25349	6.85594	7.08459e-12	5.2948e-10	0	0	0	1.09642	56.6545	306.763	84.2549	31.8999
Ppm1h	2670.55	0.638318	0.0931595	6.85189	7.28824e-12	5.42322e-10	1929.64	2070.38	2112.83	2244.36	3231.48	3518.45	3110.8	3146.42
Pdyn	92.2963	5.14076	0.750789	6.84714	7.53391e-12	5.58164e-10	5.33296	0	1.85661	13.157	46.8489	339.927	121.176	210.072
9330175E14Rik	174.437	3.53631	0.517561	6.83265	8.33586e-12	6.12255e-10	43.5525	39.8614	5.56984	21.9283	239.692	585.545	259.391	199.958
Trim25	2615.55	1.12414	0.164515	6.83307	8.31164e-12	6.12255e-10	1386.57	2031.72	1410.1	1754.26	3057.16	4359.98	3537.76	3386.83
Slc12a9	11825	0.62609	0.0916537	6.83104	8.43012e-12	6.1652e-10	8336.3	9177.79	9630.26	10050.8	13915.2	15020	14884.7	13584.7
Trim30d	1997.55	1.3636	0.20086	6.78878	1.13083e-11	8.23474e-10	1559	879.367	1045.27	986.774	2464.47	2973.32	3604.97	2467.18
Mcemp1	96.0534	5.44351	0.803118	6.77797	1.21877e-11	8.79993e-10	6.22178	0	8.35477	2.19283	108.951	450.818	159.99	31.8999
Lamb2	1342.84	-1.53128	0.22591	-6.77826	1.2163e-11	8.79993e-10	1481.67	1831.21	2344.9	2324.4	790.983	425.945	707.173	836.399
Hebp1	317.36	1.69196	0.249746	6.77472	1.24646e-11	8.96192e-10	127.102	153.406	161.525	157.884	570.903	654.981	355.953	357.123
Rplp1	1998.62	0.684894	0.10118	6.7691	1.29587e-11	9.27796e-10	1583	1490.58	1458.37	1598.57	2634.43	2439.6	2595.81	2188.64
Gbp6	202.835	5.89881	0.873253	6.75499	1.42848e-11	1.01846e-09	15.11	9.66337	1.85661	0	259.303	526.472	521.623	288.655
Fbxw17	858.782	1.53688	0.227968	6.74167	1.56573e-11	1.11167e-09	520.852	359.961	411.24	468.169	883.592	1337.94	1814.79	1073.7
Ms4a6d	4789.54	1.11988	0.166183	6.73886	1.59635e-11	1.1287e-09	3633.52	2990.81	2762.64	2686.22	6422.65	8526.15	6019.96	5274.37
Gm20559	408.33	1.7747	0.263659	6.73106	1.68433e-11	1.18599e-09	199.986	208.97	170.809	158.98	469.578	765.872	878.523	413.92
Cd276	1590.38	-1.85094	0.275273	-6.72402	1.76782e-11	1.23966e-09	1843.43	2915.92	2754.29	2448.3	990.363	350.29	579.371	841.068
Hpgd	5642.91	-1.30987	0.194876	-6.72159	1.79753e-11	1.25532e-09	9281.12	7369.53	7596.34	7922.7	3288.14	2221.96	2920.52	4543.01
Trpm2	1036.37	2.18341	0.325676	6.70424	2.02462e-11	1.40551e-09	169.766	581.01	358.327	388.131	1757.38	2508	1313.05	1215.31
Dnase1l3	95.902	3.17018	0.472886	6.70392	2.02908e-11	1.40551e-09	18.6654	19.3267	23.2077	15.3498	92.6082	311.945	199.75	86.3631
Cenpl	818.602	-1.24527	0.186445	-6.67899	2.40589e-11	1.65977e-09	1255.91	998.951	1119.54	1232.37	534.949	346.145	452.515	608.432
Sass6	1141.29	0.884512	0.132608	6.67012	2.5559e-11	1.75615e-09	854.162	665.565	850.329	836.565	1298.69	1531.74	1632.08	1461.17
Mcoln2	427.447	2.57639	0.386451	6.6668	2.61446e-11	1.78918e-09	42.6637	161.861	81.691	206.126	546.933	872.617	824.562	683.124
Gpsm2	335.705	-1.4328	0.2153	-6.6549	2.83489e-11	1.93226e-09	498.632	461.426	559.769	440.759	139.457	146.127	239.511	199.958
Rtkn2	274.485	-2.21569	0.33402	-6.63339	3.28064e-11	2.21834e-09	381.306	538.733	453.014	435.277	87.1607	44.5636	90.8817	164.946
Nampt	2297.32	1.32982	0.200466	6.63363	3.2754e-11	2.21834e-09	1185.69	1677.8	1027.64	1340.92	2485.17	3940.25	3945.78	2775.29
Sema4a	1647.83	1.57271	0.237602	6.61908	3.61436e-11	2.43434e-09	764.391	860.04	770.495	922.085	1550.37	3639.7	2779.46	1896.1
Ppic	106.427	-2.00317	0.30278	-6.61593	3.69212e-11	2.47692e-09	218.651	117.168	148.529	197.355	39.2223	39.3818	39.7607	51.351
Asb10	424.47	-1.23841	0.18764	-6.59996	4.11277e-11	2.7483e-09	600.847	550.812	532.848	701.706	256.035	197.945	240.458	315.109
Ifit3b	559.996	4.77983	0.724577	6.59672	4.20361e-11	2.79803e-09	44.4413	82.1387	15.7812	15.3498	473.936	1893.43	1343.34	611.544
Ifi205	345.388	7.12327	1.08144	6.58683	4.4932e-11	2.9676e-09	0	8.45545	10.2114	1.09642	223.349	1180.42	1047.03	292.545
Ctss	155594	0.891709	0.135367	6.58733	4.47801e-11	2.9676e-09	124440	108003	99988.9	103500	216737	240231	166608	185245
Cdan1	1447.44	-0.648827	0.0985653	-6.58271	4.61951e-11	3.03924e-09	1657.66	1924.22	1758.21	1731.24	1171.22	1044.65	1154.01	1138.28
Tmem206	5743.93	-0.623399	0.0947454	-6.57973	4.71296e-11	3.0888e-09	7222.6	6774.02	6839.77	7028.02	4857.03	4046.99	4300.79	4882.24
Irf1	2560.31	1.04883	0.159913	6.55874	5.42628e-11	3.54267e-09	1760.76	1512.32	1570.7	1829.92	3081.13	3574.41	4415.33	2737.94
Naaa	6450.17	1.21071	0.184629	6.55755	5.46977e-11	3.55744e-09	4135.71	3105.57	4210.8	4114.85	7148.27	11341.9	10574.5	6969.74
Serpinb9	339.59	1.14247	0.174432	6.54964	5.76774e-11	3.73697e-09	208.874	164.277	240.432	232.44	429.266	517.145	449.675	474.608
Kif22	1990.2	-1.35219	0.20666	-6.54304	6.028e-11	3.8908e-09	3188.22	2473.82	2489.72	3290.34	935.888	778.308	1284.65	1480.62
Fpr2	35.7673	8.56992	1.31193	6.53228	6.47776e-11	4.16532e-09	0	0	0	0	31.5958	168.927	70.0546	15.5609
Stard8	4738.33	-1.10808	0.170096	-6.51442	7.29727e-11	4.67464e-09	5948.03	6596.46	7452.45	5898.71	3109.46	2402.29	2525.75	3973.48
Spns2	840.09	0.952971	0.146649	6.49833	8.12166e-11	5.16451e-09	473.744	706.634	576.479	533.954	1127.64	1146.22	1114.25	1041.8
Cd274	351.133	2.01068	0.309416	6.49831	8.12259e-11	5.16451e-09	129.769	161.861	109.54	157.884	295.257	861.217	626.705	466.828
AW112010	560.187	1.80152	0.27756	6.49055	8.55256e-11	5.41768e-09	334.199	136.495	275.707	251.079	763.746	1239.49	712.853	767.931
Pif1	713.249	-1.76671	0.272698	-6.47866	9.25401e-11	5.84031e-09	1215.91	948.218	1089.83	1155.62	451.057	157.527	397.607	290.211
Rps26	1029.62	0.79327	0.122683	6.466	1.00634e-10	6.32769e-09	834.608	698.179	763.997	714.863	1449.05	1371.11	1193.77	1211.42
Serp1	12943.7	0.939491	0.145665	6.44965	1.12109e-10	7.02329e-09	9329.12	9722.56	8292.57	8144.17	14244.2	21874.5	16365.3	15577.3
Hck	9621.53	1.10873	0.172162	6.44004	1.19441e-10	7.45519e-09	6085.79	5616.84	6075.77	6605.9	10567.1	16269.9	15780.3	9970.66
Cdkn2d	366.962	-1.15152	0.179127	-6.42852	1.2885e-10	8.01317e-09	558.183	423.98	456.727	585.486	246.229	219.709	194.07	251.309
Idh1	2777.89	-0.830472	0.129369	-6.4194	1.36809e-10	8.47717e-09	3797.95	3507.8	3549.85	3368.19	2268.36	1953.54	1594.22	2183.2
Fam26f	436.277	1.18981	0.185648	6.40898	1.46497e-10	9.04462e-09	326.199	233.129	256.213	246.693	562.187	753.435	592.624	519.735
Ccl7	1011.22	3.81809	0.596779	6.39782	1.57607e-10	9.69542e-09	134.213	148.574	104.899	148.016	767.014	2732.89	3431.73	622.437
Trafd1	4345.31	0.976458	0.153048	6.38008	1.76999e-10	1.08102e-08	2710.92	2899.01	2451.66	3653.26	5135.94	6681.43	6149.66	5080.64
Cdc25b	605.738	-1.37296	0.215247	-6.37854	1.78783e-10	1.08802e-08	814.165	821.387	942.232	917.7	410.745	231.109	435.475	273.094
Iqgap3	2080.16	-0.851871	0.133897	-6.36212	1.98983e-10	1.20664e-08	2388.28	2737.15	3001.22	2582.06	1684.38	1268.51	1352.81	1626.89
Psme1	5445.93	1.04068	0.163646	6.35938	2.0257e-10	1.22404e-08	4317.92	3173.21	3257.43	3500.85	6318.06	7979.99	9066.39	5953.61
Rpl22	1687.76	0.655572	0.103148	6.35567	2.07518e-10	1.2495e-08	1399.9	1220	1220.72	1401.22	2060.26	2227.14	2009.81	1963.01
Vill	777.924	1.16068	0.182916	6.34543	2.218e-10	1.3308e-08	518.186	405.862	513.354	484.616	1052.47	1422.93	864.323	961.665
Aurka	1380.78	-1.34742	0.212389	-6.3441	2.23726e-10	1.33515e-08	2545.6	1604.12	1882.61	1897.89	824.758	496.418	899.35	895.531
Asb13	756.922	1.40011	0.220703	6.34385	2.24093e-10	1.33515e-08	335.087	405.862	560.698	361.817	870.518	1350.38	1285.6	885.416
Srgn	1566.28	1.50811	0.238267	6.3295	2.45962e-10	1.46034e-08	1087.03	669.189	807.627	694.031	1892.48	3428.29	2288.14	1663.46
Ly6i	75.0282	5.22206	0.82957	6.2949	3.07593e-10	1.81993e-08	0	8.45545	7.42646	0	72.9971	306.763	143.896	60.6876
Aspm	1568.38	-1.44271	0.229302	-6.29174	3.13923e-10	1.85095e-08	1795.43	1949.59	2836.91	2591.93	889.039	554.454	769.654	1160.07
Fam171a1	217.884	-2.20087	0.350199	-6.28464	3.28617e-10	1.93091e-08	343.976	272.99	453.942	360.721	122.025	42.4909	47.3342	99.5899
Adamts16	817.604	-1.90293	0.303852	-6.26267	3.78438e-10	2.21601e-08	1107.48	1302.14	1424.95	1327.76	247.318	160.636	464.822	505.73
Psme2	2268.68	1.08196	0.172941	6.25623	3.94406e-10	2.3016e-08	1689.66	1288.85	1249.5	1594.19	2585.4	3348.49	3853	2540.32
Gsdmd	5859.06	0.616404	0.0985738	6.25322	4.02073e-10	2.33833e-08	4514.35	4616.68	4818.84	4554.51	6423.74	8066.01	6697.79	7180.59
Rpl13	829.631	0.878234	0.140553	6.24842	4.14621e-10	2.40311e-08	628.4	532.693	578.335	597.546	1162.51	1236.38	923.964	977.226
Enpp4	692.374	1.741	0.278713	6.24657	4.19569e-10	2.42355e-08	412.415	212.594	337.904	311.382	683.122	1599.11	1131.29	851.182
Lbr	4060.3	-1.04359	0.16718	-6.24228	4.3123e-10	2.48249e-08	5387.18	5314.85	5899.39	5272.66	2198.63	2036.45	2958.39	3414.84
Arhgef39	1597.29	-1.08825	0.174671	-6.23031	4.65521e-10	2.67087e-08	2081.63	1858.99	2321.7	2428.56	1238.77	734.781	977.925	1135.95
Ccnb1	936.412	-1.50626	0.241816	-6.22897	4.69504e-10	2.68172e-08	1687.88	1152.36	1389.68	1311.31	542.575	261.163	573.691	572.642
Nid2	4553.03	-1.49501	0.240022	-6.22862	4.7056e-10	2.68172e-08	5474.28	6284.82	7839.56	7287.87	2987.43	1307.89	2109.21	3133.19
Cln8	5802.69	-0.710915	0.114149	-6.22796	4.72558e-10	2.68413e-08	6574.65	6467.21	7678.96	8095.93	4189.16	4780.74	4031.93	4602.92
Ctsc	40928.6	1.04543	0.168067	6.22034	4.96089e-10	2.80842e-08	30004.1	26404	24101.6	26353.4	42501.7	70788.7	61796.7	45478.3
Thbs1	932.473	1.84755	0.297185	6.21681	5.07353e-10	2.86268e-08	312.867	352.713	636.819	319.057	926.082	2255.12	1420.03	1237.09
Slc11a1	9474.48	0.715074	0.115066	6.21447	5.14978e-10	2.89611e-08	6995.06	7177.47	7511.86	7008.29	11857.1	13914.2	9972.37	11359.5
Gpr84	9833.73	1.53436	0.247234	6.20609	5.43184e-10	3.04469e-08	5552.5	4505.55	4996.15	5134.51	9585.5	23383.4	15662.9	9849.28
Mastl	537.28	-1.47908	0.238452	-6.20281	5.54627e-10	3.09864e-08	873.716	661.941	847.545	780.648	350.822	169.963	251.818	361.791
Ccng2	5453.04	-0.871462	0.140611	-6.19769	5.72979e-10	3.18031e-08	7105.28	7477.03	7034.71	6590.55	4382	3353.67	3132.58	4548.46
Sepw1	2034.51	1.22881	0.198255	6.19815	5.71305e-10	3.18031e-08	1353.68	1252.61	854.971	1406.7	2317.39	3556.8	3186.54	2347.36
Gmpr	2196.48	-0.814221	0.131486	-6.19244	5.92396e-10	3.27741e-08	3147.33	2435.17	2710.66	2907.69	1791.15	1448.83	1402.99	1728.04
Fcgr2b	8184.78	0.878515	0.141961	6.18842	6.07693e-10	3.35116e-08	6787.08	5070.85	5738.8	5468.92	10647.8	12970.1	9518.91	9275.86
Sirt1	615.693	-0.772496	0.125145	-6.1728	6.70903e-10	3.6878e-08	737.726	762.198	825.265	782.84	436.893	403.145	481.862	495.615
Capg	490.497	-1.08156	0.175375	-6.1671	6.95528e-10	3.81087e-08	751.947	552.02	661.883	697.32	385.686	286.036	323.766	265.314
Gm13209	28.0392	-5.30643	0.862665	-6.15121	7.68947e-10	4.19963e-08	103.104	28.9901	52.9135	33.9889	1.08951	0	1.89337	2.33414
Baiap2l2	94.3749	-3.49202	0.568695	-6.14041	8.23084e-10	4.48094e-08	255.093	136.495	76.1212	225.862	13.0741	3.10909	31.2406	14.0048
Knstrn	1049.75	-1.32203	0.215428	-6.13678	8.42114e-10	4.56995e-08	1543.89	1377.03	1506.64	1571.16	761.567	345.109	665.519	627.105
Fam234b	1679.96	0.658472	0.107356	6.13355	8.59369e-10	4.64213e-08	1264.8	1375.82	1256.93	1316.79	2034.11	1792.91	2170.75	2227.55
Tapbp	12157.2	0.721976	0.117715	6.13328	8.60865e-10	4.64213e-08	9155.8	8880.64	8425.32	10247.1	13856.4	16664.7	16785.7	13242.3
Gpr35	1160.3	1.16343	0.190008	6.12306	9.17943e-10	4.93431e-08	654.176	872.119	779.778	559.172	1723.6	1943.18	1209.86	1540.53
Zc3hav1	2819.11	1.01755	0.166259	6.12028	9.34092e-10	5.00532e-08	2307.39	1729.74	1641.25	1777.29	3106.19	4369.3	4385.04	3236.67
Aplp2	6841.79	-0.634806	0.10379	-6.11624	9.58063e-10	5.10169e-08	9367.34	8346.74	7177.67	8400.73	5509.65	5477.17	5038.25	5416.76
Pttg1	1498.93	1.18665	0.194117	6.11309	9.77232e-10	5.18755e-08	1007.93	1013.45	765.854	872.747	1839.09	2647.91	2372.39	1472.06
Zfas1	1249.21	1.04539	0.171202	6.10616	1.02056e-09	5.4007e-08	1030.15	712.674	757.499	759.816	1457.76	1988.78	1850.77	1436.27
Gm43068	30.2791	3.54956	0.582369	6.09504	1.09413e-09	5.77212e-08	3.5553	2.41584	7.42646	5.48208	45.7594	39.3818	81.4148	56.7973
Stil	1202.32	-1.3446	0.220918	-6.0864	1.15476e-09	6.07317e-08	1593.67	1751.49	1858.47	1698.35	795.341	375.163	721.373	824.729
Ndc80	1180.02	-1.33689	0.219927	-6.07879	1.21092e-09	6.31014e-08	2051.41	1507.49	1556.77	1647.91	733.239	389.672	742.2	811.502
Arap3	2861.68	-1.00992	0.166124	-6.0793	1.20705e-09	6.31014e-08	3026.45	4696.4	3858.97	3716.85	2076.6	1729.69	1560.14	2228.32
Fam64a	1201.46	-1.58339	0.260664	-6.07444	1.24423e-09	6.46393e-08	1914.53	1329.92	1873.32	2089.77	673.316	302.618	636.172	792.051
Dennd2c	1156.3	-1.12142	0.18474	-6.07023	1.27728e-09	6.60269e-08	1806.09	1459.17	1470.44	1602.96	716.897	658.09	550.97	985.784
Nfkbia	2159.6	1.19517	0.196897	6.07005	1.27869e-09	6.60269e-08	1564.33	1296.1	1118.61	1271.84	2707.43	4076.01	3118.38	2124.07
Slc39a14	1476.71	1.71379	0.282508	6.06633	1.30866e-09	6.73703e-08	532.407	682.476	766.782	778.455	1501.34	3699.81	2465.17	1387.26
St3gal6	5630.31	-0.828087	0.136537	-6.06492	1.32017e-09	6.77582e-08	8213.64	6395.94	7245.44	6956.75	4841.78	3359.89	3850.16	4178.88
Stx11	19.9076	7.7248	1.27571	6.05531	1.40143e-09	7.17129e-08	0	0	0	0	19.6112	65.2908	54.9077	19.4511
D330045A20Rik	237.556	-2.12319	0.350757	-6.05317	1.42027e-09	7.24593e-08	696.84	272.99	248.786	326.732	75.1761	92.2362	114.549	73.1363
Cyp4f18	243.201	2.34386	0.38794	6.0418	1.52403e-09	7.7521e-08	122.658	62.8119	77.9778	55.9172	308.331	749.29	239.511	329.113
Tlr12	828.877	1.19689	0.198434	6.03167	1.62272e-09	8.22952e-08	455.079	606.377	446.516	506.544	1163.6	1407.38	1258.14	787.382
Tor1aip1	5088.07	0.672069	0.111497	6.02767	1.66342e-09	8.38598e-08	4391.69	4024.79	3590.69	3687.24	6174.25	6979.9	6294.5	5561.47
Fth1	39060.3	1.06355	0.17644	6.02783	1.66173e-09	8.38598e-08	30804.1	23340.7	22404.7	24574	47670.4	71643.7	50747	41297.9
P2ry12	138649	-1.19351	0.198179	-6.02238	1.71867e-09	8.63896e-08	223377	185353	192663	170360	109139	57778.2	67642.5	102879
Gprasp1	1179	-1.15496	0.19291	-5.98703	2.13707e-09	1.06791e-07	1746.54	1560.63	1708.09	1494.41	797.52	654.981	502.689	967.111
Plk3	1127.71	1.0138	0.169359	5.98612	2.14906e-09	1.07076e-07	580.404	742.872	818.767	846.433	1336.83	1751.45	1672.79	1272.11
Fem1c	1741.35	-0.595862	0.099559	-5.98501	2.16372e-09	1.07492e-07	2094.07	2327.66	1999.57	1962.58	1441.42	1344.16	1437.07	1324.23
Gm26711	224.253	1.55515	0.259863	5.98449	2.17069e-09	1.07525e-07	106.659	72.4753	157.812	117.316	381.328	335.781	355.007	267.648
Pcp4	93.0608	-1.83148	0.306244	-5.98046	2.22513e-09	1.09902e-07	207.097	111.129	128.106	134.859	37.0433	40.4181	40.7074	45.1267
Cmpk2	901.437	4.47893	0.750895	5.96479	2.44953e-09	1.20636e-07	13.3324	48.3169	77.0495	171.041	848.727	3048.98	1878.22	1125.83
Ntpcr	7042.2	0.722811	0.121536	5.94729	2.72624e-09	1.33877e-07	5242.3	4693.98	5454.73	5863.63	9006.97	10207.1	8140.54	7728.33
Asb2	2960.19	0.613269	0.103182	5.94355	2.78918e-09	1.36182e-07	2200.73	2338.54	2225.15	2598.5	3232.57	3874.96	3547.23	3663.82
C1galt1c1	2745.1	1.3512	0.227325	5.94391	2.78295e-09	1.36182e-07	1940.31	1759.94	1216.08	1267.46	3038.64	4628.39	5243.68	2866.32
Cenpa	2305.17	-1.26996	0.214213	-5.92849	3.05734e-09	1.48849e-07	2840.69	2989.61	3690.95	3515.11	1587.41	771.054	1518.48	1528.08
Tmem219	1693.11	0.786126	0.133513	5.88802	3.90854e-09	1.89748e-07	1362.57	1054.52	1172.45	1380.39	2137.62	2420.94	2131.93	1884.43
Ifitm2	360.055	1.34837	0.229023	5.88751	3.92052e-09	1.89789e-07	243.538	192.06	156.884	219.283	478.294	693.326	506.476	390.579
Vangl1	244.555	-1.43662	0.244582	-5.87377	4.26003e-09	2.0564e-07	334.199	250.04	351.828	492.29	147.084	114	144.843	122.153
Ehd1	594.174	2.26533	0.386596	5.8597	4.63716e-09	2.23212e-07	187.542	263.327	129.035	239.019	757.209	1923.49	827.402	426.369
Fam102b	4406.84	-0.898879	0.15344	-5.85818	4.67962e-09	2.24339e-07	4786.33	5910.36	5836.27	6416.22	3451.56	2446.85	2786.09	3621.03
Tnfsf13b	222.934	2.05414	0.350688	5.85746	4.70005e-09	2.24339e-07	79.1055	118.376	65.9098	83.3276	197.201	610.417	317.139	311.996
Gm26797	151.778	3.00688	0.513336	5.85754	4.69782e-09	2.24339e-07	16.8877	36.2376	13.9246	67.9777	186.306	314.018	441.155	137.714
Tuba1a	1200.74	-0.79289	0.135565	-5.84877	4.95229e-09	2.35718e-07	1586.55	1241.74	1557.7	1703.83	921.724	901.635	771.548	921.206
Fn1	2001.06	5.7344	0.98177	5.84089	5.1924e-09	2.46138e-07	25.776	159.446	20.4228	89.906	1222.43	9573.91	4245.88	670.676
Usp25	3804.31	0.818834	0.140196	5.84064	5.20011e-09	2.46138e-07	2412.27	3004.1	2698.59	2897.83	3816.55	5667.87	4979.56	4957.71
Amz1	1342.44	0.933438	0.160229	5.82565	5.68905e-09	2.68536e-07	903.936	1040.02	834.548	912.217	1937.15	2147.34	1554.46	1409.82
Aurkb	1702.17	-1.06667	0.183405	-5.81592	6.03016e-09	2.83851e-07	2252.29	2046.22	2388.53	2530.53	1186.48	717.163	1302.64	1193.52
Egfl7	119.949	-2.57006	0.442826	-5.80376	6.48447e-09	3.04395e-07	262.204	142.535	223.722	192.969	41.4013	8.2909	51.1209	37.3462
Cd22	494.162	0.943177	0.16276	5.79491	6.83576e-09	3.20004e-07	319.977	346.673	338.832	347.564	636.273	742.035	504.583	717.358
Ccl9	4371.28	-1.06981	0.184708	-5.79191	6.95921e-09	3.2489e-07	8309.64	5369.21	4298.06	5709.03	2946.03	2876.94	2512.5	2948.79
Daxx	1631.12	1.3486	0.233232	5.78223	7.37189e-09	3.43216e-07	957.266	866.08	960.798	894.675	1494.81	3108.05	3058.74	1708.59
Tap2	3477.95	0.810348	0.140305	5.77562	7.66687e-09	3.55977e-07	2158.96	2600.66	2529.64	2815.59	4031.18	5351.77	4541.24	3794.53
Rdh11	1161.01	-0.639918	0.110806	-5.77512	7.68977e-09	3.5607e-07	1500.34	1281.6	1421.24	1452.75	964.215	846.708	973.191	848.07
Jup	2222.59	-0.993435	0.172138	-5.77116	7.8727e-09	3.63552e-07	2457.6	3203.41	3044.85	3131.36	1663.68	1254	1166.31	1859.53
Treml2	1016.49	1.47882	0.256959	5.75508	8.66012e-09	3.98833e-07	297.757	543.565	718.51	587.679	1205	1978.42	1537.41	1263.55
Gpr34	52799.6	-1.14795	0.199605	-5.75113	8.86495e-09	4.07166e-07	88312	63733.6	73005.8	66003.1	42265.3	23427	25811.3	39839.1
Tnni3	256.012	1.71223	0.297811	5.74939	8.95647e-09	4.10264e-07	118.214	152.198	87.2609	121.702	398.76	588.654	245.191	336.116
Cdca8	1671.16	-1.03716	0.18052	-5.7454	9.17063e-09	4.17096e-07	2313.61	1902.48	2318.91	2454.87	1116.75	738.926	1260.98	1262.77
Ccl2	2871.64	3.18855	0.55499	5.74524	9.17905e-09	4.17096e-07	918.158	459.01	419.595	473.651	2730.31	6978.86	8991.61	2001.91
Rab31	8004.11	-0.790609	0.137601	-5.74567	9.15598e-09	4.17096e-07	9728.2	10870.1	9703.6	10275.6	6442.27	5131.03	4820.52	7061.54
Cd47	9339.24	0.813254	0.141639	5.74175	9.37027e-09	4.24652e-07	8293.64	6591.63	6525.07	5686.01	11148.9	12255	13767.6	10446
Mrpl52	1096.96	0.876967	0.152763	5.7407	9.42865e-09	4.26165e-07	863.05	773.07	659.098	798.19	1276.9	1742.13	1423.81	1239.43
Il1a	4303.68	0.81761	0.14246	5.73921	9.51185e-09	4.28788e-07	3675.3	3187.7	2985.44	2613.85	4642.4	6264.81	5913.94	5146
Itpr1	675.531	2.20714	0.385201	5.72984	1.00527e-08	4.51975e-07	146.656	398.614	125.321	292.743	863.98	975.217	1917.04	684.68
Ppfia4	13481.7	0.629936	0.109973	5.7281	1.01563e-08	4.55429e-07	11227.7	9623.51	10527	10957.6	15032	19187.2	15227.4	16071.3
Socs1	169.698	2.02062	0.353256	5.71999	1.06533e-08	4.75214e-07	82.6608	48.3169	61.2683	75.6526	179.769	420.763	321.873	167.28
Gm44860	1979.82	1.296	0.227028	5.70855	1.13945e-08	5.0695e-07	696.84	949.426	1604.12	1333.24	2980.9	2713.2	2477.47	3083.4
Tpst1	1101.57	1.07396	0.188339	5.70228	1.18218e-08	5.24594e-07	718.172	705.426	617.324	797.094	1219.16	1842.65	1775.98	1136.73
Batf3	563.713	0.934962	0.164039	5.69964	1.20059e-08	5.3138e-07	436.414	362.376	323.051	426.506	666.779	854.999	782.908	656.671
Trim14	1486.42	0.873703	0.153624	5.68727	1.29088e-08	5.69862e-07	936.823	1054.52	1026.71	1181.94	1501.34	1820.89	2260.68	2108.5
Tdrd7	1983.39	0.828854	0.145774	5.6859	1.30129e-08	5.7297e-07	1222.14	1599.29	1463.94	1430.82	2261.82	2731.85	3002.88	2154.41
Rgsl1	26.1533	-6.1439	1.08084	-5.68438	1.31288e-08	5.76584e-07	81.772	64.0198	36.204	24.1211	0	3.10909	0	0
Acot9	549.872	0.887419	0.156162	5.68269	1.32591e-08	5.8081e-07	436.414	355.129	310.983	440.759	750.672	733.745	670.252	701.019
Pilra	1232.25	1.37563	0.242131	5.68134	1.33644e-08	5.83924e-07	726.171	479.545	729.65	805.865	1478.46	2463.43	2011.7	1163.18
Tapbpl	1283.28	0.841047	0.14808	5.67968	1.34944e-08	5.88092e-07	937.712	932.515	757.499	1050.37	1607.03	1834.36	1779.77	1367.03
Pdp1	273.881	-1.15424	0.20325	-5.67892	1.35546e-08	5.89211e-07	369.752	432.436	426.093	282.875	196.112	175.145	151.469	157.165
Rrbp1	15213.3	0.748814	0.132026	5.67172	1.41371e-08	6.12967e-07	8868.71	11429.4	12486.7	12621.9	18687.3	19316.8	21006	17289.7
Tbc1d8	2540.34	0.795827	0.140368	5.66959	1.43138e-08	6.19055e-07	2004.3	1706.79	1694.16	2021.79	2760.82	3926.78	3280.26	2927.79
Ptger4	192.865	3.14851	0.555428	5.66862	1.43948e-08	6.20983e-07	47.1078	32.6139	18.5661	58.11	135.099	810.435	304.832	136.158
Lpl	17623.3	-0.986621	0.174274	-5.66133	1.50203e-08	6.46329e-07	26012.4	22094.1	22410.3	23183.7	9989.71	9130.35	16372	11793.6
Slc39a10	2886.18	-0.718678	0.127219	-5.64916	1.61238e-08	6.92065e-07	4365.91	3337.49	3293.63	3364.9	2260.73	1969.09	2148.03	2349.7
Tnfrsf17	215.3	-1.70082	0.301405	-5.64297	1.6714e-08	7.15594e-07	348.42	266.951	377.821	324.539	123.114	52.8545	87.0949	141.604
Aif1	13347.2	0.687534	0.121862	5.64193	1.68157e-08	7.18144e-07	11361.9	8735.69	10048.9	10753.6	16874.3	18582	16202.5	14218.8
Tspan13	2171.77	0.843712	0.149994	5.62496	1.85555e-08	7.90462e-07	1890.53	1505.07	1405.46	1414.38	2715.06	3404.45	2510.61	2528.65
Kif11	1846.58	-1.51256	0.269097	-5.62089	1.89979e-08	8.07294e-07	2677.14	2541.47	2723.65	2997.6	901.024	429.054	1282.76	1219.98
Ifi27	1203.38	-0.915789	0.163078	-5.61566	1.95818e-08	8.30034e-07	1784.76	1421.72	1548.42	1536.08	928.261	930.653	604.931	872.189
Itgam	52972.3	0.656313	0.116927	5.61302	1.98823e-08	8.40681e-07	33836.7	41370.1	46480.3	42820.5	62529.1	70707.9	60445.8	65587.7
Mdm1	682.552	-1.24187	0.221409	-5.60893	2.03577e-08	8.58653e-07	1239.02	806.892	789.99	1002.12	369.343	296.4	539.61	417.033
Zufsp	2587.25	0.869092	0.154966	5.60827	2.04362e-08	8.59835e-07	2126.96	1901.27	1708.09	1585.42	3278.33	3457.3	4013.94	2626.68
Gm12185	126.307	2.58151	0.461044	5.59926	2.15264e-08	9.01254e-07	21.3318	38.6535	39.9172	44.953	169.963	323.345	299.152	73.1363
Tlr2	13064.8	1.26971	0.226861	5.59685	2.18276e-08	9.09394e-07	7964.77	7765.73	7771.79	7137.66	13422.7	29751.9	17264.7	13439.2
Map4k3	1451.3	-0.597958	0.106838	-5.59689	2.18235e-08	9.09394e-07	1670.1	1647.6	1859.4	1814.57	1218.07	1088.18	1062.18	1250.32
4930579G24Rik	488.381	-1.06852	0.191189	-5.58885	2.28583e-08	9.47702e-07	630.178	599.129	605.256	811.347	367.164	230.072	333.233	330.67
Myo1d	272.689	-1.71029	0.306999	-5.57099	2.53295e-08	1.04761e-06	429.303	338.218	486.433	416.638	195.022	62.1817	118.336	135.38
Mafb	7060.09	0.76742	0.137776	5.57004	2.54677e-08	1.05078e-06	4477.02	5262.91	5757.36	5404.23	8389.22	11044.5	7863.16	8282.3
Cp	424.132	2.07992	0.373563	5.56777	2.58022e-08	1.062e-06	226.651	93.01	209.797	118.413	470.668	1255.03	503.636	515.844
Arl5c	867.115	1.4964	0.268929	5.56427	2.6325e-08	1.08091e-06	399.972	624.495	437.233	354.142	987.095	2055.11	1069.75	1009.13
Cep55	1032.72	-1.28166	0.230655	-5.5566	2.75081e-08	1.12678e-06	1361.68	1314.22	1590.19	1588.71	640.631	326.454	701.493	738.366
Ska3	490.878	-1.50361	0.270948	-5.54946	2.86557e-08	1.17097e-06	813.276	610	707.37	774.069	209.186	160.636	238.564	413.92
B4galnt1	3912.36	0.95353	0.17193	5.54604	2.9222e-08	1.19125e-06	2462.05	2679.17	2355.12	3162.06	4869.01	6943.63	4556.39	4271.47
Lrrc16a	494.239	1.34288	0.242246	5.54346	2.9655e-08	1.20602e-06	250.649	254.871	311.911	300.418	471.757	1052.94	670.252	641.11
Rps7	426.528	1.00471	0.181549	5.53412	3.12798e-08	1.26605e-06	280.869	316.475	223.722	314.671	506.622	681.926	582.211	505.73
Rad21	2598.33	-0.857406	0.15493	-5.53413	3.12769e-08	1.26605e-06	3481.53	3272.26	2932.52	3708.08	2189.91	1383.54	1822.37	1996.47
Helz2	681.162	3.27667	0.592481	5.53042	3.19458e-08	1.28995e-06	47.1078	149.782	61.2683	252.175	717.986	1690.31	1491.97	1038.69
Pla2g7	438.898	1.86154	0.336893	5.52561	3.28348e-08	1.32271e-06	137.768	211.386	207.013	201.74	601.409	1245.71	365.42	540.742
Fgr	100.298	3.00425	0.543963	5.52289	3.33467e-08	1.34016e-06	20.443	26.5743	15.7812	26.314	125.294	414.545	73.8414	99.5899
H2-Q2	24.0863	4.86214	0.880807	5.52009	3.38819e-08	1.35846e-06	0	4.83169	0.928307	1.09642	42.4908	79.7999	37.8674	25.6755
Rps18	875.857	0.805782	0.146027	5.51804	3.42794e-08	1.37118e-06	637.288	529.07	650.743	731.309	1113.48	1240.53	1152.11	952.328
D17Wsu92e	922.865	1.05542	0.19132	5.51654	3.45738e-08	1.37971e-06	538.629	565.307	613.611	680.874	977.289	1406.34	1606.52	994.343
Il1rl1	557.133	-1.24767	0.226386	-5.51127	3.56254e-08	1.41836e-06	589.292	725.961	1116.75	703.899	407.476	272.563	305.779	335.338
Plcl2	3983.02	-0.596449	0.108352	-5.50472	3.69764e-08	1.46871e-06	4547.24	4779.75	4578.41	5274.85	3448.3	3023.07	2794.61	3417.96
Pycard	6048.64	0.631703	0.114913	5.49723	3.85813e-08	1.52889e-06	5284.07	4355.76	4382.54	4956.89	6768.03	8368.63	7494.9	6778.34
Cables1	1977.2	-0.823846	0.150056	-5.49026	4.01353e-08	1.58679e-06	2361.61	2641.72	2370.9	2734.46	1520.95	1407.38	1082.06	1698.47
Igsf6	4992.62	1.08543	0.198079	5.47977	4.25874e-08	1.67984e-06	4053.94	2842.24	3237.94	2657.71	5336.41	9276.48	6990.32	5545.91
Mdfi	27.8776	-3.11401	0.568837	-5.47435	4.39116e-08	1.72807e-06	38.2195	31.406	56.6267	73.4598	5.44754	8.2909	5.6801	3.89023
P2rx4	4742.97	0.978118	0.178918	5.46685	4.58103e-08	1.7945e-06	3149.11	3097.11	3145.11	3384.63	4931.12	8983.19	5463.31	5790.22
Trim32	499.326	-0.856233	0.156656	-5.4657	4.61078e-08	1.80201e-06	727.949	676.436	561.626	607.414	307.241	364.8	409.914	339.228
C330027C09Rik	815.472	-1.56001	0.285511	-5.46391	4.65771e-08	1.81619e-06	1139.48	998.951	1430.52	1302.54	585.066	184.472	439.261	443.486
Cdc20	1372.1	-1.25421	0.22961	-5.46236	4.69843e-08	1.82788e-06	1874.53	1565.47	2092.4	2201.6	1155.97	511.963	694.866	879.97
Agrn	518.7	1.58041	0.289493	5.45922	4.78234e-08	1.85629e-06	137.768	271.782	249.715	381.552	792.073	629.072	1044.19	643.444
Chml	580.77	-1.07407	0.196873	-5.45562	4.88009e-08	1.88993e-06	778.612	851.585	931.092	589.871	324.674	336.818	355.007	478.498
Bcl2a1d	27.6679	3.40231	0.62446	5.4484	5.08235e-08	1.96379e-06	5.33296	6.03961	6.49815	1.09642	58.8335	62.1817	54.9077	26.4536
Gm6548	298.749	1.30575	0.239676	5.44798	5.09449e-08	1.96403e-06	153.767	195.683	126.25	213.801	370.433	358.581	566.117	405.362
Kif18b	952.718	-1.46975	0.269914	-5.44524	5.17362e-08	1.99003e-06	996.374	1217.58	1709.94	1676.42	652.616	272.563	484.702	611.544
Icosl	3035.61	0.947448	0.174322	5.43506	5.47778e-08	2.10228e-06	2308.28	2281.76	1758.21	1943.94	4066.05	5238.81	3610.65	3077.17
Prr5l	795.367	1.17905	0.217039	5.43241	5.55974e-08	2.12894e-06	511.075	523.03	311.911	604.125	887.95	1351.42	1133.18	1040.25
5730508B09Rik	324.555	1.74911	0.322472	5.42407	5.82561e-08	2.22575e-06	196.431	126.832	123.465	148.016	322.495	793.854	571.797	313.552
Ctsh	14939	0.841993	0.155373	5.41918	5.98718e-08	2.28236e-06	10619.7	10383.3	11133.2	10660.4	20957.8	22493.2	13286.7	19977.9
H2-Aa	15.8965	7.40425	1.36968	5.40582	6.45141e-08	2.44837e-06	0	0	0	0	19.6112	7.25454	52.0676	48.2388
Rps14	4028.62	0.70897	0.131165	5.40518	6.47428e-08	2.45159e-06	3094.89	3176.83	2702.3	3258.55	5218.75	5973.59	4396.4	4407.63
Dnaaf3	313.954	1.61481	0.299011	5.40051	6.64501e-08	2.51066e-06	141.323	138.911	143.888	194.065	431.445	763.799	281.165	417.033
Etnk1	6776.99	0.634037	0.11742	5.39973	6.67406e-08	2.5154e-06	5930.25	5047.9	4837.41	5429.45	7259.4	8146.84	9549.2	8015.43
Ncf4	2173.63	0.802098	0.148554	5.39938	6.68706e-08	2.5154e-06	1722.55	1464	1412.88	1737.82	2444.86	3456.27	2725.5	2425.17
Ccna2	2663.95	-1.22425	0.227105	-5.39065	7.02021e-08	2.6349e-06	4057.49	3332.66	3631.54	3903.24	1744.3	859.144	1657.64	2125.62
Prnp	188.275	-1.39744	0.259514	-5.38482	7.25183e-08	2.71585e-06	315.533	241.584	268.281	265.332	135.099	122.291	66.2679	91.8094
Coro2a	858.802	1.0752	0.199928	5.37793	7.53458e-08	2.81555e-06	361.752	624.495	533.777	692.934	1072.08	1116.16	1334.82	1134.39
Il4ra	7649.7	0.854722	0.159007	5.37537	7.64242e-08	2.8496e-06	4370.36	5717.09	5711.87	5991.91	10155.3	12347.2	7962.56	8941.3
Mlana	15.4088	7.35431	1.36892	5.37234	7.77207e-08	2.89162e-06	0	0	0	0	23.9692	69.4363	10.4135	19.4511
Cd9	21333.1	-0.85526	0.159325	-5.36803	7.96006e-08	2.95511e-06	33798.5	26367.7	22532.8	27210.8	18175.2	13355.6	12688.4	16535.8
Parpbp	338.584	-1.14179	0.213275	-5.35359	8.62263e-08	3.19412e-06	557.294	327.347	478.078	501.062	176.5	204.163	251.818	212.407
Cdca2	1901.11	-1.31339	0.24538	-5.35247	8.67637e-08	3.20706e-06	2439.83	2497.98	2833.19	3075.44	1021.96	563.781	1309.26	1467.39
Lgals1	629.242	-1.00265	0.187458	-5.34866	8.86063e-08	3.26808e-06	1000.82	704.218	670.238	983.484	386.776	384.49	405.181	498.727
Pitpnm1	2476.52	0.625098	0.116986	5.34338	9.12309e-08	3.35761e-06	1615	2011.19	1981.94	2186.25	2912.26	3201.32	3011.4	2892.77
Ethe1	858.433	0.776692	0.145407	5.34151	9.21744e-08	3.38503e-06	669.286	593.089	652.6	615.089	938.067	1251.93	1209.86	937.545
Ifi44	1711.03	5.9879	1.12249	5.33451	9.58053e-08	3.5108e-06	0	100.257	64.0532	48.2423	2151.78	4089.49	4534.62	2699.82
Arhgap18	1382.57	-1.29796	0.243871	-5.32232	1.02451e-07	3.74629e-06	2667.37	1540.1	1675.59	1980.13	940.246	537.872	640.905	1078.37
Maf	11383.8	-0.584891	0.109926	-5.32079	1.0332e-07	3.76996e-06	14224.8	13349.9	12975.9	14090	10465.8	8303.33	8037.35	9622.87
Fam110a	1156.52	-1.07293	0.202125	-5.30824	1.10691e-07	4.0303e-06	1467.45	1397.57	1673.74	1733.43	822.579	585.545	555.704	1016.13
Pdcd1	189.247	2.19186	0.41328	5.30358	1.13553e-07	4.12568e-06	39.9972	62.8119	69.623	99.7738	131.831	514.036	344.593	251.309
Cdkn2c	1346.32	-1.02271	0.192852	-5.30308	1.13867e-07	4.12827e-06	1898.53	1484.54	1858.47	1976.84	1012.15	579.327	917.337	1043.36
Ankle2	6039.24	0.697693	0.131914	5.28901	1.22977e-07	4.4491e-06	3597.97	5006.83	4764.07	5059.96	7031.69	8300.23	7022.5	7530.71
Ramp1	1368.3	-1.78868	0.33838	-5.286	1.25019e-07	4.51339e-06	1994.53	1723.7	2228.87	2542.59	924.993	275.672	351.22	904.867
Hsh2d	14.221	7.23836	1.3706	5.28116	1.2837e-07	4.62457e-06	0	0	0	0	17.4321	65.2908	17.0403	14.0048
Sgol2a	460.515	-1.51276	0.286913	-5.27254	1.3455e-07	4.83699e-06	887.937	595.505	630.321	615.089	228.797	117.109	293.472	315.887
Nusap1	1980.76	-1.45663	0.276525	-5.26763	1.38193e-07	4.9575e-06	3316.21	2298.67	2939.02	3061.19	1328.11	549.272	790.481	1563.09
Cebpb	2040.48	0.9246	0.175694	5.26256	1.42061e-07	5.08553e-06	1300.35	1495.41	1318.2	1518.54	2480.81	3466.63	2818.28	1925.66
Rpl23	820.851	0.689012	0.131046	5.2578	1.45787e-07	5.20797e-06	678.174	577.386	604.328	652.367	1137.45	1083	923.017	911.092
Ctnna1	1726.74	-0.934794	0.177966	-5.25267	1.49912e-07	5.34415e-06	2357.17	2531.8	2129.54	2052.49	1155.97	812.508	1388.79	1385.7
Pgap2	1494.02	0.823409	0.156808	5.25108	1.5121e-07	5.37915e-06	1096.81	1207.92	951.515	1059.14	1933.88	2357.72	1845.09	1500.07
Chn2	396.539	-1.52008	0.289521	-5.25032	1.51838e-07	5.39025e-06	719.949	554.436	543.06	536.147	172.142	141.982	155.256	349.343
Rplp2	1473.53	0.634714	0.120943	5.24805	1.53714e-07	5.44549e-06	1252.36	1023.11	1203.09	1136.98	1855.43	1876.85	1903.78	1536.64
Ccdc86	2507.57	1.19271	0.227486	5.24301	1.5798e-07	5.58504e-06	1910.09	1462.79	1329.34	1402.32	2502.6	4211.78	4762.77	2478.85
Rpl32	5173.28	0.713951	0.13622	5.24115	1.59575e-07	5.62972e-06	4223.7	3825.49	3651.96	3972.31	7479.48	7252.46	5286.28	5694.52
Sh3bgr	29.6897	5.4587	1.04191	5.23915	1.61318e-07	5.67945e-06	0	0	0	5.48208	35.9538	119.182	47.3342	29.5657
Tmc8	465.023	-0.722179	0.137898	-5.23704	1.63176e-07	5.73302e-06	511.075	576.179	652.6	576.714	361.717	326.454	347.433	368.016
Angptl4	541.348	1.07426	0.205232	5.23438	1.65542e-07	5.80421e-06	357.308	465.05	291.488	281.779	589.424	866.399	709.066	770.265
Esco2	916.21	-1.45666	0.278345	-5.23328	1.66531e-07	5.82687e-06	1495.89	1213.96	1386.89	1276.23	506.622	212.454	649.425	588.203
Gas2l3	852.485	-1.10802	0.211764	-5.23234	1.6738e-07	5.84458e-06	1527.89	823.802	1137.18	1169.88	414.013	604.199	506.476	636.442
Depdc1a	88.6996	-1.89323	0.362028	-5.22951	1.69958e-07	5.92246e-06	180.432	100.257	140.174	138.148	52.2964	19.6909	35.0273	43.5706
Hyal6	111.761	1.7131	0.327805	5.22598	1.73235e-07	6.02435e-06	53.3296	45.901	42.7021	66.8813	254.945	171	119.282	140.048
Fcrls	121587	-0.665317	0.127466	-5.21955	1.7936e-07	6.22465e-06	168337	142695	138735	146777	108567	75727	94911.7	96945.3
Zfp354c	142.3	-2.11151	0.404885	-5.21509	1.83723e-07	6.3631e-06	391.972	165.485	142.959	223.669	70.8181	31.0909	71.948	40.4584
Acot7	275.712	1.07621	0.206436	5.21329	1.85523e-07	6.41241e-06	167.099	198.099	177.307	167.752	305.062	328.527	492.276	369.572
Lat2	2177.97	0.638426	0.122484	5.21231	1.865e-07	6.43313e-06	1701.21	1525.6	1788.85	1798.12	2467.74	3156.76	2514.39	2471.07
Cd164	34131.4	-0.797561	0.153398	-5.19928	2.00067e-07	6.87327e-06	54084.2	38746.5	41390.4	39109.1	28206.3	19953.1	23641.5	27920.2
Nek2	682.377	-1.4992	0.288384	-5.19863	2.00759e-07	6.88317e-06	959.932	899.902	1039.7	1133.69	362.806	152.345	486.596	424.035
Ifnb1	30.8006	7.62679	1.46793	5.19562	2.04041e-07	6.98164e-06	0	0	0	1.09642	15.2531	148.2	79.5215	2.33414
Jade1	894.831	-0.776945	0.1496	-5.19349	2.06388e-07	7.0478e-06	1205.25	1245.37	1107.47	963.749	654.795	585.545	602.091	794.385
Adgrl1	307.716	-1.14665	0.220854	-5.19186	2.08204e-07	7.09561e-06	335.087	486.792	450.229	424.313	188.485	140.945	249.925	185.953
Asf1b	1318.76	-0.998829	0.192573	-5.18676	2.13979e-07	7.27785e-06	2055.86	1461.59	1745.22	1769.61	886.86	592.799	950.471	1087.71
Adap1	1578.25	0.927269	0.17901	5.17999	2.21894e-07	7.53203e-06	934.156	1136.65	1260.64	1019.67	1741.04	2802.32	1899.99	1831.52
Gab1	1406.75	-1.22326	0.23636	-5.17542	2.27394e-07	7.70336e-06	1744.77	1886.77	2355.12	1892.41	1074.26	834.272	457.248	1009.13
Bola3	445.082	1.03532	0.20039	5.16652	2.38489e-07	8.04723e-06	227.54	308.02	310.055	322.346	533.859	705.763	690.133	462.937
Fam213b	1060.64	0.894347	0.173282	5.16123	2.45327e-07	8.26161e-06	879.938	610	647.03	829.986	1228.97	1660.25	1440.85	1188.08
Ccnf	2261.02	-1.26607	0.245813	-5.15055	2.59723e-07	8.72916e-06	3269.99	2899.01	3513.64	3094.08	1355.35	649.799	1744.74	1561.54
S1pr1	3093.62	-1.08395	0.210922	-5.13909	2.76071e-07	9.26035e-06	4553.46	3945.07	4195.95	4122.52	2321.74	1486.14	1365.12	2758.95
Apoe	255368	0.878395	0.171052	5.13526	2.81761e-07	9.43264e-06	196945	207965	140217	174642	349383	405284	246469	322038
Gm13889	289.982	-1.81964	0.354437	-5.1339	2.83806e-07	9.48247e-06	360.863	606.377	458.584	381.552	230.976	65.2908	95.6151	120.597
Gm26522	303.162	1.23213	0.240164	5.13036	2.89185e-07	9.62443e-06	199.986	135.287	203.299	184.198	472.847	528.545	415.594	285.543
Casp12	118.806	2.29141	0.446634	5.1304	2.89129e-07	9.62443e-06	39.1084	9.66337	40.8455	71.267	238.602	177.218	167.563	206.182
Zfp783	563.778	0.817101	0.159332	5.12829	2.92393e-07	9.71223e-06	447.968	415.525	374.108	395.806	580.708	705.763	860.536	729.807
Zfp715	3410.19	-0.692162	0.13507	-5.12446	2.98398e-07	9.8924e-06	4525.9	3784.42	4552.42	3988.76	2863.23	2063.4	2630.83	2872.55
1700025G04Rik	216.864	-1.53367	0.29932	-5.12386	2.99347e-07	9.90461e-06	253.315	293.525	410.312	332.214	150.352	59.0727	128.749	107.37
Ogfrl1	3101	0.699131	0.136515	5.12126	3.03502e-07	1.00226e-05	2648.7	1891.61	2510.14	2403.34	3458.1	4277.07	4090.62	3528.44
Mfge8	777.265	-1.04155	0.203535	-5.11731	3.09926e-07	1.0215e-05	1034.59	884.199	1010	1256.49	624.289	411.436	382.46	614.656
Gm12216	60.3311	2.55825	0.500479	5.1116	3.19438e-07	1.05081e-05	18.6654	13.2871	6.49815	31.796	74.0866	130.582	135.376	72.3583
Ccrl2	304.583	1.82063	0.356283	5.11006	3.22057e-07	1.05739e-05	180.432	170.317	82.6194	104.159	444.52	775.199	420.328	259.089
Zfp697	389.438	-1.00364	0.19648	-5.1081	3.25411e-07	1.06635e-05	611.512	439.683	534.705	492.29	319.226	219.709	212.057	286.321
Msmo1	2121.89	-0.737822	0.144599	-5.10255	3.35114e-07	1.0959e-05	3293.1	2238.28	2369.04	2710.34	1479.55	1645.74	1742.85	1496.18
Kif23	1363.53	-1.46276	0.286691	-5.10221	3.35715e-07	1.0959e-05	2470.94	1406.02	1973.58	2154.46	689.659	336.818	922.07	954.662
Gbp4	655.853	3.29065	0.64544	5.0983	3.42723e-07	1.11663e-05	232.872	141.327	22.2794	89.906	975.11	1284.05	1663.32	837.955
Spc25	1276.08	-1.13873	0.223388	-5.09752	3.44136e-07	1.1191e-05	1846.98	1599.29	1764.71	1810.18	855.264	434.236	919.23	978.782
Kdm5b	954.391	-0.987089	0.193784	-5.09377	3.51015e-07	1.13929e-05	1250.58	1006.2	1719.23	1097.51	782.267	586.581	589.784	602.986
Ptrhd1	422.007	0.939577	0.184511	5.09225	3.53838e-07	1.14627e-05	284.424	323.723	223.722	325.635	630.826	609.381	499.849	478.498
Cd69	445.357	5.84434	1.1491	5.086	3.65694e-07	1.18244e-05	0	21.7426	25.0643	14.2534	240.781	2050.96	918.284	291.767
Incenp	3203.49	-0.785119	0.154655	-5.07658	3.84286e-07	1.2402e-05	3313.54	4022.38	4260.93	4622.49	2147.42	2116.25	2168.85	2976.03
Mki67	6404.17	-1.31797	0.259744	-5.07412	3.89289e-07	1.25397e-05	8832.27	8617.31	9599.63	9517.98	4396.17	1572.16	4232.62	4465.21
AU020206	3011.24	0.773631	0.152563	5.07089	3.9596e-07	1.27305e-05	2895.8	1791.35	2074.77	2127.05	3786.04	3623.12	3649.47	4142.32
Prkg1	42.577	-2.58538	0.51139	-5.05559	4.29057e-07	1.37686e-05	128.88	61.604	44.5588	57.0136	11.9846	7.25454	16.0936	13.2268
Arvcf	566.199	-1.07026	0.211737	-5.05466	4.31164e-07	1.38102e-05	652.398	803.268	789.061	824.504	303.973	451.854	255.605	448.932
Glrx	891.58	1.12578	0.223008	5.04816	4.46075e-07	1.4261e-05	663.953	531.485	463.225	582.196	963.126	1746.27	1275.18	907.201
Abcb4	994.918	-0.961666	0.190732	-5.04199	4.60718e-07	1.47016e-05	1207.03	1261.07	1520.57	1270.75	816.042	534.763	519.73	829.397
P2ry2	88.1873	3.4177	0.677999	5.04085	4.63458e-07	1.47614e-05	31.1089	19.3267	0	9.86774	174.321	229.036	125.909	115.929
9530082P21Rik	476.608	0.802405	0.159311	5.03673	4.73551e-07	1.50547e-05	276.425	384.119	362.04	368.396	527.322	636.326	642.798	615.434
Tcof1	2146.04	0.738622	0.146711	5.03455	4.78973e-07	1.51987e-05	1438.12	1767.19	1460.23	1769.61	2247.66	2723.56	3261.33	2500.64
Sema4b	450.83	-1.71971	0.341632	-5.03382	4.80811e-07	1.52287e-05	521.741	613.624	791.846	839.854	302.883	92.2362	149.576	294.879
H2afx	1596.96	-0.754927	0.150063	-5.03073	4.88604e-07	1.54468e-05	2250.51	2003.94	1782.35	1986.7	1164.68	931.69	1233.53	1422.27
Cenpe	2526.62	-1.1264	0.223949	-5.02972	4.91195e-07	1.54999e-05	3997.05	3110.4	3194.31	3562.25	1581.97	885.053	1813.85	2068.05
Ckap2l	2146.04	-1.29309	0.257228	-5.02701	4.98199e-07	1.56919e-05	3106.45	2708.16	3320.56	3057.9	1429.44	566.89	1610.31	1368.58
Pgd	6003.08	0.617855	0.122938	5.02573	5.0153e-07	1.57638e-05	4363.25	5353.51	4489.29	4743.09	6366	8568.64	7249.71	6891.15
BC022960	108.499	-1.70737	0.339746	-5.02542	5.02333e-07	1.57638e-05	158.211	148.574	219.081	138.148	70.8181	30.0545	63.4278	39.6803
Txnip	9933.91	-0.663881	0.132307	-5.01775	5.22801e-07	1.6316e-05	12552.9	13179.6	12389.2	10600.1	7762.75	6211.96	7740.09	9034.67
Baiap2l1	168.392	1.15402	0.230019	5.01706	5.24685e-07	1.63448e-05	109.326	102.673	106.755	98.6774	289.809	168.927	232.884	238.082
A730011C13Rik	158.084	1.02623	0.204685	5.0137	5.33942e-07	1.66029e-05	92.4379	122	89.1175	114.027	217.902	203.127	203.537	222.521
Pbk	2126.51	-1.37105	0.273819	-5.00714	5.52438e-07	1.71467e-05	3997.94	2342.16	2909.32	3019.53	1414.18	543.054	1448.43	1337.46
Epb41l3	2563.87	0.883251	0.176526	5.00351	5.62953e-07	1.74413e-05	1808.76	1874.69	1751.72	1775.1	3349.15	4529.94	2433.92	2987.7
Trim59	1490.92	-1.28763	0.257773	-4.9952	5.87738e-07	1.81432e-05	2430.05	1691.09	2217.73	2122.66	1118.93	421.799	887.99	1037.14
Hyal5	110.105	1.87549	0.375586	4.9935	5.92944e-07	1.82378e-05	40.886	77.307	50.1286	20.8319	163.426	195.872	136.323	196.068
Slc7a5	3203.18	1.09674	0.219623	4.99374	5.92224e-07	1.82378e-05	1584.78	2226.2	1972.65	2381.41	3373.12	4912.36	6085.29	3089.62
Gsap	2214.43	0.748843	0.150001	4.99225	5.96798e-07	1.83233e-05	1536.78	1868.65	1474.15	1730.14	2718.32	3484.25	2537.11	2366.04
Gzmb	12.853	6.35422	1.27405	4.98741	6.1193e-07	1.87541e-05	0	0	0	1.09642	32.6853	36.2727	17.987	14.7829
Bub1	1523.85	-1.0019	0.201153	-4.98079	6.33252e-07	1.93727e-05	2073.63	2014.81	2055.27	1988.9	899.934	664.308	1098.15	1395.81
Sh3bp5	983.227	-1.09021	0.219103	-4.97578	6.49865e-07	1.98453e-05	1038.15	1448.3	1434.23	1431.92	793.162	510.927	432.635	776.49
Ckap2	1045.47	-1.30948	0.263263	-4.97403	6.55761e-07	1.99539e-05	1788.32	1253.82	1241.15	1676.42	795.341	358.581	448.728	801.387
Eif3i	1963.36	0.624238	0.125598	4.97011	6.6914e-07	2.02885e-05	1677.22	1381.86	1551.2	1567.87	2399.1	2671.74	2474.63	1983.24
Trim12c	543.368	0.933749	0.188053	4.96535	6.85783e-07	2.07562e-05	359.975	323.723	479.007	330.021	811.684	654.981	586.944	800.609
Hjurp	8353.42	-0.901842	0.182037	-4.95417	7.26408e-07	2.19468e-05	9831.31	10662.3	12426.3	10611.1	5718.83	3811.74	7161.66	6604.05
Sgol1	652.179	-1.29267	0.261355	-4.94604	7.57387e-07	2.28019e-05	1064.81	861.248	749.144	1030.63	358.448	201.054	514.049	438.04
A4galt	12.5316	6.32448	1.27943	4.9432	7.68522e-07	2.30963e-05	0	0	0.928307	0	11.9846	36.2727	24.6138	26.4536
Prkcq	246.916	-1.43935	0.29136	-4.94009	7.80848e-07	2.34254e-05	390.195	328.555	332.334	393.613	88.2502	98.4544	126.856	217.075
Tns1	1040.59	1.0436	0.211315	4.9386	7.8685e-07	2.3564e-05	420.415	903.525	751.001	645.789	1457.76	1477.85	1251.52	1416.82
Map6d1	16.9235	6.05383	1.22771	4.93098	8.18201e-07	2.44171e-05	1.77765	0	0	0	17.4321	39.3818	51.1209	25.6755
Slfn1	202.495	6.3177	1.28494	4.91672	8.80046e-07	2.61254e-05	0	6.03961	0	14.2534	168.874	715.09	444.942	270.76
Apoc1	828.948	1.50177	0.305559	4.91481	8.88678e-07	2.63358e-05	526.185	467.466	302.628	434.18	1266.01	2017.8	649.425	967.889
Arhgap24	1497.37	0.969979	0.197394	4.91392	8.92712e-07	2.64094e-05	717.283	1136.65	1350.69	844.24	1759.56	2239.58	2019.28	1911.66
Top2a	7671.22	-1.26628	0.258511	-4.89839	9.66257e-07	2.85356e-05	14449.6	9236.98	9927.32	9735.07	4699.05	2184.65	5739.75	5397.3
C130050O18Rik	463.342	0.823951	0.168271	4.89656	9.75269e-07	2.87519e-05	336.865	297.149	330.477	372.781	700.554	624.926	475.235	568.752
Cst7	809.557	1.30043	0.265615	4.8959	9.78546e-07	2.87987e-05	575.959	475.921	338.832	479.133	918.456	1806.38	1107.62	774.156
Nectin2	2218.67	0.698899	0.142763	4.89553	9.80408e-07	2.88037e-05	1575	1506.28	1674.67	2009.73	2864.32	3196.14	2308.96	2614.23
Kif20a	1465.77	-1.2799	0.261955	-4.88595	1.02933e-06	3.01889e-05	2459.38	1521.98	2149.96	2175.29	776.82	448.745	1034.73	1159.29
Klf12	131.83	-1.8731	0.383525	-4.88392	1.04e-06	3.03972e-05	201.764	183.604	258.069	184.198	93.6978	65.2908	23.6671	44.3486
Rpl37a	1175.22	0.627122	0.128537	4.8789	1.06679e-06	3.1127e-05	1033.7	916.812	854.971	888.096	1612.47	1509.98	1250.57	1335.13
Bard1	87.3997	-1.43336	0.293884	-4.8773	1.07547e-06	3.13266e-05	158.211	120.792	125.321	106.352	38.1328	38.3454	56.801	55.2413
Kif2c	1446.04	-0.680812	0.139651	-4.8751	1.08754e-06	3.16239e-05	1867.42	1431.39	2011.64	1812.37	1011.06	1198.03	1207.02	1029.35
Disp2	15.8706	6.66906	1.36847	4.87336	1.09718e-06	3.18501e-05	0.888826	0	0	0	47.9384	5.18181	20.827	52.1291
Aoah	882.992	2.43888	0.500685	4.87108	1.10992e-06	3.21649e-05	128.88	222.258	381.534	367.299	890.129	2755.69	1189.98	1128.17
Errfi1	627.317	-0.843558	0.173623	-4.85857	1.18237e-06	3.42064e-05	1009.71	751.327	657.242	803.672	515.338	437.345	387.194	456.713
Ube2c	1289.13	-1.28447	0.264516	-4.85592	1.19828e-06	3.4559e-05	1894.09	1616.2	1789.78	2011.92	828.027	342	1006.33	824.729
Zmynd15	329.11	1.87397	0.38592	4.85587	1.19861e-06	3.4559e-05	134.213	210.178	83.5477	137.052	261.482	939.981	474.289	392.135
Tnfrsf14	181.539	1.28904	0.2655	4.85513	1.20308e-06	3.46291e-05	101.326	78.5149	153.171	87.7132	249.498	240.436	315.246	226.411
Rgs1	230.74	-1.77523	0.367006	-4.83705	1.31782e-06	3.7804e-05	423.081	526.654	340.689	138.148	88.2502	136.8	88.0416	104.258
Rpl37	710.414	0.839826	0.173791	4.8324	1.34899e-06	3.85683e-05	610.624	490.416	456.727	478.037	1042.66	1061.23	755.454	788.16
Cfh	26021.6	-0.719257	0.149006	-4.82704	1.3858e-06	3.95545e-05	36025.9	30266.9	32962.3	30253.4	22560.5	15848.1	16762	23493.9
Parp3	369.984	1.23097	0.255167	4.82419	1.40573e-06	4.00563e-05	139.546	236.753	266.424	242.308	361.717	528.545	661.732	522.847
Adgre4	18.5359	4.56068	0.945905	4.8215	1.42484e-06	4.04654e-05	3.5553	2.41584	0	0	20.7007	48.709	51.1209	21.7853
Gm7694	413.151	-1.09622	0.227665	-4.81505	1.47164e-06	4.17251e-05	506.631	659.525	562.554	524.086	302.883	222.818	178.923	347.787
Apobec1	2604.43	0.713107	0.148143	4.81365	1.482e-06	4.19489e-05	2341.17	1819.13	1923.45	1809.09	2674.74	3793.09	3528.29	2946.46
Igf1	2150.79	-1.51383	0.314531	-4.81296	1.48711e-06	4.20238e-05	4586.34	3065.7	2265.07	2826.56	1698.54	696.435	618.185	1449.5
Pf4	308.633	-1.461	0.303689	-4.81083	1.50307e-06	4.24045e-05	488.854	541.149	388.032	394.709	127.473	106.745	142.003	280.097
Ckap5	4445.85	-0.615135	0.127902	-4.80944	1.51351e-06	4.26284e-05	5854.7	5110.72	5251.43	5302.26	3727.21	2848.96	3375.88	4095.63
Rps24	1019.89	0.675145	0.14042	4.80804	1.52421e-06	4.2859e-05	901.27	786.357	732.434	720.345	1439.24	1279.91	1243	1056.59
Kcnk12	577.649	-1.24635	0.259365	-4.8054	1.54441e-06	4.33555e-05	686.174	693.347	922.737	949.496	396.581	201.054	292.525	479.276
Ranbp6	896.806	-0.985187	0.205447	-4.79534	1.624e-06	4.54401e-05	1286.13	1224.83	1069.41	1187.42	615.572	537.872	413.701	839.512
Zcchc14	767.89	-0.831039	0.173378	-4.79321	1.64132e-06	4.58493e-05	815.942	1220	904.171	993.352	649.347	462.218	516.889	581.2
Hpse	1584.42	1.2802	0.26745	4.78669	1.69553e-06	4.72862e-05	1170.58	928.892	576.479	1020.76	1578.7	3421.03	2262.57	1716.37
Plpp1	2064.9	-0.81813	0.170952	-4.78573	1.70368e-06	4.74359e-05	3445.98	2481.07	2170.38	2443.91	1406.56	1417.74	1332.93	1820.63
Sgms1	1206.56	-0.858107	0.179527	-4.77981	1.75461e-06	4.8774e-05	1513.67	1706.79	1385.03	1617.21	797.52	611.454	940.057	1080.71
Tet1	351.64	-1.48933	0.31185	-4.77578	1.79013e-06	4.96804e-05	377.751	374.456	693.446	629.342	99.1453	177.218	242.351	219.409
Hnmt	597.342	-1.36078	0.285055	-4.77375	1.80824e-06	5.01014e-05	826.608	802.06	821.552	990.063	385.686	274.636	168.51	509.62
Relb	800.572	1.43178	0.300184	4.76966	1.8454e-06	5.09653e-05	464.856	553.228	428.878	285.068	706.002	1942.14	1091.53	932.877
Bcl3	312.135	1.47955	0.310199	4.76967	1.84527e-06	5.09653e-05	234.65	187.228	115.11	121.702	436.893	699.545	350.273	351.677
Gng10	548.724	0.71096	0.149097	4.76845	1.85653e-06	5.11256e-05	484.41	357.545	374.108	447.337	734.329	700.581	650.372	641.11
Tmem204	357.335	-1.95995	0.411032	-4.76837	1.8572e-06	5.11256e-05	520.852	614.832	530.992	607.414	257.124	36.2727	127.802	163.39
Ccdc18	409.902	-0.930884	0.195354	-4.76511	1.8875e-06	5.18757e-05	664.842	451.763	526.35	507.64	331.211	223.854	258.445	315.109
Ccsap	242.686	-0.946737	0.198816	-4.76186	1.91814e-06	5.26331e-05	278.203	268.159	362.04	369.492	179.769	177.218	140.109	166.502
Gm6904	19.269	3.76848	0.791455	4.76146	1.92202e-06	5.26546e-05	2.66648	6.03961	0	2.19283	29.4167	34.2	53.961	25.6755
Ctnnal1	518.972	0.875023	0.183887	4.75847	1.95065e-06	5.31825e-05	419.526	401.03	272.922	371.685	609.035	799.035	682.559	595.983
Pvt1	677.352	0.959081	0.20154	4.75877	1.94777e-06	5.31825e-05	601.735	497.664	401.957	338.792	744.134	932.726	1036.62	865.187
Prr11	558.65	-1.46691	0.308419	-4.75621	1.97259e-06	5.36948e-05	971.487	862.456	563.483	884.807	400.939	128.509	310.512	347.008
Bag1	5020.12	0.628402	0.132153	4.75511	1.98336e-06	5.39017e-05	4477.02	3824.28	3673.31	3799.08	5624.04	6807.86	6891.86	5063.52
Ccnb2	1772.46	-1.21041	0.25461	-4.75398	1.99454e-06	5.41146e-05	2742.03	1903.68	2463.73	2791.47	1439.24	538.908	1113.3	1187.3
Rpl39	1014.5	0.692011	0.145574	4.75367	1.99754e-06	5.41146e-05	863.939	710.258	727.793	799.287	1427.26	1400.13	1115.19	1072.15
Cks2	114.361	-1.51152	0.318266	-4.74924	2.04178e-06	5.52252e-05	247.094	158.238	139.246	132.666	62.102	41.4545	75.7347	58.3534
Ly6c2	36.5321	5.75245	1.21149	4.74823	2.05205e-06	5.53751e-05	0	0	0	5.48208	10.8951	91.1999	167.563	17.117
H1f0	3538.45	-1.03977	0.218989	-4.74806	2.05382e-06	5.53751e-05	3771.29	3651.55	5492.79	6128.96	2687.82	2134.91	1602.74	2837.53
2510009E07Rik	3282.76	-0.66522	0.1402	-4.74479	2.08719e-06	5.61077e-05	3549.08	3792.87	4570.06	4194.88	2671.48	2240.62	2213.35	3029.71
Neurl3	1402.63	0.888767	0.187413	4.74229	2.11319e-06	5.67066e-05	1057.7	998.951	1039.7	837.661	1913.18	2410.58	1313.05	1650.24
Rpl34	1418.02	0.690004	0.145549	4.74069	2.12995e-06	5.70372e-05	1265.69	1107.66	959.87	1006.51	1926.25	1988.78	1523.21	1566.21
Ttr	282.755	-3.66346	0.772897	-4.7399	2.1382e-06	5.71081e-05	658.62	597.921	683.234	156.787	14.1636	35.2363	101.295	14.7829
Cnnm2	345.589	-1.15999	0.245431	-4.72635	2.28586e-06	6.08611e-05	331.532	578.594	577.407	423.216	239.692	166.854	183.657	263.758
Kirrel	12.1215	-7.10434	1.50431	-4.72264	2.328e-06	6.179e-05	3.5553	57.9802	22.2794	13.157	0	0	0	0
Lims2	8.22776	6.45201	1.3666	4.72122	2.34438e-06	6.21278e-05	0	0	0	0	11.9846	17.6182	19.8804	16.339
Ctdsp2	1126.7	-0.723474	0.153284	-4.71984	2.36033e-06	6.24534e-05	1475.45	1306.97	1231.86	1599.67	983.826	745.144	726.107	944.548
Slmap	3384.75	-0.708212	0.150095	-4.71844	2.37663e-06	6.269e-05	3857.51	3813.41	5083.41	4043.58	2557.08	2229.22	2327.9	3165.87
Cdc25c	389.975	-1.47487	0.31266	-4.71718	2.39138e-06	6.29815e-05	845.274	416.733	391.746	640.306	277.825	118.145	224.364	205.404
Trip6	911.725	0.904731	0.192097	4.70975	2.48018e-06	6.52194e-05	408.86	738.04	680.449	713.766	1140.72	1080.93	1293.17	1237.87
Wdr62	1008.5	-0.791633	0.168306	-4.70353	2.557e-06	6.71361e-05	1338.57	1327.51	1146.46	1302.54	582.887	647.726	950.471	771.822
Mis18bp1	1530.79	-1.01698	0.216236	-4.70312	2.56217e-06	6.71682e-05	2456.72	1906.1	1866.83	1968.07	818.221	686.072	1149.27	1395.04
Rpl18a	1787.13	0.611503	0.130118	4.69962	2.60651e-06	6.81211e-05	1654.11	1413.27	1311.7	1275.13	2346.8	2350.47	1917.98	2027.59
Adcy6	43.0925	-3.07498	0.654728	-4.69657	2.64566e-06	6.90384e-05	45.3301	114.753	79.8344	67.9777	7.62656	11.4	17.0403	0.778046
Prdx5	2953.01	0.772856	0.164604	4.69524	2.66294e-06	6.9383e-05	2326.06	1944.75	2072.91	2377.03	3250	5017.03	3447.82	3188.43
Cd244	112.486	3.48401	0.744182	4.68166	2.84559e-06	7.38034e-05	7.99944	31.406	33.4191	1.09642	51.2069	327.49	331.339	115.929
Tyk2	2853.26	0.712396	0.152246	4.67924	2.8794e-06	7.45669e-05	1958.08	2017.23	2627.11	2048.1	3217.32	4240.79	2960.28	3757.18
Nectin4	1802.81	1.0835	0.231585	4.67862	2.88812e-06	7.46791e-05	680.841	995.327	1540.99	1406.7	2230.22	2850	2578.77	2139.63
Perp	77.179	-2.49297	0.532939	-4.67779	2.89986e-06	7.4869e-05	78.2167	120.792	209.797	115.124	14.1636	37.309	35.0273	7.00241
Col5a1	10.419	-6.15523	1.318	-4.67013	3.01015e-06	7.74818e-05	11.5547	14.4951	26.9209	29.6032	0	0	0	0.778046
Cenpn	668.544	-1.09175	0.233771	-4.67018	3.00934e-06	7.74818e-05	1069.26	849.169	802.986	919.892	398.76	250.8	529.196	528.293
Dbf4	1154.77	-0.734539	0.157505	-4.66358	3.10757e-06	7.97486e-05	1679.88	1508.69	1478.79	1102.99	738.687	881.944	943.844	903.311
Olfr755-ps1	11.2312	6.15749	1.32028	4.66378	3.10456e-06	7.97486e-05	0	1.20792	0	0	32.6853	24.8727	8.52016	22.5633
Rps2	1559.76	0.591192	0.126786	4.66291	3.11776e-06	7.98897e-05	1302.13	1193.43	1166.88	1314.6	1933.88	2198.12	1747.58	1621.45
Zfp57	80.9827	-1.68505	0.361504	-4.66122	3.14333e-06	8.0424e-05	108.437	171.525	102.114	111.834	56.6545	25.9091	42.6008	28.7877
Tmem144	3600.96	-1.00378	0.215541	-4.65702	3.20822e-06	8.19611e-05	5800.48	4267.59	4524.57	4629.07	3247.83	1699.63	1763.67	2874.88
Foxf1	13.1935	7.1296	1.53142	4.65554	3.23126e-06	8.2426e-05	0	0	0	0	28.3272	53.8908	21.7737	1.55609
Trmt10a	504.322	0.783126	0.168247	4.65463	3.24566e-06	8.26696e-05	289.757	425.188	397.316	371.685	720.165	575.181	586.944	668.341
Srpk3	1476.96	-0.591607	0.127125	-4.65374	3.25963e-06	8.28256e-05	1877.2	1843.29	1594.83	1789.35	1079.7	1048.8	1197.56	1384.92
Olr1	104.75	2.30823	0.496632	4.64778	3.3553e-06	8.50808e-05	20.443	14.4951	78.9061	26.314	148.173	151.309	248.978	149.385
Icam1	7325.36	0.88493	0.190502	4.64525	3.39665e-06	8.60013e-05	5096.53	5911.57	4514.36	5064.34	7222.35	13198.1	10072.7	7522.93
Acod1	784.054	8.0453	1.73217	4.64463	3.40691e-06	8.61331e-05	0	22.9505	0.928307	0	560.008	4323.7	1062.18	302.66
Eme1	351.101	-1.18498	0.255342	-4.64078	3.47103e-06	8.76243e-05	478.189	387.743	496.644	588.775	199.38	130.582	292.525	234.97
Jak3	5781.87	0.715062	0.154133	4.63926	3.49664e-06	8.801e-05	3578.41	4969.39	4112.4	4851.64	6281.02	8883.7	7219.41	6358.97
Xdh	87.9131	3.6288	0.782358	4.63828	3.51314e-06	8.82948e-05	0	31.406	6.49815	15.3498	82.8027	333.709	144.843	88.6972
Atp2a3	535.356	-1.37302	0.296042	-4.63792	3.51925e-06	8.83182e-05	891.493	576.179	666.525	956.074	374.791	223.854	167.563	426.369
Lacc1	6441.7	0.655246	0.141404	4.63386	3.58908e-06	8.98062e-05	4394.36	4454.81	6035.85	5127.93	7179.86	9425.72	7476.91	7438.12
Nadk	3284.89	0.790638	0.170666	4.63268	3.60967e-06	9.01888e-05	1965.19	2598.24	2362.54	2701.57	3363.31	5488.57	3973.23	3826.43
Slc9a9	6028.23	-0.947733	0.204683	-4.63024	3.65242e-06	9.11232e-05	8861.6	6539.69	8334.34	8024.66	5015.01	3038.61	3020.87	5391.08
Ip6k3	55.8069	3.52021	0.761088	4.62523	3.74182e-06	9.32173e-05	0	12.0792	12.9963	10.9642	58.8335	228	47.3342	76.2485
Kif15	1186.93	-1.24241	0.268687	-4.62401	3.76385e-06	9.36293e-05	1864.76	1334.75	1748.93	1726.85	661.332	337.854	884.203	936.767
Slamf9	1574.63	0.802142	0.17366	4.61904	3.85514e-06	9.57604e-05	1416.79	1011.03	1010.93	1151.24	1762.83	2582.61	1922.72	1738.93
Nuak2	1329.08	0.930493	0.202472	4.59567	4.31358e-06	0.000106527	1151.92	739.248	855.899	910.025	2272.72	1915.2	1440.85	1346.8
Ggt5	750.427	-0.964194	0.209793	-4.59593	4.30824e-06	0.000106527	864.828	868.496	1117.68	1118.34	631.915	346.145	455.355	600.651
Trim30c	252.274	1.22483	0.266611	4.59407	4.34684e-06	0.000107193	184.876	120.792	143.888	154.595	334.479	261.163	523.516	294.879
Pgs1	1805.84	0.727206	0.158316	4.59339	4.36099e-06	0.000107386	1151.92	1524.4	1365.54	1399.03	2115.83	2620.96	2523.86	1745.16
H2-T10	58.9695	2.92165	0.636249	4.59199	4.39044e-06	0.000107955	29.3313	15.703	7.42646	2.19283	127.473	157.527	55.8544	76.2485
Gm29395	10.9302	-6.96436	1.51828	-4.587	4.49654e-06	0.000110405	48.8854	3.62376	25.0643	9.86774	0	0	0	0
Cdkn3	490.905	-1.30499	0.284566	-4.58592	4.52001e-06	0.000110822	805.277	618.456	579.264	792.708	364.985	134.727	354.06	277.762
Chst1	423.747	1.47183	0.321014	4.58494	4.54107e-06	0.000111178	126.213	201.723	214.439	356.335	717.986	851.89	420.328	501.062
Aldh18a1	1488.19	0.699082	0.152748	4.5767	4.72367e-06	0.000115317	1136.81	1166.85	1027.64	1207.15	1550.37	1957.69	2288.14	1570.87
Gm20429	9.27075	6.62114	1.44753	4.5741	4.78281e-06	0.000116594	0	0	0	0	26.1482	26.9454	4.73342	16.339
Camkk1	442.088	0.672279	0.147109	4.56995	4.87839e-06	0.000118584	343.976	363.584	351.828	303.707	588.335	594.872	471.449	518.957
Rgs12	516.66	-1.1567	0.253221	-4.56796	4.92498e-06	0.000119546	447.968	562.891	983.077	859.59	355.18	269.454	305.779	349.343
Pacsin1	556.54	-0.844762	0.185042	-4.56524	4.98912e-06	0.000120931	879.049	573.763	631.249	776.262	337.748	404.181	382.46	467.606
Prkci	1053.08	-0.586059	0.128469	-4.56189	5.06959e-06	0.000122707	1259.47	1443.47	1136.25	1219.21	729.971	860.181	859.589	916.538
Slc31a2	2029.09	0.85402	0.187385	4.55758	5.17471e-06	0.000125074	1573.22	1393.94	1426.81	1386.97	2233.49	3774.43	2317.48	2126.4
Pear1	500.617	-0.702099	0.15409	-4.55642	5.20333e-06	0.000125587	676.397	508.535	608.97	685.26	391.134	376.2	418.434	340.006
Cd74	3864.06	1.04087	0.228647	4.55228	5.30666e-06	0.0001279	3933.06	2338.54	1900.25	1937.37	4954	6521.83	4596.15	4731.3
Ipo11	1969.66	-0.629926	0.138625	-4.5441	5.51699e-06	0.000132594	2665.59	1966.5	2486.01	2452.68	1543.83	1375.25	1814.79	1452.61
Nfkb2	1106.21	1.23076	0.2709	4.54324	5.53971e-06	0.000132953	529.74	734.416	667.453	712.67	1167.95	2531.83	1561.08	944.548
Slc1a3	2376.92	0.694698	0.153009	4.54025	5.61869e-06	0.000134281	2043.41	1869.86	1855.69	1491.12	3378.57	3335.01	2515.34	2526.31
Gprasp2	236.154	-1.50375	0.331243	-4.53972	5.633e-06	0.000134435	262.204	397.406	359.255	379.36	84.9817	72.5454	124.962	208.516
Larp1	5205.98	0.799755	0.176263	4.53727	5.69864e-06	0.000135621	3890.39	4306.24	3600.9	3397.79	5554.32	8326.13	7658.67	4913.36
Zc3h12b	115.487	-1.64133	0.361742	-4.5373	5.69799e-06	0.000135621	299.534	112.337	155.027	132.666	44.6699	56.9999	59.6411	63.0217
Ncaph	2265.74	-0.664079	0.146439	-4.53486	5.76421e-06	0.00013699	2775.8	2729.9	2538.92	3068.87	2013.41	1332.76	1734.33	1931.89
Ngfrap1	553.831	-0.701369	0.15493	-4.52702	5.98209e-06	0.000141773	646.177	613.624	696.23	787.226	489.189	353.4	418.434	426.369
Fignl1	1924.9	-0.927854	0.205468	-4.5158	6.30784e-06	0.000148872	3315.32	2377.19	2269.71	2132.53	1118.93	1004.24	1414.35	1766.94
Kcnq2	9.76872	5.95542	1.31905	4.51494	6.33342e-06	0.000149269	0	0	0	1.09642	18.5216	30.0545	11.3602	17.117
Mical3	380.728	-1.30123	0.288382	-4.51219	6.41624e-06	0.000151012	507.52	386.535	657.242	616.185	208.096	119.182	241.404	309.662
Slpi	87.472	-2.75548	0.610787	-4.51135	6.4415e-06	0.000151397	222.207	114.753	103.97	168.848	37.0433	4.14545	7.57347	41.2364
Cd48	3649.53	0.709786	0.157543	4.50535	6.62647e-06	0.000155317	3544.64	2499.19	2252.07	2780.51	4566.13	5243.99	4058.43	4251.24
March5	2503.13	0.863962	0.191838	4.50359	6.68143e-06	0.000156389	2043.41	1663.31	1683.02	1710.41	2492.8	3976.52	4031.93	2423.61
Trp53bp2	720.847	-0.643205	0.143173	-4.49251	7.03871e-06	0.000164076	818.609	1075.05	799.273	823.408	610.125	533.727	568.957	537.63
Col9a3	120.258	2.09314	0.466466	4.48723	7.21564e-06	0.000167971	38.2195	51.9406	64.9815	27.4104	87.1607	274.636	309.566	108.148
Bora	900.985	-0.817559	0.182233	-4.48635	7.24553e-06	0.000168207	1412.34	928.892	1156.67	1100.8	667.869	489.163	700.546	751.592
Racgap1	3093.2	-1.15717	0.257918	-4.48658	7.23763e-06	0.000168207	4082.38	4092.44	4514.36	4396.62	1914.27	869.508	2546.58	2329.47
Cc2d2a	129.605	-1.28299	0.286385	-4.47997	7.46542e-06	0.000172843	160.878	246.416	129.035	199.548	66.46	70.4726	69.1079	94.9216
Hpcal1	447.609	0.807626	0.180275	4.47997	7.46553e-06	0.000172843	258.648	369.624	313.768	360.721	562.187	642.545	609.665	463.715
Tlr9	184.99	1.15635	0.258322	4.47638	7.59196e-06	0.000175532	104.881	109.921	116.038	127.184	264.751	360.654	203.537	192.955
Gm42793	47.1491	-2.52625	0.564789	-4.47291	7.71632e-06	0.000178165	140.435	85.7624	35.2757	60.3028	7.62656	8.2909	20.827	18.6731
Gm44884	664.246	0.632565	0.141464	4.47157	7.7648e-06	0.000179042	596.402	472.297	479.935	533.954	735.418	921.326	816.042	758.595
Mthfd2	895.717	1.03889	0.232408	4.47009	7.81869e-06	0.000180041	629.289	659.525	352.757	704.995	1064.45	1249.85	1539.31	965.555
Tes	828.668	-0.67801	0.151757	-4.46774	7.9051e-06	0.000181785	1201.69	876.951	957.085	1042.69	655.884	580.363	741.254	573.42
AW011738	114.303	1.65697	0.370921	4.46719	7.92553e-06	0.00018201	70.2173	32.6139	64.0532	52.6279	91.5187	214.527	226.257	162.612
RP23-423E20.7	184.803	-1.66273	0.372708	-4.46121	8.14993e-06	0.000186867	237.317	385.327	342.545	158.98	77.3551	44.5636	124.962	107.37
Il12b	57.7912	7.1659	1.60636	4.46097	8.159e-06	0.000186867	0	0	0	3.28925	18.5216	304.691	111.709	24.1194
Igbp1	1460.53	0.712642	0.159894	4.45697	8.31247e-06	0.000189872	1351.02	1047.27	969.153	1059.14	1653.87	2118.32	1986.14	1499.29
Mfsd12	3560.42	0.845951	0.189911	4.45447	8.41026e-06	0.000191848	1999.86	2803.59	2371.83	3007.47	3811.1	5959.08	4948.32	3582.12
Garnl3	875.047	-0.655624	0.147303	-4.45087	8.55239e-06	0.000194704	1009.71	1206.71	1108.4	958.267	697.286	685.035	553.81	781.158
Rcbtb2	3948.39	-0.792039	0.177958	-4.45072	8.55828e-06	0.000194704	5514.28	4599.77	5264.43	4644.41	3534.37	2611.63	2008.86	3409.4
Sys1	1573.17	0.629658	0.141503	4.44979	8.59536e-06	0.000195287	1084.37	1216.38	1128.82	1511.96	1984	2139.05	1730.54	1790.28
Nav1	633.166	-0.789919	0.177555	-4.44888	8.63188e-06	0.000195855	751.058	701.802	983.077	771.876	551.291	408.327	511.209	386.689
Gimap6	284.878	-1.95931	0.440448	-4.44846	8.64873e-06	0.000195977	694.173	399.822	460.44	258.754	159.068	38.3454	78.5748	189.843
Fabp3-ps1	72.5522	1.32379	0.297744	4.44608	8.74511e-06	0.000197635	36.4419	36.2376	36.204	57.0136	101.324	104.673	113.602	94.9216
Gm12551	22.1422	5.48748	1.23573	4.44067	8.96796e-06	0.000202403	1.77765	0	1.85661	0	26.1482	100.527	44.4942	2.33414
Psme2b	404.257	0.723164	0.162911	4.43902	9.03678e-06	0.000203686	298.646	297.149	323.979	300.418	393.313	554.454	555.704	510.398
Cdhr4	224.772	-0.869485	0.195894	-4.43856	9.05632e-06	0.000203857	354.642	259.703	262.711	285.068	165.605	147.163	142.003	181.285
Ldha	12807	0.866099	0.195253	4.43579	9.17353e-06	0.000205951	9885.53	9685.11	7445.02	9281.15	12664.4	20018.4	21271	12205.2
Rps15a	1325.63	0.608141	0.137225	4.4317	9.34922e-06	0.000209619	1241.69	974.793	1063.84	918.796	1593.95	1833.32	1469.25	1509.41
Dock5	13.2615	6.40265	1.44572	4.4287	9.4802e-06	0.000211998	0	0	0.928307	0	63.1915	5.18181	27.4538	9.33655
Rmdn3	1241.8	0.730578	0.165027	4.42701	9.55463e-06	0.000213383	1034.59	994.119	856.828	849.722	1347.72	1781.51	1837.51	1232.42
Cib1	1385.03	-0.69174	0.156492	-4.42029	9.85679e-06	0.000219269	2003.41	1483.33	1579.05	1777.29	1228.97	871.581	965.618	1170.96
Pls3	812.637	-0.819069	0.185297	-4.42031	9.85596e-06	0.000219269	1015.93	1106.46	1029.49	997.738	699.465	387.599	651.319	613.1
Zfp69	957.976	-0.625834	0.141628	-4.41886	9.92241e-06	0.000220441	1237.25	1099.21	1279.21	1035.02	771.372	633.217	735.574	872.967
Numb	5774.57	-0.739723	0.167597	-4.41369	1.01625e-05	0.000225346	7126.61	7712.58	6978.09	7078.46	4193.52	3118.41	4243.04	5745.87
Stmn1	692.057	-0.90768	0.205868	-4.40904	1.03828e-05	0.000229771	1115.48	725.961	805.771	964.845	483.742	349.254	483.756	607.654
Fam20c	406.714	-1.48474	0.336997	-4.40581	1.0539e-05	0.000232923	925.268	719.921	257.141	494.483	232.065	217.636	246.138	161.055
C2cd5	771.305	-0.938528	0.213037	-4.40548	1.05551e-05	0.000232978	1279.02	706.634	1076.84	992.256	406.387	494.345	653.212	561.749
Gm8113	112.771	-1.67332	0.380145	-4.40179	1.07362e-05	0.000236669	140.435	183.604	111.397	252.175	54.4754	27.9818	55.8544	76.2485
Fchsd2	10594.9	-0.623175	0.141631	-4.39999	1.08254e-05	0.000237711	13272.8	13922.5	13388	10810.7	8823.93	6723.92	7892.5	9924.75
Clec2d	145.752	1.33282	0.30312	4.397	1.0976e-05	0.000240709	89.7715	76.0991	94.6873	70.1706	175.411	265.309	266.965	127.6
Mlkl	152.251	1.68862	0.38468	4.38967	1.13521e-05	0.000248318	109.326	37.4456	43.6304	97.581	153.621	247.691	290.632	238.082
Chmp4b	532.693	0.675814	0.153971	4.38922	1.13757e-05	0.000248516	352.864	455.386	438.161	394.709	613.393	689.181	745.987	571.864
Tlr5	383.781	-1.44201	0.329272	-4.37939	1.19012e-05	0.00025933	391.084	515.782	705.514	632.632	229.886	159.6	105.082	330.67
Add3	1120.37	-0.734921	0.167839	-4.37872	1.19379e-05	0.000259799	1411.46	1589.62	1281.99	1316.79	862.891	877.799	612.505	1009.9
Fanci	428.266	-0.987799	0.225854	-4.37361	1.22207e-05	0.000265275	567.96	549.604	638.675	521.894	302.883	171	351.22	322.889
Papd7	1182.62	0.969757	0.221816	4.37189	1.23175e-05	0.000267035	650.621	884.199	798.344	865.072	1234.41	2009.51	1956.8	1062.03
Rnf114	4166.07	0.587503	0.134398	4.37139	1.23461e-05	0.000267315	3939.28	3200.99	2808.13	3368.19	4502.94	5411.88	5536.21	4560.9
Myd88	2684.99	0.694152	0.159085	4.3634	1.28058e-05	0.000276917	2376.72	1953.21	1777.71	2096.35	2913.35	4249.09	3295.41	2818.08
Slc15a3	1743.13	0.875202	0.200677	4.36124	1.29328e-05	0.000279308	1108.37	1242.95	1010.93	1558.01	2442.68	2620.96	2459.49	1501.63
Rps20	1702.64	0.655689	0.150372	4.36045	1.29793e-05	0.000279959	1493.23	1396.36	1121.4	1277.32	2287.97	2428.2	1753.26	1863.42
Prpf4	1592.25	0.685327	0.157184	4.36003	1.30045e-05	0.000280148	1509.23	1226.04	1096.33	1051.46	1870.69	1915.2	2353.46	1715.59
Fat3	314.02	-1.48955	0.341758	-4.35848	1.30968e-05	0.000281779	256.871	382.911	618.253	594.257	249.498	120.218	108.869	181.285
Gm36211	7.12484	-6.34014	1.4556	-4.35567	1.3266e-05	0.000285059	12.4436	12.0792	8.35477	24.1211	0	0	0	0
Igfbp4	9481.95	-0.78891	0.181186	-4.35415	1.33587e-05	0.000286691	11689	9448.36	13287.8	13621.9	8419.72	5412.92	5708.5	8267.52
Lockd	290.841	-1.09426	0.251419	-4.35235	1.34687e-05	0.000288687	402.638	373.248	336.976	472.555	212.454	122.291	155.256	251.309
Zfp583	176.912	-1.07877	0.248344	-4.34386	1.40003e-05	0.000299704	218.651	190.852	284.99	265.332	115.488	149.236	88.0416	102.702
Foxm1	1532.34	-1.0677	0.246114	-4.33824	1.43627e-05	0.000306692	2017.64	1787.72	2078.48	2416.5	972.931	507.818	1198.5	1279.11
St6gal1	2499.63	-1.09541	0.252654	-4.33563	1.45344e-05	0.000309969	4037.05	3118.85	3107.04	3359.42	2012.32	1214.62	898.403	2249.33
Csf2ra	3663.71	0.711568	0.164181	4.33404	1.46399e-05	0.00031183	2165.18	2700.91	3206.37	3040.36	4301.38	5332.08	3608.76	4954.6
Gm14023	308.744	0.845991	0.195218	4.33358	1.46704e-05	0.000312089	174.21	237.961	275.707	195.162	380.239	390.709	448.728	367.238
5430427O19Rik	962.338	0.768424	0.177357	4.33264	1.47333e-05	0.000313036	643.51	757.367	828.05	618.378	1067.72	1572.16	1198.5	1013.02
Ncs1	733.236	-0.694754	0.160383	-4.33186	1.47857e-05	0.000313759	1031.04	918.02	826.194	851.915	514.248	455.999	595.464	673.01
Gm4841	21.377	4.82192	1.11437	4.32703	1.51134e-05	0.000320313	4.44413	1.20792	0	0	8.71607	80.8363	58.6944	17.117
Epor	694.157	-0.682028	0.157632	-4.32671	1.51356e-05	0.000320385	963.488	856.416	821.552	778.455	563.276	630.108	424.114	515.844
Rpl26	1312.78	0.634944	0.146782	4.32575	1.52017e-05	0.000321385	1173.25	1011.03	997.002	930.857	1891.39	1718.29	1356.6	1423.82
Rpl14	1263.87	0.636601	0.147207	4.32455	1.52846e-05	0.000322739	1215.91	891.446	889.318	959.363	1527.49	1686.16	1626.4	1314.9
Neil3	1305.4	-1.24703	0.288391	-4.32409	1.53164e-05	0.000323008	1955.42	1827.59	1842.69	1722.47	886.86	300.545	938.164	969.445
Sh3bgrl	1554.56	-0.742788	0.171798	-4.32361	1.53494e-05	0.000323011	1793.65	1945.96	2164.81	1880.35	1433.79	928.581	936.271	1353.02
Tnfsf10	580.807	3.07385	0.711352	4.32114	1.55225e-05	0.000325763	48.8854	301.98	106.755	36.1817	668.958	1349.34	1402.99	731.363
Nfkbib	655.387	0.821382	0.190085	4.32113	1.55235e-05	0.000325763	353.753	553.228	484.576	504.351	688.57	1022.89	879.469	756.261
Pirb	465.667	1.03843	0.240375	4.32004	1.56001e-05	0.00032697	283.536	283.862	323.051	328.925	759.388	801.108	372.047	573.42
Ppa1	926.024	1.09818	0.254286	4.31869	1.56959e-05	0.000328573	535.073	759.783	496.644	567.943	870.518	1392.87	1873.49	911.87
Slc39a4	174.764	1.32239	0.306438	4.31535	1.5935e-05	0.000332761	96.8821	100.257	81.691	120.606	216.812	400.036	177.977	203.848
Zfp382	229.098	-1.06874	0.247869	-4.31172	1.61988e-05	0.000337856	317.311	334.594	256.213	333.31	119.846	128.509	217.737	125.265
Ppm1l	681.44	-1.55514	0.360774	-4.31056	1.62842e-05	0.0003386	922.602	899.902	1172.45	1073.39	287.63	339.927	123.069	632.551
Anpep	110.648	2.17038	0.503518	4.31042	1.62942e-05	0.0003386	21.3318	55.5644	29.7058	54.8208	106.772	281.891	265.072	70.0241
Sik1	121.314	1.56073	0.362061	4.31069	1.62746e-05	0.0003386	81.772	30.198	59.4117	73.4598	191.754	200.018	223.417	110.483
Cxcl11	81.0548	6.02238	1.3975	4.30941	1.63693e-05	0.000339748	0	1.20792	0	8.77132	62.102	405.218	122.122	49.0169
Cyp2u1	26.9512	-2.88048	0.668755	-4.30722	1.65316e-05	0.000342699	71.1061	42.2773	18.5661	58.11	3.26853	9.32726	2.84005	10.1146
Cdca3	1483.67	-1.08438	0.251839	-4.30585	1.66345e-05	0.000344413	2046.08	1592.04	2030.21	2397.86	1096.05	474.654	1071.65	1160.84
Rxrg	37.5025	3.83228	0.890184	4.30504	1.66953e-05	0.000345252	2.66648	0	10.2114	6.57849	21.7902	165.818	71.948	21.0072
Hmmr	1892.86	-1.2948	0.300903	-4.30306	1.68456e-05	0.000347939	2792.69	2442.42	2516.64	3006.37	1385.86	406.254	1481.56	1111.05
Hap1	178.223	1.82793	0.426566	4.28522	1.82558e-05	0.000376154	21.3318	107.505	103.97	81.1347	190.664	374.127	288.739	258.311
Ppm1d	635.628	-0.800901	0.187011	-4.28265	1.8468e-05	0.000379607	830.164	983.248	818.767	599.739	390.044	449.781	460.088	553.191
Rps19	2205.54	0.582251	0.135994	4.28144	1.85686e-05	0.000381215	1974.08	1761.15	1683.95	1644.62	2859.96	3024.11	2564.57	2131.85
Tsr1	1077.67	0.684928	0.160062	4.27915	1.8761e-05	0.000384703	788.389	990.496	695.302	833.276	1350.99	1185.6	1605.58	1171.74
Dlg2	13.5721	4.6656	1.09079	4.27726	1.8921e-05	0.000387051	1.77765	2.41584	0	0	53.3859	17.6182	17.0403	16.339
Mmp25	84.2803	1.94396	0.454574	4.27645	1.899e-05	0.000387998	17.7765	50.7327	51.0569	19.7355	116.577	147.163	190.283	80.9168
Ache	18.1259	-2.34741	0.549182	-4.27438	1.9167e-05	0.000391145	28.4424	32.6139	31.5624	28.5068	6.53705	6.21817	5.6801	5.44632
Cpeb2	676.271	-0.648169	0.1517	-4.27269	1.93129e-05	0.000393651	697.729	754.951	956.157	894.675	495.726	524.399	491.329	595.205
Tmem229a	247.311	1.69074	0.397028	4.25849	2.05812e-05	0.000418502	114.659	182.396	127.178	43.8566	300.704	448.745	532.983	227.967
Irf9	4144.87	0.634797	0.149218	4.25414	2.09851e-05	0.000426206	3888.61	2795.13	2590.91	3714.65	4675.08	4972.47	5393.26	5128.88
Spag5	1356.93	-1.21154	0.284823	-4.25367	2.10297e-05	0.000426603	2367.83	1467.62	1912.31	1834.3	911.919	354.436	945.737	1061.25
Cep72	491.212	-1.05538	0.248273	-4.25087	2.1294e-05	0.00043145	840.83	775.486	445.588	592.064	336.658	240.436	279.272	419.367
Slirp	1081.48	0.645952	0.151986	4.25006	2.13709e-05	0.000432494	940.378	791.189	698.087	942.917	1331.38	1493.4	1352.81	1101.71
Rnf31	1485.03	0.783825	0.184453	4.24945	2.14298e-05	0.000433172	1026.59	930.1	1037.85	1370.52	1531.85	1971.16	2414.04	1598.11
Arhgef10l	1245.04	-0.69282	0.163066	-4.24871	2.15002e-05	0.00043408	1262.13	1711.62	1677.45	1502.09	1155.97	943.09	756.401	951.55
St8sia4	851.122	-0.940974	0.221518	-4.24785	2.15828e-05	0.000435233	1056.81	939.763	1305.2	1175.36	639.542	350.29	737.467	604.542
Klhl24	1872.14	-1.05886	0.2495	-4.24393	2.19642e-05	0.0004424	2434.5	2685.21	2525	2476.8	936.978	1021.85	843.495	2053.26
Ppp1r3b	1204.36	-0.694104	0.163623	-4.2421	2.21442e-05	0.000445498	1540.34	1391.53	1365.54	1657.78	1039.39	779.344	745.987	1114.94
Gpr137b	1540.55	-0.899818	0.212351	-4.2374	2.26119e-05	0.000453836	2394.5	1884.36	1836.19	1908.86	1345.54	942.053	686.346	1326.57
Rps8	520.719	0.739844	0.174681	4.2354	2.28146e-05	0.000457367	465.745	308.02	409.384	374.974	676.585	743.072	637.118	550.856
Zscan18	202.691	-1.47134	0.347548	-4.2335	2.30085e-05	0.000460711	407.971	251.248	226.507	305.9	130.741	48.709	152.416	98.0338
Gatsl3	131.536	1.2418	0.29356	4.23013	2.33554e-05	0.000467108	63.9955	93.01	71.4797	84.424	236.423	226.963	142.949	133.046
Hist1h4i	119.558	-1.19456	0.282811	-4.22388	2.40132e-05	0.0004797	159.989	230.713	162.454	112.931	72.9971	65.2908	71.948	80.1387
4930512H18Rik	37.942	3.18718	0.754757	4.22279	2.41299e-05	0.000481468	14.2212	3.62376	0	12.0606	79.5341	93.2726	33.1339	67.69
Mbd2	1931.41	0.603058	0.14284	4.22192	2.42232e-05	0.0004822	1487.01	1589.62	1467.65	1589.8	2022.13	2686.25	2688.58	1920.22
Rgs7bp	1169.04	-0.781192	0.185052	-4.22148	2.42702e-05	0.000482573	1752.77	1275.57	1423.1	1461.52	877.055	633.217	814.148	1114.94
Uck2	408.243	0.733879	0.173885	4.22049	2.4377e-05	0.000484131	297.757	275.406	323.979	328.925	428.177	530.617	626.705	454.379
Sesn1	3288.84	-0.695255	0.164768	-4.21959	2.44745e-05	0.000485502	4183.71	3980.1	4582.12	3519.49	2893.74	2182.58	1936.92	3032.04
Plekhg4	33.2264	3.76078	0.891805	4.21705	2.47523e-05	0.000490441	0	0	8.35477	9.86774	50.1174	102.6	30.2939	64.5778
Prc1	2243.86	-1.18551	0.281177	-4.21624	2.48409e-05	0.000491625	3490.42	2825.33	3163.67	2989.92	1607.03	551.345	1511.85	1811.29
Mpzl1	226.532	-1.60625	0.381241	-4.21322	2.51753e-05	0.000497665	613.29	212.594	300.772	237.922	95.8768	88.0908	87.0949	176.616
Orai2	1075.52	0.626942	0.148889	4.21081	2.54459e-05	0.000502431	740.392	984.456	909.741	747.755	1249.67	1537.96	1177.67	1256.54
Tmc7	826.384	-0.666613	0.158409	-4.20818	2.57433e-05	0.000507129	939.489	1042.44	971.938	1104.09	604.677	501.599	666.466	780.38
Lats2	957.354	-0.854315	0.20318	-4.20472	2.61406e-05	0.00051436	845.274	1557.01	1289.42	1240.05	686.391	812.508	539.61	688.571
Gen1	264.229	-1.21692	0.28954	-4.20292	2.6349e-05	0.000517863	473.744	387.743	218.152	399.095	130.741	115.036	202.59	186.731
Calm2	14481.4	-0.663453	0.157976	-4.1997	2.67268e-05	0.000524683	21930	16735.8	15966	16382.6	13625.4	9268.19	9798.18	12145.3
Wdpcp	276.632	-1.00195	0.238728	-4.19704	2.70427e-05	0.000530182	451.524	259.703	461.369	302.611	205.917	157.527	193.124	181.285
4930599N23Rik	107.449	1.09397	0.260761	4.19529	2.72517e-05	0.000533145	64.8843	65.2278	71.4797	72.3634	141.636	159.6	177.03	107.37
Gm45191	324.206	0.972241	0.231778	4.19471	2.73226e-05	0.000533919	198.208	186.02	255.285	235.729	387.865	395.89	603.984	330.67
Stk17b	1368.31	-0.895422	0.213485	-4.1943	2.73713e-05	0.000534257	2302.06	1785.31	1408.24	1623.79	1173.4	649.799	888.936	1114.94
Rasgef1a	17.984	-4.52326	1.07854	-4.1939	2.74204e-05	0.000534559	39.1084	22.9505	42.7021	32.8925	0	6.21817	0	0
Map3k8	1222.65	0.836674	0.19951	4.19366	2.74495e-05	0.000534559	1194.58	838.298	845.688	631.535	1239.86	1654.03	1653.86	1723.37
Rasgrp3	6374.82	-0.7549	0.180311	-4.18665	2.83097e-05	0.000549427	9224.24	7248.74	7755.08	7795.51	4962.71	3474.92	4137.96	6399.43
Sod2	1219.26	0.620953	0.148353	4.18564	2.84367e-05	0.000551265	843.496	910.773	992.361	1096.42	1467.57	1800.16	1342.4	1300.89
Gm6277	110.848	-1.19592	0.285907	-4.18291	2.87796e-05	0.000557278	144.879	163.069	136.461	173.234	55.5649	90.1635	46.3875	77.0265
Lrrc4	612.824	1.06137	0.25379	4.18209	2.88841e-05	0.000558666	295.09	415.525	389.889	487.905	797.52	993.871	1040.41	482.388
Lyzl4	48.7285	-1.73872	0.416088	-4.17874	2.93133e-05	0.000565684	49.7743	80.9307	90.9741	78.9419	18.5216	14.5091	22.7204	33.456
Rrm1	4605.83	-0.630241	0.150895	-4.17669	2.95782e-05	0.000569506	6630.64	4593.73	5089.91	6070.85	3530.01	3035.51	3666.51	4229.46
BC030867	260.063	-1.36772	0.327448	-4.1769	2.95508e-05	0.000569506	482.633	335.802	321.194	360.721	79.5341	96.3817	212.057	192.177
Tpx2	2051.61	-1.21592	0.291226	-4.17517	2.97758e-05	0.000572102	3102	2258.81	2453.52	3659.83	1442.51	517.145	1362.28	1616.78
Icam2	156.92	-1.31268	0.314404	-4.17514	2.97802e-05	0.000572102	218.651	155.822	260.854	259.85	116.577	59.0727	66.2679	118.263
Nuf2	1384.53	-1.28203	0.307108	-4.17452	2.98618e-05	0.000573024	2176.74	1756.32	1748	2167.61	1170.13	300.545	895.563	861.297
Tnip3	15.1495	7.33007	1.75607	4.17413	2.99133e-05	0.000573365	0	0	0	0	13.0741	104.673	1.89337	1.55609
Arid5a	1722.98	0.84368	0.202749	4.16121	3.16564e-05	0.000603384	867.494	1642.77	1049.92	1373.81	2047.19	2565	2382.8	1854.86
Mgll	1322.22	-0.654774	0.157402	-4.15987	3.18424e-05	0.000606252	1948.31	1438.63	1514.07	1566.78	1193.01	827.017	1114.25	975.67
D930048G16Rik	14.7458	7.29106	1.75393	4.15699	3.22469e-05	0.000613266	0	0	0	0	29.4167	71.509	17.0403	0
Atmin	2410.55	-0.59433	0.142991	-4.15642	3.23269e-05	0.000614104	3004.23	3101.94	2667.96	2828.75	1680.02	1910.02	1667.11	2424.39
Ccdc8	463.73	-0.696419	0.167565	-4.1561	3.2372e-05	0.000614276	524.407	596.713	530.992	643.596	342.106	338.89	298.205	434.928
Gm43215	33.9274	2.0102	0.48388	4.15434	3.26235e-05	0.000618358	10.6659	22.9505	12.9963	7.67491	63.1915	64.2545	49.2276	40.4584
Tmem64	3621.17	-0.635703	0.153198	-4.14957	3.33107e-05	0.000629983	4076.16	5095.01	4237.72	4217.91	3062.61	2628.21	2205.77	3445.97
Kdm6b	159.612	-0.923871	0.222783	-4.14695	3.36936e-05	0.000635813	257.76	194.475	184.733	199.548	91.5187	103.636	123.069	122.153
Gm3739	171.04	-1.37142	0.331367	-4.13867	3.49322e-05	0.000657729	262.204	200.515	284.062	240.115	138.368	47.6727	74.788	120.597
Marcksl1	2164.13	0.960505	0.232214	4.13629	3.52964e-05	0.000663852	1402.57	1396.36	1343.26	1734.53	2023.22	4266.7	3129.74	2016.69
Ifitm1	22.2493	3.5215	0.852686	4.12989	3.62936e-05	0.000680355	4.44413	1.20792	0.928307	7.67491	14.1636	72.5454	56.801	20.2292
Mrps28	696.319	0.746083	0.180825	4.12599	3.69138e-05	0.000691221	568.849	572.555	467.867	471.459	750.672	893.344	1128.45	717.358
Mybph	109.25	1.56175	0.378564	4.12546	3.70001e-05	0.000692077	71.9949	85.7624	35.2757	28.5068	128.562	168.927	171.35	183.619
Cracr2b	472.817	-0.66736	0.161853	-4.12324	3.7358e-05	0.000698004	569.738	566.515	663.74	521.894	360.627	315.054	344.593	440.374
Agmo	1581.3	-0.973756	0.236293	-4.12098	3.77267e-05	0.000704121	2466.49	2030.52	2156.46	1729.05	1344.45	827.017	670.252	1426.16
Zfp41	560.266	-0.651668	0.15822	-4.11874	3.80949e-05	0.000710216	744.836	603.961	642.389	747.755	387.865	498.49	376.78	480.054
Mag	386.966	0.984971	0.239189	4.11796	3.82237e-05	0.000711061	242.65	282.654	230.22	283.972	350.822	663.272	635.225	406.918
RP23-106I21.5	110.186	-1.34535	0.326693	-4.11808	3.82041e-05	0.000711061	203.541	102.673	174.522	151.305	67.5495	77.7272	38.814	65.3559
Wdr55	569.752	0.88535	0.215077	4.11642	3.84797e-05	0.000714264	464.856	327.347	425.165	382.649	617.751	654.981	1052.71	632.551
Mvp	2089.56	0.802555	0.195188	4.11171	3.92743e-05	0.000727429	1256.8	1456.75	1604.12	1774	2052.63	3598.25	2829.64	2144.29
Tubb4b	1397.84	-0.649517	0.157998	-4.11092	3.94087e-05	0.000729125	1866.54	1354.08	1561.41	2047.01	1112.39	931.69	1203.24	1106.38
Vopp1	342.223	-0.91458	0.222593	-4.10876	3.97796e-05	0.000734393	446.191	433.644	504.071	405.674	253.856	152.345	238.564	303.438
Smc4	3491.55	-0.873568	0.212869	-4.10378	4.0646e-05	0.000747958	5153.41	3738.52	4767.79	4410.88	2333.73	1477.85	3084.3	2965.91
St8sia1	48.2806	2.51852	0.613657	4.10411	4.05875e-05	0.000747958	2.66648	10.8713	16.7095	27.4104	42.4908	126.436	79.5215	80.1387
Pfkl	3497.82	0.768482	0.187255	4.10393	4.06182e-05	0.000747958	2338.5	2970.28	2336.55	2705.95	3334.99	5926.96	4777.91	3591.46
Pmepa1	4752.67	-0.645563	0.157342	-4.10292	4.07963e-05	0.000749912	6498.21	5352.3	5636.68	5705.74	4930.03	3135	3222.51	3540.89
Fam46a	2749.06	0.658903	0.160824	4.09704	4.18473e-05	0.000765927	2588.26	2344.58	1618.97	1975.74	3924.41	3254.18	3204.53	3081.84
Sct	14.3158	5.27051	1.28658	4.09654	4.19376e-05	0.000766756	2.66648	0	0	0	9.80558	29.0181	60.5878	12.4487
Ch25h	100.82	3.14308	0.767602	4.09467	4.22768e-05	0.00077213	44.4413	7.24753	3.71323	26.314	74.0866	406.254	206.377	38.1242
B3gnt6	9.63249	6.67804	1.63154	4.09309	4.25654e-05	0.000774081	0	0	0	0	26.1482	1.03636	39.7607	10.1146
Gm15133	43.4878	1.66937	0.407792	4.09368	4.24587e-05	0.000774081	28.4424	14.4951	14.8529	25.2175	54.4754	61.1454	82.3615	66.9119
Gm3468	86.9791	-1.28434	0.313762	-4.09335	4.25176e-05	0.000774081	130.657	100.257	156.884	105.256	53.3859	36.2727	67.2146	45.9047
Gm16754	73.3293	1.20671	0.294976	4.09087	4.29765e-05	0.000779893	37.3307	38.6535	44.5588	57.0136	98.0558	88.0908	120.229	102.702
2610008E11Rik	1097.24	-0.99969	0.244442	-4.08968	4.31968e-05	0.000782224	1455.9	1570.3	1800.92	1025.15	811.684	522.327	557.597	1034.02
Casc4	220.534	-1.31551	0.322076	-4.08448	4.41751e-05	0.000798701	432.858	282.654	274.779	268.622	72.9971	104.673	201.644	126.043
Nr1d2	753.593	-0.932897	0.228408	-4.08435	4.42004e-05	0.000798701	1021.26	1061.76	906.956	967.038	603.588	470.508	306.726	690.905
Tmem53	42.5636	-1.98766	0.486715	-4.08383	4.42993e-05	0.000799414	79.1055	61.604	83.5477	48.2423	15.2531	9.32726	12.3069	31.1218
Gm15600	8.81529	6.55198	1.60444	4.08365	4.43337e-05	0.000799414	0	0	0	0	1.08951	22.8	30.2939	16.339
Gm44001	137.373	-1.654	0.405599	-4.07791	4.54427e-05	0.000818545	239.983	311.644	170.809	111.834	78.4446	63.2181	31.2406	91.8094
Cers4	59.8153	-2.02753	0.497313	-4.07697	4.56269e-05	0.000820129	104.881	117.168	87.2609	75.6526	23.9692	7.25454	17.987	44.3486
Pfkfb4	1395.77	0.67948	0.166663	4.07697	4.56264e-05	0.000820129	809.721	1052.1	1231.86	1198.38	1746.48	2038.52	1591.38	1497.74
Ticrr	676.726	-0.857772	0.210465	-4.0756	4.58956e-05	0.00082409	773.279	811.723	1082.41	822.311	446.699	327.49	550.023	599.873
Fkbp1b	70.3047	-1.6286	0.399645	-4.07513	4.59889e-05	0.000824895	93.3268	59.1882	131.82	140.341	49.0279	30.0545	23.6671	35.0121
Gm37333	38.929	-1.82232	0.447303	-4.07402	4.62093e-05	0.000827978	76.4391	68.8515	40.8455	57.0136	16.3426	9.32726	20.827	21.7853
Rpl35	324.975	0.626812	0.15403	4.06942	4.71303e-05	0.000841824	272.87	269.366	229.292	249.983	446.699	389.672	382.46	359.457
AB124611	393.151	1.30743	0.321893	4.06168	4.87213e-05	0.000868421	175.988	182.396	245.073	301.514	510.98	931.69	310.512	487.057
Misp	13.0011	7.10983	1.75513	4.05089	5.10233e-05	0.000906607	0	0	0	0	17.4321	48.709	37.8674	0
Rpl36al	883.097	0.688428	0.170065	4.04802	5.16516e-05	0.000916817	751.058	683.684	630.321	639.21	1040.48	1260.22	1255.3	804.499
Pilrb1	16.9233	3.75207	0.928197	4.04232	5.29254e-05	0.000938449	0	1.20792	2.78492	5.48208	11.9846	59.0727	28.4005	26.4536
Psmg4	491.483	0.68299	0.168987	4.04168	5.30703e-05	0.000940039	440.858	328.555	361.112	377.167	610.125	607.308	711.906	494.837
Gca	198.312	0.842733	0.208541	4.0411	5.32008e-05	0.000941372	130.657	124.416	156.884	155.691	301.794	238.363	206.377	272.316
Cenpi	729.327	-1.16487	0.288605	-4.03621	5.43213e-05	0.000958214	1152.81	903.525	864.254	1115.05	465.22	194.836	588.837	550.078
Ikbke	447.068	3.76267	0.933611	4.03023	5.57222e-05	0.000981909	134.213	30.198	13.9246	66.8813	302.883	2184.65	604.931	238.86
Anln	1830.13	-1.17918	0.292667	-4.02909	5.5993e-05	0.000985662	2726.03	2280.56	2456.3	2693.89	1299.78	425.945	1260.04	1498.52
Mxd3	173.038	-1.38918	0.345169	-4.02463	5.70654e-05	0.0010035	252.427	210.178	303.556	235.729	105.682	40.4181	142.949	93.3655
Chic1	121.811	4.2868	1.06637	4.02	5.81972e-05	0.00102235	0	28.9901	11.1397	7.67491	119.846	410.399	312.406	84.029
1700023H06Rik	57.9039	-2.22255	0.552954	-4.01942	5.83423e-05	0.00102385	139.546	78.5149	128.106	35.0853	15.2531	19.6909	36.9207	10.1146
Fcrl1	749.392	-1.05326	0.262082	-4.01882	5.84909e-05	0.0010254	1081.7	984.456	1031.35	947.303	792.073	378.272	299.152	480.832
Cd1d1	263.072	-1.49291	0.371646	-4.01701	5.89404e-05	0.00103221	339.532	314.06	401.957	497.773	176.5	99.4908	55.8544	219.409
Sapcd2	236.629	-1.62104	0.403628	-4.01618	5.91496e-05	0.00103398	427.525	173.941	367.61	459.398	175.411	44.5636	110.762	133.824
Il18	1093.36	0.643761	0.160294	4.01613	5.91627e-05	0.00103398	999.041	804.476	759.355	849.722	1160.33	1672.69	1322.52	1178.74
Fnbp4	6274.25	0.662971	0.165308	4.01053	6.05831e-05	0.00105556	3533.97	5473.09	5435.24	4988.69	6529.43	8527.19	8783.33	6923.05
Upk1b	88.374	-1.7766	0.443026	-4.01014	6.06832e-05	0.00105622	135.102	161.861	107.684	143.63	26.1482	15.5454	45.4408	71.5802
Ccdc158	7.28496	6.27263	1.5656	4.00654	6.16145e-05	0.00107025	0	0	0	0	33.7748	4.14545	9.46684	10.8926
Ppargc1b	227.627	1.20464	0.300793	4.00489	6.2046e-05	0.00107664	87.105	165.485	178.235	120.606	298.525	407.29	203.537	360.235
Peg13	393.964	-0.782922	0.195686	-4.00091	6.30991e-05	0.00109269	428.414	565.307	452.086	549.304	226.618	294.327	270.752	364.904
Gm16045	86.3823	1.61711	0.404685	3.99596	6.44322e-05	0.00111464	31.1089	61.604	56.6267	20.8319	88.2502	136.8	171.35	124.487
Myh3	12.5582	7.06021	1.76724	3.99506	6.46781e-05	0.00111776	0	0	0	0	19.6112	62.1817	0	18.6731
Ulbp1	329.808	-1.03242	0.25853	-3.99341	6.51309e-05	0.00112331	335.087	643.822	479.007	314.671	191.754	213.491	262.231	198.402
Casp3	1247.72	-0.733325	0.183907	-3.98749	6.67773e-05	0.00114938	1473.67	1432.59	1714.58	1612.83	1002.35	779.344	717.587	1248.76
Cela1	103.17	1.18703	0.297769	3.98641	6.70811e-05	0.00115344	68.4396	47.1089	73.3363	62.4957	129.652	178.254	100.349	165.724
Palld	223.414	-1.99588	0.50076	-3.9857	6.72813e-05	0.00115572	509.297	216.218	318.409	384.842	178.679	19.6909	60.5878	99.5899
Ncl	14653.7	0.601954	0.151114	3.98344	6.79257e-05	0.00116561	12374.2	11381	10784.1	12021.1	15089.7	18427.6	22769.6	14382.2
Ncapg	1742.63	-1.27818	0.321026	-3.98156	6.84657e-05	0.00117311	3520.64	1786.52	2084.05	2480.09	1121.1	391.745	1350.92	1205.97
Trim21	1479.65	0.602173	0.151245	3.98144	6.85004e-05	0.00117311	1461.23	1125.78	1062.91	1050.37	1493.72	1890.32	1971.94	1780.95
Tspan7	5327.25	-0.617355	0.155155	-3.97896	6.92183e-05	0.00118422	7355.04	6151.94	5798.21	6494.07	5189.33	3888.43	3237.66	4503.33
Plk1	1133.25	-1.10574	0.277939	-3.97837	6.93907e-05	0.00118598	1351.02	1332.34	1478.79	2028.37	806.236	327.49	858.642	883.082
Cenpm	312.608	-0.758506	0.190912	-3.97307	7.09529e-05	0.00121025	397.305	347.881	368.538	458.302	260.393	174.109	246.138	248.197
Zc3h12d	21.8059	2.74564	0.6914	3.97113	7.15327e-05	0.0012177	3.5553	1.20792	12.068	5.48208	25.0587	47.6727	48.2809	31.1218
Ly9	2420.77	0.689605	0.17367	3.97078	7.16363e-05	0.00121825	1797.21	2354.24	1732.22	1529.5	2386.02	3641.78	2775.68	3149.53
Atrnl1	87.7116	1.34701	0.339275	3.97027	7.17924e-05	0.00121847	42.6637	41.0693	58.4834	55.9172	86.0712	148.2	96.5618	172.726
Zfp62	3381.85	-0.602079	0.151779	-3.96682	7.28393e-05	0.00123255	4974.76	4158.87	3730.87	3446.03	2688.91	2260.31	2612.85	3182.21
Tmem51	59.9491	2.07736	0.52418	3.96306	7.39957e-05	0.00124964	27.5536	28.9901	16.7095	18.6391	67.5495	200.018	45.4408	74.6924
9930111J21Rik1	924.831	0.656089	0.165743	3.95848	7.54284e-05	0.00127132	594.625	717.505	804.842	756.526	863.98	1141.03	1258.14	1261.99
Ccdc102a	420.237	1.10618	0.2796	3.9563	7.61198e-05	0.0012817	215.096	275.406	309.126	266.429	497.906	897.49	560.437	340.006
Bub1b	2732.54	-0.951086	0.24046	-3.95528	7.64436e-05	0.00128588	3087.78	3436.54	3503.43	4381.28	2030.84	957.599	2078.92	2383.93
Abi2	2053.71	-0.638667	0.161529	-3.95388	7.68954e-05	0.00129054	2377.61	2669.51	2645.68	2312.34	1714.89	1494.43	1203.24	2012.03
Tpmt	172.14	-1.24874	0.31584	-3.95371	7.69477e-05	0.00129054	236.428	188.436	355.542	188.583	137.278	71.509	79.5215	119.819
Cpxm1	42.8819	-2.97527	0.752946	-3.9515	7.76625e-05	0.00130125	33.7754	113.545	62.1966	95.3881	2.17902	1.03636	17.0403	17.8951
Alkbh2	161.004	0.791482	0.20033	3.95089	7.78596e-05	0.00130327	112.881	134.079	100.257	124.991	199.38	224.891	206.377	185.175
Gm26848	21.2617	-2.1215	0.537417	-3.94759	7.89406e-05	0.00132007	23.9983	33.8218	40.8455	39.4709	7.62656	10.3636	8.52016	5.44632
Gm9843	165.168	0.820842	0.207972	3.94688	7.91771e-05	0.00132272	113.77	105.089	136.461	121.702	204.828	252.872	187.443	199.18
Rapgef5	2468.73	-0.734379	0.186112	-3.9459	7.95009e-05	0.00132553	2905.57	3018.6	3556.35	2856.16	1911	1365.93	1603.68	2532.54
Ly6g6e	110.744	-1.03443	0.262138	-3.94612	7.94281e-05	0.00132553	167.988	137.703	140.174	149.112	96.9663	56.9999	61.5345	75.4705
Gpr183	5605.78	-0.787514	0.199741	-3.94267	8.05795e-05	0.00133958	8157.65	5527.45	7376.33	7333.92	5086.92	2675.89	3885.19	4802.88
Slfn4	61.0728	7.9025	2.0049	3.9416	8.09412e-05	0.00134429	0.888826	0	0	1.09642	53.3859	214.527	218.684	0
Rcan1	1140.14	-0.596367	0.15134	-3.94058	8.12833e-05	0.00134734	1578.56	1544.93	1094.47	1272.94	924.993	836.344	860.536	1008.35
Mif	740.509	0.849983	0.215758	3.93951	8.1647e-05	0.00135206	538.629	585.842	431.663	558.075	729.971	1128.6	1240.16	711.134
Aim1	267.19	2.07064	0.526427	3.93339	8.37565e-05	0.00138296	22.2207	55.5644	220.009	112.931	306.152	694.363	399.501	326.779
Gypc	63.6283	3.50783	0.892141	3.93193	8.42676e-05	0.00139005	0	6.03961	11.1397	24.1211	16.3426	231.109	153.363	66.9119
Tpi1	5075.82	0.598211	0.152248	3.92918	8.52344e-05	0.00140057	4161.48	4012.72	3356.76	4622.49	5192.6	7226.55	6813.29	5220.69
Ska2	581.51	-0.870657	0.221576	-3.92938	8.51664e-05	0.00140057	1004.37	619.664	723.151	660.042	416.192	286.036	504.583	438.04
Plxnd1	142.818	-1.21831	0.310168	-3.92788	8.56968e-05	0.00140546	225.762	170.317	128.106	275.2	82.8027	95.3453	61.5345	103.48
Naa25	1935.55	0.837997	0.213598	3.92325	8.73637e-05	0.00142814	1429.23	1561.84	1098.19	1465.91	1915.36	2921.51	3315.29	1777.06
Nupr1	856.233	0.978496	0.249602	3.92023	8.84638e-05	0.00144389	764.391	465.05	521.709	553.69	1000.17	1753.53	901.243	890.084
Rps15	1450.77	0.602218	0.153724	3.91752	8.94642e-05	0.00145604	1367.9	1014.65	1040.63	1184.13	1830.37	2003.29	1760.83	1404.37
Rnase4	24905.7	-0.658108	0.168261	-3.91124	9.18247e-05	0.00149303	36346.8	27726.6	28531.5	29353.2	24747.1	17530.1	14470.1	20540.4
Cass4	328.781	-1.4274	0.365092	-3.90969	9.24131e-05	0.00150061	311.978	474.713	639.604	490.098	336.658	137.836	138.216	101.146
Zfp30	172.139	-1.26648	0.323945	-3.90955	9.24672e-05	0.00150061	226.651	334.594	194.016	218.187	119.846	82.909	57.7477	143.16
Ino80	585.866	0.626229	0.160195	3.90916	9.26177e-05	0.00150162	460.412	445.723	414.025	521.894	838.922	764.835	642.798	598.317
Hist3h2ba	74.575	-1.07961	0.276202	-3.90877	9.27661e-05	0.00150257	84.4385	105.089	109.54	106.352	47.9384	39.3818	50.1743	53.6852
Tbc1d22b	246.302	0.719641	0.184224	3.90633	9.37082e-05	0.00151498	159.1	177.564	179.163	229.151	293.078	340.963	288.739	302.66
Tnfaip2	583.78	1.30853	0.335167	3.90412	9.45695e-05	0.00152601	318.2	343.05	364.825	316.864	520.785	1492.36	895.563	418.589
Ncoa4	529.067	-0.729901	0.186972	-3.9038	9.46927e-05	0.00152655	740.392	610	669.31	620.571	487.01	286.036	379.62	439.596
4930523C07Rik	178.272	1.19647	0.306752	3.90044	9.60184e-05	0.00154393	115.547	70.0594	93.759	153.498	208.096	354.436	230.044	200.736
Nsl1	808.779	-0.775971	0.19893	-3.90073	9.59049e-05	0.00154393	1133.25	822.595	1126.97	1002.12	517.517	451.854	794.268	621.659
Htt	3060.68	0.604013	0.154933	3.89855	9.67717e-05	0.00155418	1861.2	2936.46	2280.85	2640.17	3440.67	3789.98	4179.61	3356.49
Gabarapl1	336.925	-0.618661	0.158763	-3.89675	9.74909e-05	0.00156279	373.307	434.852	384.319	440.759	290.899	235.254	244.244	291.767
Siglech	46143.4	-0.600848	0.154213	-3.89622	9.77038e-05	0.00156343	62003.6	48303.6	58641.2	53513.8	44845.3	29901.1	30927.2	41011.6
Svbp	1310.97	0.590459	0.151617	3.89441	9.84373e-05	0.00157352	1223.02	944.595	907.885	1108.48	1637.53	1784.62	1597.06	1284.55
Scel	10.3589	-6.88473	1.76864	-3.89268	9.91427e-05	0.00158183	45.3301	0	16.7095	20.8319	0	0	0	0
Klhl23	914.954	-0.836353	0.215559	-3.87993	0.000104487	0.00166242	1220.36	1083.51	1336.76	1052.56	583.977	555.49	507.423	979.56
Mmp19	71.1555	1.33948	0.345556	3.8763	0.000106059	0.00168586	36.4419	42.2773	26.9209	55.9172	119.846	119.182	77.6281	91.0314
Hist4h4	44.0791	-3.09035	0.799546	-3.86513	0.000111031	0.00176325	80.8832	130.456	95.6157	8.77132	8.71607	1.03636	17.0403	10.1146
Cep57l1	647.314	-0.773771	0.200384	-3.86143	0.000112723	0.00178753	872.827	658.317	850.329	885.903	558.918	318.163	511.209	522.847
Tac1	6.12183	-6.12801	1.5873	-3.86066	0.000113083	0.00178916	12.4436	3.62376	24.136	8.77132	0	0	0	0
Gm11626	46.1705	1.52066	0.394082	3.85873	0.000113976	0.00180163	23.1095	19.3267	29.7058	23.0247	51.2069	81.8726	88.9883	52.1291
Sdad1	1929.49	0.707517	0.183524	3.85517	0.00011565	0.00181965	1511.89	1473.66	1474.15	1402.32	1856.52	2979.54	2919.57	1818.29
Ska1	265.417	-1.04036	0.269857	-3.85524	0.000115617	0.00181965	412.415	300.772	374.108	342.082	147.084	102.6	227.204	217.075
Cdca5	596.316	-0.90249	0.234095	-3.85523	0.000115619	0.00181965	886.16	608.792	778.85	834.372	409.655	253.909	549.077	449.711
Tacc3	3485.16	-0.873871	0.226716	-3.85448	0.000115977	0.00182311	4888.54	3611.69	4911.67	4626.87	2500.42	1349.34	3001.94	2990.81
Lrig1	30.8139	-2.07525	0.538536	-3.8535	0.000116441	0.00182871	79.9944	44.6931	49.2003	25.2175	16.3426	7.25454	11.3602	12.4487
Kpna2	337.763	-0.713994	0.185307	-3.85302	0.000116668	0.00183059	462.19	378.079	411.24	427.602	251.677	191.727	301.046	278.54
Ipcef1	240.273	1.14739	0.298248	3.8471	0.000119522	0.00186849	191.098	161.861	115.11	129.377	289.809	514.036	299.152	221.743
Gsg2	1371.18	-0.691377	0.179983	-3.84134	0.000122366	0.0019077	1699.44	1700.75	1762.86	1612.83	991.453	717.163	1156.85	1328.12
Eef1akmt1	555.586	0.599827	0.156355	3.83631	0.000124894	0.00194356	451.524	409.485	396.387	509.833	586.156	654.981	795.215	641.11
Mmp15	63.105	-2.29691	0.598874	-3.83537	0.000125374	0.00194924	55.9961	132.871	79.8344	150.209	50.1174	17.6182	10.4135	7.78046
AA467197	7.41766	6.29852	1.64429	3.83053	0.000127868	0.00198275	0	0	0	0	10.8951	39.3818	2.84005	6.22437
Car13	52.5076	2.56195	0.668878	3.83021	0.000128032	0.00198333	1.77765	18.1188	13.9246	27.4104	45.7594	128.509	136.323	48.2388
Keap1	1357.81	0.618305	0.161483	3.82891	0.000128711	0.00199023	1103.92	878.159	1000.72	1301.44	1446.87	1872.71	1822.37	1436.27
Trp53inp2	785.251	-0.659403	0.172267	-3.8278	0.000129295	0.00199745	847.051	1203.09	936.662	861.782	549.112	583.472	550.023	750.814
Hpn	589.334	1.05329	0.275254	3.82662	0.000129913	0.00200156	313.756	404.654	368.538	446.241	684.212	1331.73	568.01	597.539
Pick1	636.749	0.598592	0.156413	3.82699	0.00012972	0.00200156	488.854	480.753	556.984	499.965	593.782	770.017	850.122	853.516
Tnf	424.844	1.52839	0.399395	3.82675	0.000129847	0.00200156	252.427	148.574	274.779	198.451	329.032	1128.6	782.908	283.987
Cmtr1	403.542	0.875351	0.228904	3.8241	0.000131253	0.00201971	311.978	275.406	217.224	334.407	531.68	430.09	712.853	414.698
Bcl2l11	1734.87	-0.688308	0.180106	-3.82167	0.000132548	0.0020348	2318.06	1988.24	2251.15	2006.44	1700.72	966.926	1142.65	1504.74
Idnk	491.52	0.681144	0.178231	3.82169	0.000132543	0.0020348	334.199	443.307	378.749	354.142	685.301	638.399	639.012	459.047
Cnn2	445.995	-0.934704	0.24493	-3.81622	0.000135513	0.00207843	623.067	442.099	415.882	861.782	314.868	270.491	298.205	341.562
Diaph3	517.759	-1.02621	0.268978	-3.81521	0.000136064	0.00208502	740.392	699.387	580.192	758.719	417.282	166.854	347.433	431.815
Cnrip1	519.48	-1.21398	0.318423	-3.81248	0.000137579	0.00210374	975.042	484.377	677.664	766.394	478.294	150.273	313.352	310.44
Pim1	81.9015	1.50198	0.393978	3.81234	0.000137657	0.00210374	41.7748	25.3664	53.8418	49.3387	150.352	147.163	125.909	61.4656
Hist1h1c	1088.33	-0.900525	0.236282	-3.81122	0.00013828	0.00211138	1339.46	1528.02	1554.91	1246.62	1155.97	548.236	540.557	792.829
Pus7	883.953	0.800411	0.210103	3.80961	0.000139187	0.00212143	648.843	659.525	622.894	647.981	830.206	1372.14	1464.52	825.507
Gm26637	337.87	1.03656	0.272077	3.80981	0.000139076	0.00212143	293.313	219.842	136.461	235.729	609.035	477.763	390.034	340.784
Cbfa2t3	996.334	-0.72493	0.190369	-3.80802	0.000140084	0.00212937	1135.92	1346.83	1273.64	1210.44	898.845	490.199	748.827	865.965
Siah1a	737.143	-0.580748	0.15265	-3.80445	0.00014212	0.00215264	1063.93	794.812	927.379	746.659	631.915	539.945	627.652	564.861
Nfxl1	4000.93	0.675035	0.177559	3.80174	0.000143683	0.00217052	2307.39	3196.16	3806.06	3017.33	3914.61	5350.74	5884.59	4530.56
Gmeb2	479.585	-0.733982	0.193093	-3.80118	0.000144011	0.00217163	517.297	624.495	691.589	562.461	460.862	271.527	347.433	361.013
Melk	976.079	-0.994691	0.261736	-3.80035	0.00014449	0.00217692	1684.33	969.961	1169.67	1376	623.199	357.545	787.641	840.29
Fbxo5	1108.62	-0.918401	0.241695	-3.79983	0.000144797	0.00217963	1654.11	1261.07	1312.63	1573.36	717.986	422.836	906.923	1020.02
Dmrtb1	222.141	0.947293	0.24959	3.79539	0.000147409	0.00221698	125.325	108.713	189.375	183.101	244.05	307.8	355.007	263.758
Ms4a4a	97.2262	1.3107	0.345501	3.79361	0.000148473	0.00223102	71.9949	70.0594	27.8492	53.7243	144.905	165.818	130.642	112.817
Zfp560	459.71	-0.834926	0.220181	-3.792	0.000149441	0.00223965	712.839	571.347	550.486	520.797	406.387	264.272	408.021	243.528
Gnptab	2287.03	0.784072	0.206759	3.7922	0.000149321	0.00223965	1447.9	2350.62	1616.18	1308.02	2344.62	3606.54	3137.31	2485.08
Hist1h2bg	232.378	-1.60917	0.424397	-3.79167	0.000149638	0.00224063	315.533	486.792	463.225	134.859	104.593	53.8908	177.977	122.153
Gclm	788.287	-0.602414	0.158941	-3.79018	0.00015054	0.00225051	1124.37	916.812	1001.64	758.719	595.961	567.927	722.32	618.546
Kctd7	181.976	-0.964597	0.254502	-3.79014	0.000150562	0.00225051	299.534	224.673	280.349	157.884	117.667	107.782	132.536	135.38
Rab43	264.09	0.719498	0.189988	3.78707	0.000152433	0.00227448	207.985	154.614	232.077	202.837	322.495	283.963	357.847	350.899
Luc7l3	4935.29	0.584929	0.154447	3.78724	0.00015233	0.00227448	4921.43	3141.8	3703.02	4024.94	6295.18	6499.03	4933.17	5963.72
Pla2g16	250.671	1.02308	0.270192	3.78649	0.000152793	0.00227785	215.096	171.525	99.3289	175.426	270.198	436.309	324.713	312.774
4930404N11Rik	118.792	1.23788	0.327068	3.78478	0.000153843	0.00228951	41.7748	95.4258	62.1966	84.424	149.263	225.927	137.269	154.053
Pacsin3	34.4278	-1.7978	0.475486	-3.78098	0.000156213	0.00232072	55.9961	73.6832	42.7021	41.6638	9.80558	14.5091	24.6138	12.4487
Hist2h2be	227.91	-1.2078	0.319495	-3.78035	0.000156606	0.00232454	231.984	329.763	328.621	382.649	150.352	136.8	66.2679	196.846
Atg16l2	689.212	-0.66847	0.177051	-3.77558	0.000159633	0.00236534	840.83	629.327	938.519	975.81	516.427	523.363	463.875	625.549
Ighd	910.261	-0.782077	0.207271	-3.77321	0.000161162	0.00238592	1404.35	857.624	1333.98	1008.7	591.603	522.327	753.561	809.946
Gp9	226.795	-0.981968	0.260274	-3.77283	0.000161407	0.00238748	298.646	202.931	346.259	356.335	187.396	141.982	108.869	171.948
C5ar1	4919.87	0.719866	0.191348	3.76207	0.00016851	0.00248822	4081.49	3522.3	3539.64	3724.52	5779.84	8838.1	5449.11	4423.97
Vcl	188.369	-1.04407	0.278091	-3.75442	0.00017374	0.00256323	197.319	329.763	319.338	168.848	103.503	133.691	118.336	136.158
Mroh2a	128.756	-1.11498	0.297087	-3.75304	0.000174703	0.00257076	206.208	170.317	142.031	185.294	87.1607	100.527	91.8284	46.6828
Cped1	82.2835	2.27795	0.606956	3.75308	0.000174675	0.00257076	6.22178	51.9406	10.2114	44.953	90.4292	213.491	134.429	106.592
Cenpf	2578.63	-1.074	0.286443	-3.74945	0.000177226	0.00260461	4010.38	2337.33	4010.29	3628.04	1804.23	727.526	2105.43	2005.8
9330182L06Rik	10.2463	5.31786	1.41939	3.74659	0.000179257	0.00263096	0.888826	0	0.928307	0	31.5958	18.6545	1.89337	28.0097
Birc3	1241.85	0.59965	0.160131	3.74475	0.000180575	0.00264802	953.711	948.218	1097.26	949.496	1311.77	1934.89	1489.13	1250.32
Lmna	521.727	0.882473	0.235686	3.74428	0.000180915	0.00265072	329.755	322.515	384.319	430.891	564.366	1024.96	557.597	559.415
Ascc3	2841.91	0.642433	0.171682	3.74199	0.000182571	0.00267268	1926.09	2069.17	2877.75	2004.25	3062.61	3105.98	4376.52	3312.92
Slc16a8	5.94232	-5.33465	1.42632	-3.74016	0.000183902	0.00268987	10.6659	14.4951	13.9246	7.67491	0	0	0	0.778046
Slfn10-ps	254.405	-0.99459	0.266058	-3.73825	0.000185308	0.0027081	426.637	240.376	446.516	241.211	164.516	145.091	186.497	184.397
Stk26	104.566	-1.66698	0.446118	-3.73663	0.000186501	0.00272321	222.207	113.545	154.099	146.92	51.2069	29.0181	24.6138	94.9216
Afp	102.154	1.06061	0.284131	3.73281	0.000189355	0.00276251	82.6608	68.8515	51.0569	62.4957	115.488	112.963	161.883	161.834
Golm1	27063.7	-0.732642	0.196322	-3.73185	0.000190081	0.00277072	31765.8	33552.4	34670.4	35178.5	24938.9	15279.1	14383	26741.4
Fbln1	106.139	-2.06958	0.55502	-3.72883	0.00019237	0.00279692	127.991	54.3565	220.009	282.875	82.8027	21.7636	35.974	23.3414
Kif20b	1539.07	-0.95233	0.255485	-3.72753	0.000193364	0.00280897	2124.29	1728.54	2017.21	2248.75	879.234	557.563	1260.04	1496.96
Ncapd2	3012.13	-0.935633	0.251031	-3.72716	0.000193649	0.00281071	3687.74	3579.07	3827.41	4731.03	2180.11	1035.33	2113	2943.35
Rpl6	832.417	0.588212	0.157895	3.72533	0.000195056	0.00282277	803.499	624.495	538.418	692.934	957.678	1066.42	1094.37	881.526
Fancd2	699.765	-0.696722	0.187099	-3.72381	0.000196241	0.00283385	714.616	1030.36	952.443	766.394	506.622	437.345	514.996	675.344
Casc5	1878.92	-0.92436	0.248317	-3.7225	0.000197256	0.0028461	2289.62	2465.37	2609.47	2481.19	1197.37	653.945	1540.25	1794.17
Cit	1421.48	-1.09215	0.293506	-3.72105	0.000198392	0.00286007	1939.42	2095.74	1738.72	1968.07	959.857	354.436	1040.41	1275.22
Marco	7.36012	6.29439	1.69316	3.71755	0.000201164	0.00289758	0	0	0	0	1.08951	6.21817	27.4538	24.1194
Guk1	498.043	0.703489	0.189627	3.70985	0.000207378	0.00297452	395.528	397.406	288.704	434.18	666.779	683.999	644.692	473.052
Nbl1	46.1093	-1.34812	0.36343	-3.70942	0.000207733	0.0029771	80.8832	50.7327	59.4117	73.4598	32.6853	22.8	25.5605	23.3414
Gm4149	102.874	0.965543	0.260431	3.70748	0.00020933	0.00299495	69.3284	59.1882	69.623	80.0383	154.71	156.491	127.802	105.814
Cd200r1	631.829	-0.975686	0.263405	-3.70413	0.00021212	0.00302723	970.598	712.674	867.967	800.383	351.911	438.381	253.711	659.005
Icos	660.723	-0.778372	0.210351	-3.70035	0.000215305	0.00307013	967.043	732	934.805	704.995	573.082	425.945	346.486	601.429
Abca9	19032.8	-0.901042	0.243876	-3.69467	0.000220175	0.00313432	22563.7	26550.1	25832.9	24215.4	16136.7	9841.3	7608.5	19513.4
Eif4ebp1	878.784	0.681524	0.184758	3.68874	0.000225367	0.00320556	751.947	620.872	624.751	701.706	857.443	1385.62	1207.97	879.97
Snph	58.8249	-1.81662	0.492636	-3.68755	0.000226426	0.0032133	77.3279	136.495	85.4043	67.9777	19.6112	25.9091	10.4135	47.4608
Dpy19l3	541.663	-0.828367	0.224642	-3.68749	0.000226477	0.0032133	719.949	611.208	660.955	779.551	373.702	333.709	571.797	282.431
Vipr1	282.551	-1.08452	0.294894	-3.67767	0.000235374	0.00331469	336.865	380.495	445.588	372.781	289.809	119.182	121.176	194.511
Adgrg5	52.5379	3.56346	0.969302	3.67631	0.000236628	0.00332762	0	15.703	0	17.5426	50.1174	164.782	49.2276	122.931
A230050P20Rik	1682.02	0.638386	0.173651	3.67625	0.000236683	0.00332762	941.267	1546.14	1439.8	1337.63	1722.51	2106.92	2372.39	1989.46
Tnip1	682.37	0.708785	0.192923	3.67393	0.000238845	0.00335121	551.961	561.684	435.376	522.99	898.845	1093.36	622.918	771.822
Zfp385c	57.369	-1.20781	0.329404	-3.66665	0.000245747	0.00344086	103.104	72.4753	73.3363	71.267	29.4167	42.4909	30.2939	36.5682
Dock3	35.6972	-1.77029	0.483241	-3.66337	0.000248914	0.00347949	73.7726	38.6535	52.9135	55.9172	7.62656	13.4727	19.8804	23.3414
Il1rap	549.859	0.730257	0.199691	3.65694	0.000255244	0.00356212	350.198	401.03	485.505	417.734	652.616	543.054	923.964	624.771
Dnah10	11.1692	4.85481	1.32838	3.65469	0.000257489	0.00358465	0.888826	0	0.928307	1.09642	32.6853	8.2909	1.89337	43.5706
Gm33994	6.16134	6.03295	1.65145	3.65312	0.000259077	0.00360322	0	0	0	0	2.17902	25.9091	14.2003	7.00241
Ptprm	303.159	-1.51644	0.415129	-3.65295	0.000259245	0.00360322	180.432	613.624	471.58	531.761	153.621	77.7272	273.592	122.931
2810002D19Rik	276.414	-0.76574	0.209642	-3.6526	0.000259598	0.0036047	343.087	312.852	350.9	384.842	260.393	210.382	145.789	203.07
Zfp260	1719.45	-0.618136	0.16924	-3.65243	0.000259775	0.0036047	2363.39	2411.01	1752.64	1803.6	1100.4	1226.02	1539.31	1559.2
Socs5	455.375	-0.855636	0.234279	-3.65221	0.000259994	0.0036048	696.84	643.822	537.49	468.169	218.991	386.563	411.808	279.318
Gm19684	6.56182	5.369	1.47035	3.65151	0.0002607	0.00361166	0	0	0	1.09642	16.3426	21.7636	4.73342	8.5585
Oas1c	77.1257	2.18701	0.599412	3.64859	0.000263688	0.00364712	29.3313	3.62376	56.6267	20.8319	99.1453	182.4	149.576	75.4705
Vps13c	1171.44	0.708345	0.194265	3.64628	0.000266068	0.00366812	787.5	831.05	1140.89	798.19	1050.29	1685.13	1710.66	1367.8
Corin	8.70107	-6.62897	1.81856	-3.64517	0.00026721	0.00368089	0	19.3267	25.0643	25.2175	0	0	0	0
Lrg1	15.0403	5.87431	1.61245	3.6431	0.00026937	0.00370764	0	0	1.85661	0	2.17902	97.4181	14.2003	4.66828
Csmd3	83.4066	-1.76943	0.485799	-3.6423	0.000270214	0.00371326	111.103	137.703	94.6873	173.234	31.5958	10.3636	41.6541	66.9119
Nos1ap	627.629	-0.699155	0.192104	-3.63947	0.000273203	0.00375131	745.725	769.446	974.723	617.282	548.023	404.181	406.127	555.525
Lrrc34	105.463	-2.01562	0.553919	-3.63883	0.000273878	0.00375729	179.543	154.614	120.68	222.572	10.8951	18.6545	42.6008	94.1436
Trpv4	233.784	1.35375	0.372396	3.63524	0.000277721	0.00380416	82.6608	72.4753	187.518	183.101	278.914	481.908	214.897	368.794
Gm18303	6.00288	-5.3369	1.46922	-3.63246	0.000280728	0.00384226	9.77709	20.5347	11.1397	5.48208	1.08951	0	0	0
Gpr18	29.2513	2.56934	0.708491	3.62649	0.000287298	0.00392588	1.77765	15.703	11.1397	5.48208	16.3426	70.4726	53.961	59.1315
Gdf3	27.5154	2.96831	0.818704	3.62563	0.000288261	0.00393587	0	12.0792	5.56984	7.67491	61.0125	42.4909	75.7347	15.5609
Zbtb20	1045.68	-0.79162	0.218357	-3.62534	0.00028858	0.00393707	1227.47	1403.6	1536.35	1134.79	1036.12	600.054	537.717	889.306
Gm43753	10.5767	-6.17073	1.70251	-3.6245	0.000289525	0.0039468	0	44.6931	14.8529	24.1211	0	0	0.946684	0
Adrb2	4755.76	-0.61978	0.171125	-3.62179	0.000292575	0.00398519	5340.96	4794.24	6610.48	6302.19	4253.44	2994.05	3152.46	4598.25
Traf1	22.0557	5.48616	1.51615	3.61848	0.000296335	0.00403319	0	0	3.71323	0	0	100.527	34.0806	38.1242
Cdkn1b	192.255	-0.943633	0.260855	-3.61747	0.000297501	0.00403867	210.652	253.664	298.915	247.79	189.575	131.618	98.4551	107.37
Smtn	451.994	-0.836516	0.231231	-3.61766	0.000297279	0.00403867	487.966	475.921	720.366	633.728	325.763	226.963	431.688	313.552
Slfn9	1223.45	0.710352	0.196376	3.61731	0.000297686	0.00403867	807.943	976.001	964.511	964.845	1061.18	1695.49	2005.08	1312.56
Hk1	513.129	-0.775464	0.214418	-3.6166	0.000298502	0.00404652	507.52	507.327	683.234	893.578	391.134	358.581	334.179	429.481
9130023H24Rik	438.623	-0.740018	0.204659	-3.61585	0.000299365	0.00405499	588.403	353.921	619.181	632.632	331.211	340.963	305.779	336.894
Tnk2	115.572	1.40544	0.388793	3.61488	0.000300487	0.00405968	54.2184	65.2278	66.8381	66.8813	238.602	242.509	89.935	100.368
Lrrtm2	106.222	-1.25319	0.346691	-3.61473	0.000300664	0.00405968	150.212	100.257	201.443	146.92	38.1328	55.9636	89.935	66.9119
Ankle1	1400.11	-1.1423	0.31643	-3.60996	0.000306241	0.0041317	1426.57	1714.04	2192.66	2375.93	871.607	342	1296.96	981.116
Plcl1	526.583	-0.797322	0.220934	-3.60888	0.000307527	0.00414577	826.608	764.614	579.264	503.255	493.547	310.909	327.553	406.918
RP24-286J21.7	1385.49	-1.1321	0.31378	-3.60792	0.000308656	0.00415628	1407.9	1990.65	2924.17	1289.38	587.245	533.727	1238.26	1112.61
Nlrp1b	994.14	0.879816	0.243911	3.60712	0.000309619	0.00416409	405.305	579.802	996.074	819.022	1190.83	1447.8	1251.52	1262.77
Fbxo24	11.8339	-2.50492	0.694541	-3.60659	0.000310246	0.00416924	23.9983	20.5347	19.4945	16.4462	4.35804	3.10909	2.84005	3.89023
Tomm40	2100.51	0.661193	0.183785	3.59765	0.000321105	0.00430498	1502.12	1476.08	1618.04	1913.24	2303.22	2620.96	3452.56	1917.88
Srl	194.642	-1.56914	0.4363	-3.59647	0.00032256	0.00432108	87.9938	333.386	289.632	453.916	132.92	65.2908	75.7347	118.263
Rgl3	385.339	-0.718417	0.199789	-3.59588	0.000323298	0.00432757	386.639	401.03	589.475	539.436	344.285	272.563	292.525	256.755
Mitd1	743.551	0.715202	0.198947	3.59494	0.00032447	0.00433305	784.834	498.872	430.735	536.147	879.234	1039.47	963.724	815.392
Ttc12	142.725	-1.0473	0.291321	-3.59502	0.00032437	0.00433305	224.873	143.743	198.658	201.74	68.6391	138.873	80.4681	84.807
Gm44423	92.6824	1.18874	0.330714	3.59447	0.000325047	0.00433395	50.6631	39.8614	75.1929	60.3028	106.772	100.527	126.856	181.285
Sap30	1115.4	0.69645	0.193746	3.59465	0.000324827	0.00433395	959.932	868.496	672.094	904.543	1079.7	1821.92	1454.11	1162.4
Zfp868	427.847	-0.590018	0.164178	-3.59377	0.000325926	0.00434228	581.292	500.08	501.286	474.748	274.556	344.072	348.38	398.359
Gch1	250.475	1.40251	0.390401	3.59248	0.000327541	0.00436039	178.654	74.8911	147.601	148.016	230.976	656.017	360.687	206.96
Tmem263	277.959	-1.19501	0.332858	-3.59015	0.000330485	0.00438929	641.733	402.238	241.36	262.043	200.47	119.182	202.59	154.053
Ptprg	234.264	-1.64459	0.458393	-3.58772	0.00033358	0.00442351	317.311	373.248	322.123	407.866	154.71	26.9454	71.948	199.958
A630012P03Rik	11.7966	6.96968	1.94388	3.58545	0.000336503	0.00445534	0	0	0	0	0	82.909	7.57347	3.89023
2610203C22Rik	687.375	-0.667948	0.186415	-3.58313	0.000339501	0.00448805	939.489	733.208	901.386	800.383	658.063	402.109	462.929	601.429
Dlgap5	807.866	-1.10039	0.307245	-3.58146	0.000341673	0.00451327	1007.93	858.832	1159.46	1381.48	656.974	205.2	565.17	627.883
St8sia6	38.2718	-2.89734	0.8094	-3.57961	0.000344107	0.00454189	47.1078	78.5149	90.9741	53.7243	0	14.5091	1.89337	19.4511
Gm3252	55.387	-1.94715	0.544357	-3.57697	0.000347596	0.00458085	83.5497	70.0594	91.9024	106.352	40.3118	4.14545	17.987	28.7877
Gm17089	84.697	1.01285	0.283272	3.57553	0.000349522	0.00460267	51.5519	66.4357	51.9852	54.8208	95.8768	147.163	111.709	98.0338
Hdac9	660.404	-0.585654	0.163844	-3.57447	0.000350938	0.00461775	891.493	747.703	774.208	757.623	544.754	497.454	420.328	649.668
Adgre5	114.653	-1.24121	0.347311	-3.57377	0.00035188	0.004623	219.54	123.208	146.673	155.691	56.6545	38.3454	81.4148	95.6996
Spc24	573.882	-0.990208	0.277075	-3.57378	0.000351859	0.004623	945.711	506.119	805.771	795.997	478.294	203.127	420.328	435.706
Fam122b	372.975	-0.652008	0.182535	-3.57196	0.000354325	0.00465154	411.527	523.03	445.588	445.145	253.856	243.545	300.099	361.013
A530064D06Rik	168.296	5.09388	1.4272	3.56915	0.000358137	0.00469435	0	13.2871	0	25.2175	180.858	428.018	508.369	190.621
Psip1	1631.11	-0.631747	0.177044	-3.56831	0.000359295	0.00470591	2476.27	1830	1822.27	1802.51	1178.85	971.071	1527	1440.94
Ralgps2	2025.37	-0.632216	0.177192	-3.56797	0.000359756	0.00470833	2259.4	2332.5	3061.56	2196.12	1650.61	1234.31	1445.59	2022.92
Pbx1	98.9636	-2.22866	0.625292	-3.5642	0.000364972	0.0047656	238.205	160.654	174.522	78.9419	71.9076	17.6182	4.73342	45.1267
Htra3	212.13	-0.86535	0.242777	-3.56439	0.000364706	0.0047656	239.094	233.129	388.961	233.536	174.321	155.454	141.056	131.49
H2afv	1566.96	-0.834837	0.234214	-3.56442	0.000364657	0.0047656	1870.98	1616.2	2109.11	2436.23	1502.43	725.454	887.99	1387.26
Bhlhb9	1080.44	-0.695039	0.195017	-3.56399	0.000365262	0.00476574	1703.88	916.812	1334.91	1386.97	836.743	672.599	924.91	866.743
Cmc1	501.117	0.597764	0.167769	3.56302	0.000366607	0.00477963	386.639	372.04	432.591	402.384	697.286	680.89	563.277	473.83
Nemp2	870.362	-0.621466	0.174635	-3.55866	0.000372748	0.00485129	1161.7	1147.53	997.002	912.217	898.845	657.054	622.918	565.639
Sqrdl	2065.89	-0.688339	0.193445	-3.55831	0.000373242	0.00485129	2741.14	2333.7	2793.28	2329.88	1992.71	1401.16	1064.07	1871.2
Ipo4	2159.92	0.625969	0.175936	3.55793	0.000373792	0.00485473	1380.35	1727.33	1745.22	1941.75	2266.18	2816.83	3339.9	2061.82
Ppm1j	50.4549	-1.7795	0.50034	-3.55658	0.000375717	0.00487603	54.2184	85.7624	111.397	61.3993	28.3272	20.7272	7.57347	34.234
Ica1	182.268	-0.89622	0.252088	-3.55518	0.000377713	0.00489453	189.32	272.99	181.02	305.9	142.726	111.927	112.655	141.604
Frmd6	126.431	-0.992836	0.27928	-3.55498	0.000378005	0.00489453	198.208	196.891	141.103	137.052	59.923	106.745	93.7217	77.8046
Clcn5	1883.76	-0.634762	0.178676	-3.55259	0.000381463	0.00493182	1920.75	2249.15	2425.67	2572.19	1628.82	1152.43	1233.53	1887.54
Angptl7	174.2	-1.09243	0.307581	-3.55167	0.000382791	0.00494148	219.54	173.941	225.579	330.021	134.01	78.7635	82.3615	149.385
Slc16a7	1399.13	-0.677124	0.190805	-3.54877	0.000387033	0.00498909	1863.87	1549.76	2013.5	1459.33	1228.97	772.09	975.085	1330.46
Tgm2	24.2865	3.17486	0.894708	3.54849	0.000387447	0.00499025	4.44413	10.8713	0	4.38566	10.8951	86.0181	47.3342	30.3438
Slc1a5	1340.19	0.710381	0.200359	3.54554	0.000391816	0.0050389	990.152	1112.5	840.118	1124.92	1401.11	1515.16	2383.75	1353.8
Athl1	259.17	0.792183	0.223494	3.54453	0.000393315	0.00505437	127.991	210.178	216.296	205.03	307.241	386.563	336.073	283.987
Proser2	5.29237	-5.91747	1.67034	-3.54268	0.000396086	0.00508273	23.1095	3.62376	4.64154	10.9642	0	0	0	0
Ccdc88b	4631.3	0.671037	0.189478	3.5415	0.000397865	0.00509746	2334.95	4262.76	4260.93	3435.07	5414.86	6721.85	5571.24	5048.74
Tnc	16.9474	-5.08152	1.43753	-3.53491	0.00040792	0.00521061	0	32.6139	34.3474	64.6885	1.08951	0	2.84005	0
Id1	50.0312	1.20425	0.340856	3.53301	0.000410852	0.00524413	31.1089	35.0297	21.3511	33.9889	69.7286	63.2181	80.4681	65.3559
Susd3	4441.04	-0.609661	0.172591	-3.53241	0.000411789	0.00525215	5444.95	4876.38	5262.57	5878.98	4375.47	2820.98	2710.36	4158.66
RP24-104I4.3	8.0879	-6.52531	1.84931	-3.52852	0.000417894	0.00531808	13.3324	0	12.9963	38.3745	0	0	0	0
Npsr1	41.4489	6.60751	1.87441	3.52512	0.000423294	0.00537877	0	2.41584	0	1.09642	0	123.327	144.843	59.9095
Cd40	170.93	5.48068	1.55501	3.52454	0.000424222	0.00538655	0	0	3.71323	26.314	84.9817	777.272	300.099	175.06
Nod2	53.8644	2.07179	0.588122	3.52272	0.000427139	0.00541551	14.2212	8.45545	39.9172	19.7355	104.593	149.236	55.8544	38.9023
Gm4876	8.25989	-6.55626	1.86168	-3.52169	0.000428804	0.00543258	37.3307	14.4951	0	14.2534	0	0	0	0
Porcn	120.542	-1.13891	0.323546	-3.52008	0.000431413	0.00546157	206.208	155.822	135.533	165.559	83.8922	42.4909	107.922	66.9119
Tmem98	168.056	-1.54345	0.441215	-3.49818	0.000468441	0.00588227	185.765	221.05	270.137	324.539	110.04	20.7272	86.1482	126.043
Ccl8	11.827	4.33534	1.24016	3.49578	0.000472672	0.0059223	0	4.83169	0	0	11.9846	33.1636	32.1873	12.4487
Fbl	267.717	0.704585	0.201589	3.49517	0.000473765	0.00593164	187.542	208.97	225.579	192.969	284.362	266.345	403.287	372.684
Slc25a29	26.6078	-1.94368	0.556339	-3.4937	0.000476379	0.00595568	52.4407	33.8218	56.6267	26.314	8.71607	5.18181	14.2003	15.5609
Phf11c	91.0573	1.88564	0.539726	3.4937	0.000476385	0.00595568	52.4407	77.307	14.8529	10.9642	141.636	126.436	134.429	170.392
Lax1	10.154	6.75522	1.93884	3.48416	0.000493687	0.00615196	0	0	0	0	2.17902	48.709	0	30.3438
Trim56	573.36	0.598651	0.171826	3.48405	0.00049389	0.00615196	359.086	427.604	555.128	482.423	724.523	614.563	771.548	652.002
Fgf1	15.7823	-4.82813	1.38623	-3.48293	0.000495963	0.00616877	35.553	0	48.272	38.3745	0	0	0.946684	3.11218
Snn	2837.07	-0.706951	0.203068	-3.48136	0.000498879	0.006196	3448.65	3512.64	3049.49	4064.41	2686.73	1609.47	1585.7	2739.5
Zswim5	147.047	-1.04373	0.299853	-3.4808	0.000499912	0.00619978	275.536	129.248	182.877	203.933	75.1761	125.4	99.4018	84.807
Arap2	300.989	-0.975949	0.280723	-3.47656	0.000507886	0.00629409	540.406	397.406	368.538	290.55	192.843	179.291	140.109	298.77
Trub1	605.525	0.618087	0.177894	3.47446	0.000511877	0.00633895	495.076	463.842	526.35	425.409	635.184	658.09	970.351	669.898
Slc2a9	265.681	1.10165	0.317235	3.47268	0.000515296	0.00637665	108.437	251.248	132.748	184.198	296.346	544.09	279.272	329.113
Fbln5	28.6938	-3.53856	1.01931	-3.47153	0.000517509	0.00639939	118.214	42.2773	13.9246	37.2781	0	0	8.52016	9.33655
Strbp	638.012	-0.874033	0.252017	-3.46815	0.00052405	0.00647087	931.49	635.367	1058.27	676.488	431.445	601.09	282.112	487.835
Snx22	161.733	0.917904	0.264864	3.46557	0.000529117	0.00652871	126.213	107.505	115.11	98.6774	203.738	155.454	301.992	185.175
Nhsl2	741.997	-0.855561	0.247064	-3.46291	0.000534364	0.00658392	1087.92	862.456	984.934	888.096	525.143	587.617	284.005	715.802
Fads2	122.175	-1.32167	0.381779	-3.46188	0.00053642	0.00659495	91.5491	192.06	150.386	264.236	92.6082	69.4363	41.6541	75.4705
Sqle	987.76	-0.740726	0.214221	-3.45777	0.000544671	0.00667265	1472.79	1123.37	1175.24	1172.07	715.807	518.181	1064.07	660.561
Fgf13	528.458	-0.620031	0.179316	-3.45775	0.000544698	0.00667265	679.063	648.654	667.453	565.75	386.776	366.872	552.863	360.235
Etv3	3617.09	0.584587	0.169078	3.4575	0.000545214	0.00667417	2292.28	3354.4	3361.4	2568.9	3729.39	5388.05	4282.8	3959.48
Gnb4	68.1252	1.4954	0.432952	3.45396	0.000552425	0.00675274	30.2201	36.2376	58.4834	17.5426	61.0125	128.509	99.4018	113.595
Cluh	2320.17	0.708377	0.205132	3.45327	0.000553827	0.00676503	1427.45	2247.94	1730.36	1642.43	1963.29	3414.81	3508.41	2626.68
Ccr3	45.6013	-2.87232	0.832652	-3.4496	0.000561416	0.00685281	91.5491	19.3267	133.676	76.7491	11.9846	0	6.62679	24.8975
BC028777	4.39087	-5.64454	1.63672	-3.44868	0.000563327	0.00686428	12.4436	10.8713	7.42646	4.38566	0	0	0	0
Eef1g	566.32	0.583684	0.169254	3.44857	0.000563564	0.00686428	512.853	415.525	448.372	435.277	621.02	729.599	821.722	546.188
Serpinf1	1435.35	-0.764246	0.221677	-3.44756	0.00056567	0.00688501	1995.41	1226.04	2058.06	1947.23	1419.63	757.581	942.897	1135.95
Pid1	2378.22	-0.691591	0.200809	-3.44403	0.000573119	0.00696573	3171.33	2770.97	3008.64	2799.15	2376.22	1533.82	1195.66	2169.97
Nhp2	1217.12	0.677951	0.196847	3.44406	0.00057305	0.00696573	1097.7	890.238	816.91	939.628	1235.5	1773.22	1886.74	1097.04
Nsg1	35.1485	-1.98639	0.576976	-3.44275	0.000575825	0.00699363	28.4424	62.8119	54.7701	78.9419	5.44754	19.6909	8.52016	22.5633
Gm29096	74.6698	-1.87812	0.545869	-3.44061	0.000580402	0.00703919	179.543	49.5248	127.178	112.931	58.8335	27.9818	9.46684	31.8999
Rgs14	413.495	-0.69648	0.202421	-3.44075	0.000580098	0.00703919	349.309	626.911	489.218	581.1	311.6	312.981	334.179	302.66
Gmppb	532.357	0.849346	0.246891	3.44016	0.000581364	0.00704083	265.759	386.535	356.47	512.026	537.128	793.854	875.683	531.405
Spata6	525.964	-0.593581	0.17277	-3.43567	0.000591092	0.00714848	696.84	643.822	667.453	521.894	483.742	332.672	462.929	398.359
Rab20	788.593	0.718673	0.209319	3.43339	0.00059609	0.00720381	595.514	636.575	582.049	570.136	807.326	1458.16	861.482	797.497
Trp53i11	256.093	1.11363	0.324402	3.43286	0.000597252	0.00721274	204.43	96.6337	205.156	140.341	212.454	501.599	386.247	301.882
Kdm6a	1319.82	-0.611095	0.17803	-3.43254	0.000597946	0.007216	1841.65	1413.27	1462.08	1664.36	1133.09	936.872	787.641	1319.57
Gm15816	10.2731	-3.7357	1.08861	-3.43163	0.000599971	0.00723532	17.7765	3.62376	23.2077	31.796	0	3.10909	1.89337	0.778046
F830016B08Rik	278.678	3.6208	1.05558	3.43014	0.000603266	0.00725906	10.6659	117.168	38.9889	1.09642	312.689	537.872	700.546	510.398
Olfml2b	1313.93	-0.687106	0.20077	-3.42235	0.00062082	0.0074446	1558.11	1290.06	1945.73	1688.48	1353.17	1061.23	774.388	840.29
Tmem26	41.6566	2.82219	0.824886	3.42131	0.000623196	0.00746784	0	19.3267	2.78492	19.7355	74.0866	56.9999	48.2809	112.039
Gm3591	33.9011	-1.99609	0.583601	-3.4203	0.000625515	0.0074851	91.5491	27.7822	48.272	49.3387	18.5216	6.21817	8.52016	21.0072
Gm44663	41.1528	1.80849	0.529117	3.41793	0.000630991	0.00754533	13.3324	7.24753	33.4191	18.6391	98.0558	53.8908	50.1743	54.4632
Ralgds	839.74	1.01569	0.297305	3.41632	0.000634744	0.00757426	439.08	690.931	421.452	672.103	960.947	1895.51	935.324	702.575
Tyms	1954.65	-0.613744	0.179647	-3.41638	0.000634589	0.00757426	2575.82	2200.83	2488.79	2192.83	1439.24	1084.03	1657.64	1998.02
9130019O22Rik	157.242	-0.726801	0.212912	-3.41363	0.000641046	0.0076441	215.985	165.485	184.733	218.187	96.9663	122.291	125.909	128.378
Bivm	509.221	-0.654947	0.191911	-3.41277	0.000643055	0.00766269	605.291	525.446	674.879	684.163	444.52	457.036	402.341	280.097
Olfr658	8.65797	6.52326	1.91229	3.41123	0.000646701	0.00770076	0	0	0	0	5.44754	37.309	26.5072	0
Gvin1	17.0451	2.00452	0.587997	3.40907	0.000651844	0.00773498	7.99944	6.03961	6.49815	6.57849	21.7902	25.9091	39.7607	21.7853
C4a	9.27536	4.60715	1.35135	3.4093	0.000651294	0.00773498	0	0	2.78492	0	5.44754	21.7636	12.3069	31.8999
Rpsa	166.767	0.733569	0.215358	3.40628	0.000658542	0.00779817	145.768	126.832	123.465	104.159	212.454	229.036	224.364	168.058
Dctpp1	638.424	0.636001	0.186816	3.40443	0.000663031	0.00782414	351.975	544.773	469.723	634.824	732.15	784.526	816.042	773.378
Arrdc4	1687.06	0.678436	0.199312	3.40389	0.000664337	0.0078287	1445.23	1755.11	972.866	1017.47	2246.57	2333.89	1861.18	1864.2
Gm26780	439.598	0.770105	0.226234	3.40401	0.000664036	0.0078287	281.758	358.753	388.032	270.815	702.733	647.726	411.808	455.157
Sepp1	114206	-0.609449	0.179531	-3.39467	0.000687121	0.00805819	172439	126927	127613	124923	114115	78497.2	67368.9	101762
A630033H20Rik	818.248	-0.727391	0.214271	-3.39473	0.000686953	0.00805819	1350.13	768.238	1183.59	778.455	648.258	562.745	534.876	719.692
Cav2	596.73	-0.767157	0.226044	-3.39384	0.000689191	0.00807043	1037.26	672.812	505.927	790.515	519.696	423.872	370.153	453.601
2010007H06Rik	22.1121	-3.88998	1.14622	-3.39374	0.000689454	0.00807043	49.7743	4.83169	90.0458	20.8319	7.62656	0	3.78674	0
Sbno2	2022.23	0.696129	0.205125	3.39369	0.000689586	0.00807043	1036.37	2081.25	1420.31	1638.04	2299.95	3092.51	2346.83	2262.56
Maml3	1130.01	-0.657241	0.193905	-3.3895	0.000700191	0.0081539	1095.03	1290.06	1734.08	1413.28	1040.48	695.399	743.147	1028.58
Btd	592.853	-0.707145	0.208984	-3.38373	0.000715086	0.0082948	938.601	581.01	673.951	747.755	398.76	497.454	347.433	557.859
Ddx18	569.889	0.600251	0.177453	3.38258	0.000718073	0.00831813	505.742	436.06	402.885	467.073	582.887	711.981	872.843	579.644
Wfdc17	78.3602	1.58276	0.468503	3.37833	0.000729265	0.00842487	11.5547	56.7723	53.8418	35.0853	143.815	143.018	87.0949	95.6996
Socs3	787.983	0.965595	0.285837	3.37813	0.000729803	0.00842537	375.085	768.238	570.909	421.023	935.888	1532.78	1056.5	643.444
C130026I21Rik	12.0414	2.91412	0.862928	3.37701	0.000732784	0.00845406	0.888826	3.62376	4.64154	2.19283	8.71607	34.2	26.5072	15.5609
Btbd17	83.9073	-1.59433	0.47227	-3.37589	0.000735773	0.00848279	52.4407	90.5941	193.088	167.752	41.4013	63.2181	37.8674	24.8975
Rras	309.919	0.598831	0.177475	3.37418	0.000740368	0.00853	255.982	281.446	243.217	205.03	386.776	433.199	344.593	329.113
Cdc34	742.333	0.653859	0.193818	3.37358	0.000741973	0.00854271	459.523	613.624	547.701	687.452	793.162	1089.22	1042.3	705.688
Soat2	64.811	2.60392	0.772456	3.37096	0.000749063	0.0086127	2.66648	6.03961	57.5551	6.57849	119.846	154.418	106.029	65.3559
Gpr17	23.3871	3.88215	1.15251	3.36843	0.000755987	0.00867476	0	0	0	12.0606	64.281	29.0181	48.2809	33.456
Troap	598.8	-1.04739	0.311003	-3.36779	0.000757745	0.00868346	751.058	768.238	802.058	907.832	405.297	148.2	485.649	522.069
Pdcd11	1212.45	0.60669	0.180145	3.36778	0.000757764	0.00868346	743.948	1064.18	1085.19	952.785	1070.99	1634.34	1551.62	1596.55
Slc2a10	6.9776	-6.31512	1.87926	-3.36043	0.000778205	0.00888185	29.3313	0	11.1397	15.3498	0	0	0	0
Sec23a	1406.04	-0.592924	0.176461	-3.36008	0.000779188	0.00888713	2218.51	1431.39	1553.99	1560.2	993.632	957.599	1229.74	1303.23
Ttc8	279.587	-1.02888	0.306274	-3.35935	0.000781263	0.00890483	587.514	196.891	386.176	330.021	196.112	158.563	171.35	210.072
Mndal	84.3011	2.28597	0.680683	3.35835	0.000784106	0.00893126	66.662	3.62376	37.1323	6.57849	106.772	141.982	190.283	121.375
Igf2bp2	341.372	-1.01401	0.302479	-3.35232	0.00080136	0.00911444	443.524	448.139	331.406	604.125	263.661	108.818	252.765	278.54
Nxt2	2233.22	-0.638699	0.190533	-3.35218	0.000801792	0.00911444	3336.65	2275.72	2434.02	2832.04	2109.29	1275.76	1541.2	2061.04
Cabyr	26.3592	-2.04752	0.611347	-3.34919	0.000810484	0.0092071	48.8854	22.9505	51.9852	46.0494	2.17902	14.5091	14.2003	10.1146
Gm37940	561.654	0.74923	0.223767	3.34827	0.000813185	0.00923163	343.087	525.446	514.282	293.839	566.545	693.326	824.562	732.141
Jchain	5.04879	4.98279	1.48872	3.34704	0.0008168	0.00926649	0	1.20792	0	0	11.9846	8.2909	5.6801	13.2268
Maoa	99.3685	-1.37024	0.410142	-3.3409	0.000835058	0.0094422	239.983	80.9307	166.167	85.5204	54.4754	61.1454	66.2679	40.4584
E2f7	616.262	-0.953563	0.285578	-3.33906	0.000840613	0.0094987	795.499	728.377	875.394	853.011	418.371	191.727	446.835	620.881
Hsf2bp	13.0228	-4.30086	1.28862	-3.33757	0.000845137	0.0095435	13.3324	59.1882	8.35477	18.6391	0	0	0	4.66828
Gm42601	43.5239	1.43584	0.430295	3.33688	0.000847241	0.00956091	13.3324	22.9505	38.9889	18.6391	59.923	67.3635	57.7477	69.2461
Dcbld2	400.202	-0.940716	0.282311	-3.33219	0.000861639	0.00970411	457.746	494.04	548.63	605.221	233.155	334.745	142.949	385.133
2610035D17Rik	27.5544	-2.99805	0.900073	-3.33089	0.000865674	0.00974313	35.553	33.8218	49.2003	77.8455	3.26853	2.07272	0	18.6731
E2f8	906.502	-0.928717	0.279256	-3.32568	0.000882035	0.00990764	1071.92	1381.86	1135.32	1166.59	577.44	286.036	771.548	861.297
9430034N14Rik	439.839	0.883924	0.266061	3.32227	0.000892898	0.0100099	191.986	384.119	336.047	325.635	403.118	716.126	467.662	694.017
Hist1h3d	105.694	-1.71275	0.516324	-3.3172	0.000909244	0.0101797	129.769	186.02	229.292	103.063	42.4908	11.4	93.7217	49.7949
Fnip2	869.662	-0.645546	0.194977	-3.31089	0.000930014	0.0103646	1055.93	1198.26	1001.64	990.063	508.801	733.745	558.544	910.314
Gm2000	110.654	0.906774	0.274119	3.30796	0.000939776	0.0104529	75.5502	56.7723	94.6873	80.0383	163.426	172.036	122.122	120.597
Ppan	2001.87	0.608391	0.18411	3.30449	0.000951491	0.0105556	1605.22	1792.56	1306.13	1640.24	2156.14	2429.23	3246.18	1839.3
Rnasel	1187.97	-1.02106	0.309561	-3.29842	0.00097229	0.0107723	1415.01	1084.71	2053.42	1813.47	1111.3	544.09	412.754	1069.04
Zfp873	401.289	-0.673525	0.204344	-3.29603	0.000980599	0.0108494	615.068	492.832	513.354	351.949	254.945	312.981	332.286	336.894
Espl1	1916.55	-0.76581	0.232335	-3.29615	0.000980185	0.0108494	1746.54	2409.8	2773.78	2725.69	1330.29	857.072	1640.6	1848.64
Cbr2	130.746	-1.19274	0.362496	-3.29035	0.00100064	0.0110219	183.987	167.901	148.529	226.958	106.772	96.3817	32.1873	83.2509
Acvr2a	706.179	-0.652222	0.198348	-3.28827	0.00100804	0.0110891	727.06	1207.92	759.355	759.816	466.31	526.472	618.185	584.312
Ifitm6	9.66843	4.27417	1.2998	3.28834	0.0010078	0.0110891	3.5553	0	0	0	17.4321	36.2727	12.3069	7.78046
Pask	518.612	-0.692295	0.210709	-3.28555	0.00101784	0.0111824	597.291	677.644	596.902	691.838	451.057	244.582	438.315	451.267
Tspan32	934.178	0.582955	0.177496	3.28432	0.00102228	0.011224	772.39	608.792	721.295	889.193	987.095	1348.31	906.923	1239.43
Tgtp1	13.3492	3.14268	0.957078	3.28362	0.00102485	0.0112449	1.77765	7.24753	0	2.19283	11.9846	38.3454	31.2406	14.0048
CH25-588N10.2	353.09	-0.944063	0.287553	-3.28309	0.00102676	0.0112586	654.176	275.406	533.777	394.709	252.766	173.073	310.512	230.302
Ttk	681.87	-1.26768	0.386264	-3.2819	0.00103109	0.0112989	1150.14	940.971	1010	753.237	576.35	99.4908	417.488	507.286
Zdhhc21	1083.64	0.754911	0.230114	3.2806	0.00103588	0.0113368	1151.03	803.268	573.694	697.32	1042.66	1400.13	1734.33	1266.66
Pqlc3	222.636	-0.931252	0.283926	-3.27991	0.00103841	0.0113572	356.419	198.099	330.477	283.972	125.294	121.254	139.163	226.411
Plppr1	12.1369	4.94496	1.50864	3.27776	0.00104632	0.0114299	0	1.20792	1.85661	0	35.9538	17.6182	0	40.4584
Hexim2	89.3856	0.929821	0.283693	3.27756	0.00104707	0.0114299	57.7737	41.0693	65.9098	81.1347	118.756	116.073	114.549	119.819
Slc12a2	11848.8	-0.582067	0.177589	-3.27761	0.00104692	0.0114299	11284.5	15845.5	15390.4	14309.3	11058.5	7759.24	7428.63	11714.3
Ece1	552.936	-0.678337	0.206996	-3.27706	0.00104895	0.0114431	546.628	532.693	769.567	873.843	420.55	430.09	352.166	497.949
Serpinf2	16.0032	-3.5258	1.07662	-3.27488	0.00105708	0.0115244	8.88826	24.1584	44.5588	40.5674	0	2.07272	0	7.78046
Msx1	6.62971	-6.24113	1.90711	-3.27257	0.00106575	0.0116041	26.6648	9.66337	16.7095	0	0	0	0	0
Klhl3	45.8603	-1.53118	0.467867	-3.27269	0.00106531	0.0116041	42.6637	103.881	64.0532	62.4957	27.2377	12.4363	19.8804	34.234
Lrrn3	8.28505	-6.55672	2.0042	-3.27148	0.00106985	0.0116339	1.77765	21.7426	0	42.7602	0	0	0	0
9130401M01Rik	248.137	0.634607	0.194044	3.27043	0.00107382	0.0116696	146.656	222.258	194.945	214.897	275.646	326.454	317.139	287.099
Csdc2	15.3646	3.25021	0.994302	3.26884	0.00107991	0.0117208	7.11061	0	0	4.38566	21.7902	40.4181	14.2003	35.0121
Gm43197	38.0574	3.1905	0.976467	3.26739	0.00108542	0.0117656	0	0	9.28307	20.8319	31.5958	110.891	71.948	59.9095
A530040E14Rik	16.975	2.35819	0.722076	3.26584	0.00109138	0.0118077	7.11061	6.03961	4.64154	4.38566	7.62656	40.4181	27.4538	38.1242
D130040H23Rik	210.98	0.647094	0.198138	3.26587	0.00109126	0.0118077	154.656	186.02	141.103	176.523	270.198	237.327	301.046	220.965
Depdc1b	237.028	-1.42922	0.438096	-3.26234	0.00110497	0.0119187	282.647	353.921	408.455	338.792	80.6236	38.3454	151.469	241.972
Zfp959	357.653	-0.916102	0.281062	-3.25943	0.00111637	0.0120246	751.947	356.337	404.742	356.335	262.572	294.327	183.657	251.309
Boc	6.82366	-6.27686	1.92666	-3.2579	0.00112241	0.0120744	0	15.703	9.28307	29.6032	0	0	0	0
Dhtkd1	92.2996	-1.10824	0.340435	-3.25537	0.00113246	0.0121672	86.2161	152.198	111.397	154.595	47.9384	86.0181	54.9077	45.1267
Gm8774	211.564	0.828582	0.254693	3.25325	0.00114092	0.01223	99.5485	208.97	151.314	151.305	248.408	264.272	244.244	324.445
Hspe1	672.424	0.751395	0.231234	3.2495	0.0011561	0.0123743	511.075	658.317	427.95	407.866	698.375	867.435	1167.26	641.11
Tmem216	184.3	0.74769	0.230476	3.24412	0.00117816	0.0125631	157.322	114.753	137.389	140.341	185.216	237.327	298.205	203.848
Zfyve9	283.473	-0.907537	0.280043	-3.24071	0.00119234	0.0126826	467.523	404.654	352.757	254.368	240.781	168.927	125.909	252.865
Fmnl2	384.649	1.00665	0.311059	3.2362	0.00121132	0.0128524	392.861	178.772	172.665	277.393	463.041	632.181	634.278	326.001
Cdk1	2991.99	-0.689983	0.213198	-3.23635	0.00121067	0.0128524	3904.61	2990.81	3601.83	4279.31	2792.41	1342.09	2539.01	2485.86
Pcdh12	15.3803	-3.4641	1.07037	-3.23636	0.00121063	0.0128524	48.8854	35.0297	13.9246	15.3498	0	2.07272	0	7.78046
Igfbp6	22.3058	2.59237	0.801496	3.23442	0.0012189	0.0129247	7.99944	1.20792	1.85661	14.2534	32.6853	65.2908	38.814	16.339
Gramd1c	7.18485	-4.30242	1.33075	-3.23309	0.00122461	0.0129611	18.6654	16.9109	2.78492	16.4462	0	0	1.89337	0.778046
Lcorl	2186.93	-0.61975	0.191704	-3.23284	0.00122564	0.012964	3332.21	2549.92	2809.06	1906.67	1987.26	1331.73	1617.88	1960.68
Mapkapk2	5400.28	0.645212	0.199652	3.23169	0.00123061	0.0129923	3645.08	4314.7	4231.22	4658.67	5255.79	9599.82	6563.36	4933.59
Pydc3	12.7222	4.33007	1.33985	3.23176	0.00123029	0.0129923	0	0	4.64154	0	20.7007	48.709	24.6138	3.11218
Ecscr	3669.95	-0.628529	0.194552	-3.23065	0.00123508	0.0130314	5187.19	4360.6	4143.96	4135.68	3818.73	2496.6	1961.53	3255.34
Gem	273.237	-1.18732	0.36756	-3.23026	0.00123676	0.0130385	642.621	384.119	329.549	162.269	193.933	118.145	203.537	151.719
Tmem42	278.031	0.605186	0.187356	3.23014	0.00123728	0.0130385	171.543	240.376	226.507	244.501	366.075	353.4	284.952	336.894
Slc2a12	10.1443	-4.31476	1.3366	-3.22817	0.00124585	0.0131126	32.8866	32.6139	1.85661	9.86774	1.08951	0	2.84005	0
Nme2	206.431	0.786887	0.243851	3.22691	0.00125133	0.0131541	142.212	155.822	139.246	168.848	210.275	286.036	352.166	196.846
Cdh5	110.86	1.07773	0.334032	3.22642	0.0012535	0.0131687	58.6625	101.465	69.623	55.9172	94.7873	186.545	188.39	131.49
Endog	71.9851	0.921594	0.285738	3.22531	0.00125838	0.0132037	64.8843	47.1089	42.7021	43.8566	99.1453	91.1999	97.5085	89.4753
Paip2b	509.874	-0.639866	0.198435	-3.22456	0.00126165	0.0132119	760.835	544.773	696.23	482.423	417.282	355.472	342.7	479.276
D230022J07Rik	19.2804	-2.2912	0.711392	-3.22073	0.00127865	0.0133588	49.7743	13.2871	29.7058	35.0853	3.26853	12.4363	7.57347	3.11218
Gm42868	6.2872	5.31443	1.65153	3.21789	0.00129138	0.0134835	0	0	0	1.09642	15.2531	1.03636	5.6801	27.2316
Nanos1	429.583	-0.772761	0.240305	-3.21575	0.00130102	0.0135593	490.632	484.377	552.343	641.403	343.195	252.872	220.577	451.267
Dcaf6	255.863	-0.852734	0.265202	-3.21541	0.00130257	0.0135672	205.319	471.089	341.617	300.418	152.531	184.472	188.39	203.07
Ddias	411.73	-0.992463	0.308706	-3.21491	0.00130484	0.0135825	673.73	544.773	530.063	444.048	166.695	182.4	457.248	294.879
Angpt4	13.9976	-3.75985	1.17014	-3.21315	0.00131286	0.0136493	65.7731	9.66337	16.7095	12.0606	0	6.21817	0	1.55609
Nab1	871.041	0.701802	0.218454	3.21259	0.00131544	0.0136678	794.611	689.723	530.063	638.114	939.157	1357.63	1288.44	730.585
Gm11223	31.8544	-1.58119	0.493743	-3.20246	0.00136261	0.0141234	52.4407	36.2376	50.1286	52.6279	6.53705	13.4727	20.827	22.5633
Nid1	7.88487	6.39278	1.99746	3.20046	0.00137208	0.0142129	0	0	0	0	0	20.7272	1.89337	40.4584
Gm38158	264.148	-0.590389	0.184715	-3.19622	0.00139241	0.0144	256.871	306.812	318.409	388.131	212.454	220.745	195.017	214.741
Sash1	134.629	0.987609	0.30913	3.1948	0.00139926	0.0144368	69.3284	117.168	88.1892	86.6168	176.5	257.018	164.723	117.485
Mphosph9	649.82	-0.593725	0.186041	-3.19136	0.00141603	0.0145444	784.834	694.555	784.42	862.879	371.522	654.981	552.863	492.503
2410006H16Rik	839.44	0.614215	0.192453	3.1915	0.00141535	0.0145444	879.049	626.911	596.902	549.304	1135.27	1172.13	807.522	948.438
Cabp4	6.39633	4.55245	1.42841	3.18707	0.0014372	0.0147175	0	0	0	2.19283	7.62656	15.5454	9.46684	16.339
Zmiz2	1959.84	0.59877	0.188044	3.1842	0.00145155	0.0148288	1098.59	1611.37	1609.68	1916.53	2201.9	2993.01	2159.39	2088.28
2010110K18Rik	29.2192	-2.07302	0.651022	-3.18426	0.00145126	0.0148288	31.1089	44.6931	68.6947	44.953	2.17902	7.25454	12.3069	22.5633
Lbp	56.3938	1.79275	0.563117	3.18362	0.00145446	0.0148496	19.5542	18.1188	51.9852	10.9642	87.1607	133.691	37.8674	91.8094
Zfp2	210.431	-0.992879	0.312106	-3.18123	0.00146651	0.0149637	391.972	314.06	245.073	169.944	124.204	103.636	135.376	199.18
Rxfp1	79.1073	-1.36513	0.429269	-3.18013	0.00147208	0.0150115	132.435	91.802	121.608	109.642	79.5341	17.6182	39.7607	40.4584
Kif18a	464.045	-1.30676	0.411244	-3.17758	0.00148511	0.0151082	869.272	373.248	617.324	783.937	274.556	78.7635	446.835	268.426
Stard4	187.338	-0.756116	0.238143	-3.17505	0.00149809	0.0152039	190.209	195.683	306.341	248.886	116.577	159.6	151.469	129.934
Cenpp	210.841	-0.732368	0.230717	-3.17431	0.00150195	0.0152341	256.871	299.565	238.575	258.754	165.605	103.636	185.55	178.173
Pdcd4	242.783	-0.818107	0.25786	-3.17268	0.00151039	0.0153106	257.76	334.594	343.474	303.707	239.692	116.073	143.896	203.07
Gar1	447.444	0.843233	0.265987	3.1702	0.00152334	0.0154051	172.432	330.97	350.9	427.602	464.131	653.945	659.839	519.735
Ccnd1	1656.73	0.705731	0.222602	3.17037	0.00152247	0.0154051	950.155	1041.23	1262.5	1783.87	2065.71	1902.76	2674.38	1573.21
Hist1h1d	115.584	-1.01791	0.321178	-3.1693	0.00152808	0.0154165	111.103	167.901	227.435	112.931	66.46	63.2181	86.1482	89.4753
Pcdhgb4	256.535	-0.901256	0.284368	-3.16933	0.0015279	0.0154165	256.871	245.208	502.214	332.214	137.278	177.218	234.778	166.502
Nipal3	193.262	-1.29095	0.407687	-3.16653	0.00154269	0.0155379	148.434	292.317	351.828	304.803	184.127	96.3817	44.4942	123.709
Zfp963	230.99	-0.680292	0.214818	-3.16684	0.00154107	0.0155379	286.202	309.228	231.149	312.478	142.726	190.691	155.256	220.187
Gm3604	292.034	-1.02138	0.322625	-3.16584	0.00154634	0.0155546	623.067	397.406	313.768	230.247	215.723	250.8	132.536	172.726
Il2rb	8.09789	5.68074	1.79686	3.16148	0.00156968	0.0157492	0	0	0	1.09642	6.53705	25.9091	31.2406	0
Tarm1	48.0034	2.8476	0.901311	3.1594	0.00158095	0.0158467	27.5536	18.1188	0	1.09642	68.6391	136.8	80.4681	51.351
Rrm2	3433.96	-0.83194	0.263491	-3.15738	0.00159192	0.0159473	4949.87	4034.46	3810.7	4795.72	2946.03	1119.27	2514.39	3301.25
Gimap9	300.406	-0.852504	0.270208	-3.15499	0.00160504	0.0160316	590.181	322.515	321.194	312.478	251.677	157.527	202.59	245.084
Rpp25	4.32652	-5.62173	1.78241	-3.15401	0.00161044	0.0160761	10.6659	14.4951	8.35477	1.09642	0	0	0	0
Pcp4l1	49.157	-2.46352	0.781213	-3.15345	0.00161354	0.0160976	112.881	45.901	50.1286	123.895	11.9846	32.1272	0	16.339
Ppfia3	40.5614	-1.75266	0.556072	-3.15186	0.00162233	0.0161758	47.1078	44.6931	111.397	47.1459	18.5216	6.21817	28.4005	21.0072
Rdm1	463.271	-0.625567	0.19881	-3.14656	0.00165205	0.0164433	652.398	508.535	587.619	498.869	492.458	311.945	305.779	348.565
Zfp97	68.9503	-1.12624	0.358065	-3.14534	0.00165894	0.0164926	123.547	71.2674	113.253	70.1706	47.9384	36.2727	33.1339	56.0193
Sft2d2	7436.13	-0.629069	0.200104	-3.1437	0.00166824	0.0165538	9034.03	8090.66	9904.11	9100.25	7014.26	4420.09	4143.64	7782.01
Cd36	473.842	1.07732	0.343035	3.14056	0.00168622	0.0167054	395.528	384.119	238.575	200.644	303.973	950.344	792.375	525.181
Plscr1	149.592	0.857015	0.273236	3.13654	0.00170956	0.0169267	115.547	90.5941	122.537	96.4845	163.426	265.309	138.216	204.626
Gdpd1	448.231	-0.920021	0.293426	-3.13544	0.00171596	0.0169606	831.053	566.515	377.821	570.136	410.745	327.49	176.083	326.001
Pstpip1	179.076	1.29465	0.41308	3.13414	0.00172357	0.017016	40.886	150.99	121.608	101.967	185.216	416.618	169.456	245.862
H2-M2	38.3118	3.16471	1.01008	3.13314	0.00172944	0.0170641	12.4436	8.45545	0	9.86774	23.9692	214.527	25.5605	11.6707
Shisa7	7.59629	4.79798	1.53162	3.13261	0.00173259	0.0170853	0	0	0	2.19283	21.7902	3.10909	27.4538	6.22437
Pygl	1305.77	-0.629772	0.201145	-3.13094	0.00174248	0.0171431	1902.09	1337.17	1469.51	1635.85	1301.96	966.926	692.026	1140.62
Gm37802	79.8213	-1.05121	0.335829	-3.13019	0.00174693	0.017167	105.77	128.04	117.895	78.9419	37.0433	61.1454	70.0546	39.6803
Cdc42bpa	527.808	-0.689709	0.220504	-3.12787	0.00176076	0.0172046	481.744	715.09	745.431	665.524	419.461	311.945	341.753	541.52
Sv2a	1088.86	-0.705481	0.22556	-3.12769	0.00176183	0.0172046	1239.91	1251.41	1271.78	1636.95	1033.94	717.163	514.049	1045.69
Coq7	842.887	0.629932	0.201327	3.1289	0.00175461	0.0172046	833.719	686.099	663.74	462.687	816.042	1147.25	1175.78	957.774
Rpl27	198.374	0.965089	0.308482	3.1285	0.00175699	0.0172046	179.543	135.287	122.537	99.7738	171.053	316.091	363.527	199.18
Gm3248	209.29	-1.31286	0.419723	-3.12792	0.00176048	0.0172046	379.529	158.238	363.896	291.646	180.858	44.5636	163.776	91.8094
Zfp763	295.813	-0.814992	0.260554	-3.12792	0.00176049	0.0172046	415.971	253.664	416.81	421.023	284.362	245.618	165.67	163.39
Gm20496	30.8453	1.26457	0.404336	3.12752	0.00176286	0.0172046	18.6654	21.7426	15.7812	16.4462	41.4013	50.7818	40.7074	41.2364
Trac	5.40185	5.08504	1.62692	3.12557	0.00177464	0.0172898	0	0	0.928307	0	17.4321	17.6182	5.6801	1.55609
Cdh22	5.99764	5.99791	1.91954	3.12466	0.00178008	0.0173329	0	0	0	0	0	12.4363	16.0936	19.4511
Wnt6	7.31646	4.74406	1.51864	3.12389	0.00178479	0.0173526	0	0	0	2.19283	4.35804	32.1272	6.62679	13.2268
D130017N08Rik	73.0121	-1.56294	0.500766	-3.1211	0.00180177	0.0174742	65.7731	56.7723	221.865	92.0989	27.2377	42.4909	26.5072	51.351
Itgb3	1467.98	-0.87623	0.280808	-3.12039	0.00180611	0.0175014	1792.76	2244.32	1871.47	1695.06	872.697	986.617	544.343	1736.6
Prox2	193.675	0.995737	0.319115	3.12031	0.00180663	0.0175014	66.662	132.871	143.888	174.33	287.63	328.527	227.204	188.287
BC051142	27.4706	1.92564	0.617594	3.11797	0.00182102	0.0176008	9.77709	12.0792	19.4945	4.38566	30.5062	42.4909	25.5605	75.4705
Coq4	277.153	0.858557	0.275492	3.11645	0.00183041	0.0176815	143.99	237.961	174.522	232.44	246.229	459.108	442.101	280.875
Scml4	26.5551	-3.84013	1.23256	-3.11557	0.00183592	0.0177246	44.4413	48.3169	16.7095	88.8096	14.1636	0	0	0
Hmgb1-ps5	129.534	0.791919	0.254357	3.11342	0.00184936	0.0178342	78.2167	96.6337	92.8307	111.834	199.38	137.836	186.497	133.046
D5Ertd605e	133.38	0.805147	0.258715	3.1121	0.00185763	0.0179039	77.3279	106.297	87.2609	118.413	141.636	195.872	141.056	199.18
Tle3	1409.44	-0.708983	0.227908	-3.11083	0.00186563	0.0179505	1315.46	2090.91	1638.46	1951.62	1412	876.763	725.16	1265.1
Mgst3	321.916	-0.603113	0.1939	-3.11043	0.00186813	0.0179644	430.192	321.307	353.685	447.337	300.704	204.163	265.072	252.865
Aldh6a1	1500.77	-0.598889	0.1926	-3.1095	0.00187403	0.0179985	1977.64	1669.35	1904.89	1679.71	1337.92	1146.22	781.014	1509.41
4930596I21Rik	25.9294	1.60767	0.517161	3.10865	0.00187947	0.0180328	14.2212	13.2871	14.8529	8.77132	21.7902	53.8908	46.3875	34.234
Gtse1	594.82	-0.707078	0.227475	-3.10837	0.0018812	0.0180392	478.189	798.436	780.706	894.675	364.985	400.036	579.371	462.159
1810043H04Rik	255.862	0.716761	0.230702	3.10687	0.00189081	0.018111	172.432	164.277	174.522	263.14	282.183	365.836	365.42	259.089
Rpl9	408.501	0.637406	0.205279	3.10508	0.0019023	0.0181979	405.305	355.129	275.707	242.308	467.399	477.763	595.464	448.932
2210011C24Rik	19.586	-1.82783	0.588715	-3.10479	0.00190416	0.0181979	33.7754	18.1188	36.204	33.9889	5.44754	11.4	12.3069	5.44632
Acaca	327.319	0.594157	0.191905	3.0961	0.00196083	0.0186378	229.317	231.921	284.99	297.129	330.121	417.654	478.075	349.343
Amigo2	6.29151	-6.15847	1.98974	-3.09512	0.00196736	0.0186866	0	32.6139	11.1397	6.57849	0	0	0	0
Gm11545	68.3213	-0.92227	0.298009	-3.09477	0.00196966	0.018698	103.104	71.2674	102.114	81.1347	45.7594	49.7454	39.7607	53.6852
Efcab11	180.6	-1.20035	0.388115	-3.09277	0.00198296	0.0188033	160.878	131.663	379.678	334.407	147.084	69.4363	95.6151	126.043
Ptpn7	509.912	0.707088	0.228653	3.09241	0.00198538	0.0188159	339.532	584.634	297.058	330.021	640.631	537.872	674.986	674.566
Itgae	159.334	-1.23658	0.400132	-3.09042	0.0019987	0.0189211	219.54	202.931	229.292	243.404	142.726	44.5636	48.2809	143.938
Ncapd3	1950.22	-0.603791	0.195665	-3.08584	0.00202978	0.0191833	3047.79	1854.16	2151.82	2356.2	1637.53	1319.29	1243.94	1991.02
Entpd1	13798.2	-0.603954	0.195737	-3.08554	0.0020318	0.0191918	18604	16542.5	15948.3	15484.7	14546	8795.61	7510.04	12954.5
Eldr	253.819	-0.816091	0.264634	-3.08385	0.00204341	0.0192907	339.532	246.416	329.549	380.456	159.068	146.127	152.416	276.984
Vwa3b	5.70593	5.16577	1.67778	3.07894	0.00207741	0.0195575	0	0	0	1.09642	1.08951	19.6909	19.8804	3.89023
F2r	91.3428	-1.67139	0.54284	-3.07898	0.00207712	0.0195575	40.886	194.475	180.092	141.438	17.4321	35.2363	42.6008	78.5826
Zfat	290.426	-0.806753	0.262037	-3.07877	0.00207856	0.0195575	507.52	292.317	401.029	276.297	200.47	239.4	254.658	151.719
Ggct	174.088	1.31736	0.428119	3.07708	0.00209043	0.0196475	119.992	100.257	118.823	59.2064	207.007	414.545	284.952	87.9192
Pnldc1	11.6519	2.63173	0.855597	3.0759	0.0020987	0.0196878	1.77765	0	5.56984	5.48208	15.2531	17.6182	26.5072	21.0072
Rell1	291.462	-0.922687	0.300144	-3.07415	0.00211105	0.0197859	215.985	520.614	308.198	482.423	239.692	146.127	196.91	221.743
RP24-233F22.1	9.23065	3.46131	1.12611	3.07369	0.00211426	0.0197951	1.77765	0	0	4.38566	9.80558	24.8727	23.6671	9.33655
Rab29	595.563	0.792336	0.258062	3.07034	0.00213818	0.0200069	545.739	297.149	404.742	495.58	512.069	1021.85	863.376	623.993
Gm37084	188.471	0.756665	0.24656	3.06888	0.0021486	0.0200834	133.324	120.792	150.386	155.691	192.843	280.854	297.259	176.616
Thbs2	56.6924	-2.84675	0.928147	-3.06714	0.0021612	0.0201769	37.3307	66.4357	63.1249	231.344	2.17902	5.18181	46.3875	1.55609
Gm37730	135.344	-1.49598	0.488115	-3.0648	0.00217816	0.0202819	327.088	99.0496	170.809	201.74	144.905	47.6727	33.1339	58.3534
Gm8237	18.9249	-2.70457	0.8835	-3.0612	0.00220451	0.0205048	36.4419	14.4951	38.9889	41.6638	2.17902	5.18181	0	12.4487
Stbd1	33.5504	-2.18275	0.713181	-3.06058	0.0022091	0.0205251	80.8832	67.6436	51.9852	19.7355	13.0741	8.2909	1.89337	24.8975
Fam49a	252.056	0.922251	0.301352	3.06038	0.00221059	0.0205278	110.214	132.871	194.945	258.754	254.945	433.199	286.845	344.674
Gm13713	18.4998	2.44929	0.8009	3.05817	0.00222692	0.0206197	0	4.83169	8.35477	9.86774	21.7902	31.0909	46.3875	25.6755
Gm42372	7.56491	3.81127	1.2463	3.05806	0.00222775	0.0206197	0	1.20792	2.78492	0	19.6112	4.14545	17.987	14.7829
Krt18	7.47086	-5.66314	1.85249	-3.05705	0.00223529	0.020667	0	22.9505	32.4908	3.28925	0	1.03636	0	0
Mlph	104.944	-1.53442	0.502482	-3.05368	0.00226053	0.02081	112.881	95.4258	170.809	245.597	55.5649	29.0181	23.6671	106.592
Msr1	569.256	1.00677	0.329677	3.0538	0.00225962	0.02081	341.309	318.891	443.731	408.963	495.726	1001.13	1178.62	365.682
BC052040	232.637	-0.783144	0.256689	-3.05094	0.00228125	0.0209668	389.306	204.139	247.858	335.503	132.92	195.872	187.443	168.058
BE692007	277.882	1.02461	0.336926	3.04107	0.00235742	0.0215391	279.98	221.05	84.476	146.92	391.134	448.745	372.994	277.762
Zfp334	57.7796	-1.32882	0.437432	-3.03779	0.00238323	0.02174	102.215	39.8614	102.114	86.6168	19.6112	27.9818	42.6008	41.2364
Gm13404	8.0092	5.66857	1.86754	3.03531	0.00240286	0.0218722	0.888826	0	0	0	46.8489	3.10909	0	13.2268
Ndufb4	189.36	0.618506	0.203832	3.0344	0.00241017	0.0219153	120.88	152.198	143.888	180.909	241.871	249.763	221.524	203.848
Nceh1	1565.66	0.64684	0.213279	3.03283	0.00242273	0.022006	1605.22	1414.48	829.907	1031.73	2019.95	2291.4	1757.05	1575.54
Hs3st3b1	200.695	0.960963	0.317174	3.02977	0.00244743	0.0222186	111.992	177.564	182.877	72.3634	334.479	270.491	204.484	251.309
5930430L01Rik	14.3347	-2.32639	0.768596	-3.02681	0.00247149	0.0224012	10.6659	39.8614	23.2077	21.9283	2.17902	9.32726	2.84005	4.66828
D630030B08Rik	215.516	0.787013	0.260045	3.02645	0.00247444	0.022416	212.429	114.753	168.024	135.955	333.39	245.618	303.886	210.072
Zmym1	345.89	-0.760207	0.25128	-3.02533	0.00248361	0.0224752	429.303	521.822	485.505	302.611	235.334	363.763	231.938	196.846
Bysl	817.846	0.606316	0.200409	3.02539	0.00248312	0.0224752	516.408	676.436	694.374	707.188	747.403	1101.65	1276.13	823.173
Mad2l1	1301.02	-0.611109	0.202012	-3.02511	0.00248545	0.0224798	1807.87	1647.6	1229.08	1605.15	1333.56	718.199	1132.23	934.433
Rmdn2	147.121	1.02282	0.338205	3.02425	0.00249247	0.0225195	52.4407	108.713	123.465	104.159	118.756	207.272	248.978	213.185
Lbx2	116.634	-0.888513	0.293839	-3.02381	0.00249615	0.0225407	164.433	114.753	137.389	188.583	116.577	72.5454	67.2146	71.5802
Gm37747	59.0792	1.35991	0.449839	3.02311	0.00250191	0.0225808	18.6654	38.6535	30.6341	44.953	47.9384	127.473	101.295	63.0217
Ptar1	150.553	-0.784006	0.259498	-3.02124	0.00251745	0.0226983	172.432	211.386	158.741	219.283	93.6978	153.382	106.029	89.4753
Gnb5	85.7922	-1.03211	0.342138	-3.01664	0.0025559	0.0230193	164.433	94.2179	102.114	99.7738	71.9076	36.2727	66.2679	51.351
2610306O10Rik	9.86729	3.08178	1.02328	3.01166	0.00259825	0.0233267	0.888826	4.83169	2.78492	0	5.44754	21.7636	19.8804	23.3414
Gabbr1	699.031	-0.715813	0.23799	-3.00775	0.0026319	0.0235915	719.949	928.892	917.168	910.025	740.866	414.545	344.593	616.212
Ccnd2	232.841	1.17535	0.390863	3.00707	0.00263779	0.0236194	174.21	85.7624	158.741	152.402	136.189	533.727	375.834	245.862
E130317F20Rik	117.179	-0.893056	0.297001	-3.00691	0.00263916	0.0236194	145.768	96.6337	182.877	184.198	67.5495	88.0908	71.948	100.368
Arhgap15	124.665	1.04109	0.346308	3.00624	0.00264496	0.0236233	87.9938	53.1485	114.182	70.1706	210.275	94.309	192.177	175.06
Slc43a1	512.984	-0.630663	0.209795	-3.00609	0.00264634	0.0236233	527.963	705.426	625.679	635.921	394.402	269.454	430.741	514.288
Gm28512	44.5396	-2.20305	0.733698	-3.00267	0.00267623	0.0238011	29.3313	47.1089	142.031	74.5562	9.80558	19.6909	1.89337	31.8999
Hist1h3e	53.8234	-1.39181	0.463551	-3.0025	0.00267772	0.0238019	51.5519	80.9307	122.537	57.0136	25.0587	15.5454	44.4942	33.456
Arg1	114.507	1.034	0.344981	2.99727	0.00272406	0.0241509	106.659	38.6535	65.9098	88.8096	149.263	114	180.817	171.948
Susd6	3446.57	0.624251	0.208311	2.99673	0.00272895	0.0241816	1965.19	3111.61	2617.83	3155.48	3421.06	5910.37	3906.97	3484.09
Gm16638	41.1016	-1.29557	0.432463	-2.9958	0.00273726	0.0242301	84.4385	33.8218	61.2683	53.7243	30.5062	18.6545	24.6138	21.7853
Gm38037	18.293	-2.91845	0.974861	-2.99371	0.00275606	0.0243711	60.4402	12.0792	17.6378	39.4709	1.08951	0	4.73342	10.8926
PVRIG	177.073	1.15354	0.385362	2.99339	0.002759	0.0243845	71.9949	117.168	136.461	114.027	210.275	310.909	99.4018	356.345
Atp5g1	209.628	0.670196	0.223989	2.9921	0.00277069	0.0244245	150.212	142.535	180.092	174.33	210.275	233.182	343.646	242.75
Pilrb2	24.1281	2.32187	0.776554	2.98996	0.00279014	0.0245578	6.22178	2.41584	2.78492	20.8319	26.1482	73.5817	36.9207	24.1194
Kctd12b	217.513	-1.5032	0.503233	-2.9871	0.00281641	0.024738	437.303	147.366	335.119	366.203	192.843	23.8363	144.843	92.5875
Gm13712	9.93604	2.77384	0.928662	2.98692	0.00281803	0.0247395	2.66648	1.20792	1.85661	4.38566	30.5062	11.4	5.6801	21.7853
Trim55	75.4161	1.63837	0.549165	2.98339	0.00285077	0.0249733	63.1067	28.9901	21.3511	32.8925	163.426	152.345	28.4005	112.817
Ift80	250.715	-1.065	0.357173	-2.98174	0.00286615	0.0250586	271.981	463.842	338.832	282.875	217.902	61.1454	172.296	196.846
Gm43890	49.5747	1.47257	0.49437	2.97868	0.0028949	0.025284	15.9989	10.8713	35.2757	42.7602	65.3705	71.509	100.349	54.4632
Kif24	321.072	-0.805853	0.270582	-2.97822	0.00289925	0.025309	410.638	444.515	337.904	441.855	169.963	155.454	348.38	259.867
Gm7676	7.82478	4.14841	1.39318	2.97765	0.00290472	0.0253438	0	3.62376	0	0	11.9846	18.6545	23.6671	4.66828
Mettl1	522.188	0.621545	0.208802	2.97671	0.00291358	0.0253691	471.967	330.97	368.538	473.651	550.202	592.799	854.856	534.518
Tinagl1	18.8507	-2.35759	0.792353	-2.97543	0.00292575	0.0254621	12.4436	55.5644	22.2794	36.1817	6.53705	5.18181	0.946684	11.6707
Jmy	337.661	-0.814857	0.273883	-2.9752	0.00292793	0.025468	511.075	357.545	465.082	388.131	341.016	201.054	144.843	292.545
Chp2	6.27493	-6.16204	2.07364	-2.97161	0.00296247	0.0257553	39.9972	3.62376	0	6.57849	0	0	0	0
Gpatch4	500.011	0.759394	0.255596	2.97107	0.00296759	0.025768	372.418	366	429.806	316.864	554.56	525.436	993.072	441.93
Gm37124	152.458	-0.808692	0.27228	-2.97007	0.0029773	0.0258008	224.873	152.198	223.722	175.426	96.9663	86.0181	156.203	104.258
Vsig10	189.873	-1.15593	0.389638	-2.96666	0.00301049	0.0260362	254.204	299.565	281.277	213.801	160.158	76.6908	47.3342	185.953
Lilrb4a	911.373	1.53036	0.516279	2.96421	0.00303465	0.0261958	611.512	414.317	355.542	493.387	707.091	2743.25	1339.56	626.327
Cxcl12	13.9813	-3.45693	1.16648	-2.96355	0.00304112	0.0262265	37.3307	2.41584	28.7775	33.9889	5.44754	0	0	3.89023
Platr17	18.0152	2.38172	0.803993	2.96236	0.00305288	0.0262998	0	7.24753	7.42646	8.77132	32.6853	33.1636	15.1469	39.6803
Gm26603	133.257	0.88734	0.299597	2.96178	0.00305864	0.0263228	114.659	86.9703	106.755	64.6885	210.275	211.418	151.469	119.819
Smpdl3a	421.697	-0.781441	0.264219	-2.95755	0.00310095	0.0266063	682.619	585.842	397.316	467.073	298.525	391.745	185.55	364.904
Mpp7	190.314	-0.933137	0.315597	-2.95674	0.00310911	0.0266495	327.977	210.178	259.926	201.74	114.398	74.6181	139.163	194.511
Dock1	1994.68	-0.609843	0.206353	-2.95533	0.0031233	0.0267442	2069.19	2146.48	2783.07	2642.36	1769.36	1358.67	1078.27	2110.06
Gm45043	7.86907	2.95545	1.00013	2.95507	0.00312598	0.0267537	2.66648	2.41584	0	2.19283	17.4321	9.32726	9.46684	19.4511
Alox15	5.51524	5.87098	1.98715	2.95447	0.00313204	0.0267881	0	0	0	0	18.5216	11.4	14.2003	0
Rpl38	391.366	0.682995	0.231194	2.95421	0.00313471	0.0267881	400.861	303.188	234.862	262.043	439.072	561.708	568.957	360.235
B230307C23Rik	181.954	0.765932	0.259262	2.95427	0.00313408	0.0267881	117.325	132.871	131.82	156.787	326.853	224.891	171.35	193.733
Gm15856	6.55007	4.65578	1.57615	2.95389	0.00313793	0.0268022	0.888826	0	0.928307	0	6.53705	18.6545	24.6138	0.778046
Slc7a1	923.97	0.65086	0.220415	2.95289	0.00314819	0.0268371	798.166	682.476	652.6	742.273	1012.15	1140	1622.62	741.478
Scn1b	659.833	0.652784	0.221092	2.95255	0.00315162	0.0268518	503.076	518.198	509.641	520.797	879.234	1120.31	517.836	709.578
Il1rn	256.014	1.4024	0.475009	2.95237	0.00315347	0.0268541	239.983	123.208	72.408	126.088	261.482	794.89	256.551	173.504
Abhd11	1285.81	0.589591	0.199871	2.94986	0.00317917	0.0270325	1276.35	949.426	996.074	883.711	1199.55	1903.8	1858.34	1219.2
Actn1	299.115	-0.933776	0.316567	-2.94969	0.00318089	0.0270336	395.528	477.129	310.983	387.035	247.318	259.091	87.0949	228.745
Rmi2	112.625	0.842162	0.285628	2.94845	0.00319368	0.0271288	80.8832	66.4357	87.2609	87.7132	154.71	105.709	196.91	121.375
Rhobtb1	987.371	-0.691211	0.234592	-2.94644	0.00321459	0.0272656	1207.03	1206.71	1217.01	1247.72	919.545	621.817	445.888	1033.24
Gm8953	9.25182	2.46647	0.837208	2.94607	0.00321843	0.027271	0.888826	2.41584	3.71323	4.38566	21.7902	14.5091	12.3069	14.0048
Plekhh2	248.48	-1.18755	0.403077	-2.9462	0.00321699	0.027271	530.629	380.495	233.933	235.729	122.025	212.454	211.111	61.4656
Ccnjl	11.0935	-3.51927	1.19515	-2.94463	0.00323338	0.0273297	22.2207	22.9505	5.56984	30.6996	1.08951	6.21817	0	0
4930427A07Rik	614.102	-0.833984	0.283384	-2.94294	0.00325109	0.0274386	788.389	834.674	797.416	728.02	319.226	233.182	601.144	610.766
Rpl29	310.346	0.605375	0.205852	2.94082	0.00327344	0.0275727	327.977	245.208	189.375	221.476	381.328	375.163	406.127	336.116
Gm36266	36.8494	-1.46702	0.49891	-2.94044	0.00327743	0.0275926	42.6637	48.3169	61.2683	64.6885	18.5216	16.5818	8.52016	34.234
Gm37262	23.6931	-1.6423	0.558908	-2.93842	0.00329893	0.0277219	26.6648	62.8119	27.8492	26.314	8.71607	15.5454	12.3069	9.33655
Nicn1	305.026	-0.668954	0.22774	-2.93735	0.00331029	0.0278006	276.425	363.584	369.466	489.001	282.183	198.982	200.697	259.867
1110008L16Rik	316.028	0.728881	0.248359	2.93479	0.00333777	0.0280038	354.642	199.307	175.45	221.476	323.584	421.799	390.034	441.93
Ighj1	202.925	-0.726133	0.247466	-2.93428	0.00334324	0.0280213	257.76	194.475	284.99	275.2	141.636	115.036	145.789	208.516
Lncpint	43.5518	1.30551	0.445214	2.93232	0.00336438	0.0281301	14.2212	37.4456	17.6378	31.796	57.744	69.4363	45.4408	74.6924
E130102H24Rik	33.8269	1.35868	0.463707	2.93005	0.00338908	0.0283088	28.4424	9.66337	17.6378	19.7355	46.8489	38.3454	62.4811	47.4608
Rgs5	5.96407	5.98301	2.04242	2.92937	0.00339649	0.0283567	0	0	0	0	29.4167	14.5091	3.78674	0
Dgka	368.44	-0.767166	0.26201	-2.92801	0.00341144	0.0284259	455.079	570.139	380.606	450.627	417.282	198.982	206.377	268.426
Atp6v0d2	101.267	-3.77603	1.28979	-2.92762	0.00341564	0.0284469	381.306	178.772	65.9098	129.377	0	2.07272	7.57347	45.1267
Mapkapk3	756.322	0.596964	0.203918	2.92747	0.0034173	0.0284469	487.966	620.872	614.539	685.26	831.295	1212.54	655.105	942.992
2210406H18Rik	157.064	0.68413	0.23372	2.92714	0.00342099	0.0284637	159.989	101.465	118.823	100.87	175.411	215.563	183.657	200.736
Efnb2	81.4485	-1.86993	0.638958	-2.92652	0.00342774	0.0284921	106.659	165.485	73.3363	166.655	7.62656	53.8908	9.46684	68.468
Gm13657	24.2511	1.98148	0.677194	2.92602	0.00343332	0.0285106	14.2212	12.0792	8.35477	4.38566	33.7748	79.7999	22.7204	18.6731
Setdb2	489.648	0.783451	0.267954	2.92383	0.00345756	0.02867	391.972	430.02	335.119	282.875	325.763	693.326	795.215	662.895
Mex3d	223.219	-0.681227	0.233495	-2.91752	0.00352823	0.0291567	177.765	286.277	319.338	316.864	175.411	156.491	185.55	168.058
Hes1	43.2425	-1.79317	0.614817	-2.9166	0.0035387	0.029229	102.215	54.3565	59.4117	52.6279	4.35804	36.2727	9.46684	27.2316
Hspb7	5.34486	-5.92725	2.03387	-2.91428	0.00356513	0.0294331	15.9989	4.83169	0	21.9283	0	0	0	0
Hist2h4	47.5613	-1.966	0.674978	-2.91269	0.00358332	0.0295546	20.443	78.5149	137.389	66.8813	15.2531	4.14545	32.1873	25.6755
Gm45055	6.69407	3.91783	1.34901	2.90422	0.00368173	0.0302783	0	3.62376	0	0	13.0741	12.4363	10.4135	14.0048
Gm18301	26.6596	2.35289	0.811774	2.89846	0.00375002	0.0307954	0	7.24753	16.7095	10.9642	74.0866	31.0909	48.2809	24.8975
Fam69a	722.752	-0.611487	0.210991	-2.89816	0.00375358	0.0308084	1029.26	811.723	867.039	786.13	727.792	365.836	628.598	565.639
Gm27206	36.764	-1.21182	0.418361	-2.89659	0.00377241	0.0309196	61.329	59.1882	38.9889	46.0494	18.5216	17.6182	32.1873	20.2292
Ppm1n	35.2124	3.1654	1.0942	2.89289	0.00381713	0.0312411	10.6659	0	0	17.5426	14.1636	158.563	34.0806	46.6828
Meis1	351.787	-0.636569	0.220039	-2.89298	0.00381601	0.0312411	367.085	370.832	513.354	461.591	205.917	269.454	365.42	260.645
Mllt6	199.217	0.840227	0.290678	2.89058	0.00384531	0.0314264	88.8826	160.654	160.597	161.173	273.467	348.218	218.684	182.063
Hspbap1	255.9	-0.685819	0.237591	-2.88655	0.00389485	0.0317855	345.753	370.832	270.137	275.2	238.602	161.673	239.511	145.495
Zfp940	79.9051	-1.28728	0.446402	-2.88369	0.00393048	0.0320069	153.767	137.703	107.684	54.8208	42.4908	24.8727	41.6541	76.2485
Hmces	459.439	-0.605812	0.210193	-2.88217	0.00394941	0.0320772	655.954	519.406	410.312	632.632	274.556	434.236	379.62	368.794
Rnase10	81.9393	-1.18137	0.410249	-2.87965	0.00398113	0.0322733	167.099	85.7624	117.895	83.3276	81.7132	52.8545	30.2939	36.5682
RP24-122D14.3	145.167	0.716149	0.248759	2.87889	0.00399079	0.0323362	133.324	117.168	83.5477	105.256	173.232	179.291	222.471	147.051
Fmc1	229.514	0.602055	0.209294	2.8766	0.00401981	0.03252	170.655	211.386	156.884	190.776	247.318	310.909	325.659	222.521
Amigo1	267.756	-0.682821	0.237442	-2.87574	0.00403085	0.0325834	223.984	414.317	341.617	339.889	256.035	200.018	195.017	171.17
Gm10384	367.028	-0.928342	0.322856	-2.87541	0.00403509	0.0326021	527.074	404.654	489.218	504.351	322.495	138.873	154.31	395.247
Gm43437	12.2977	4.16236	1.44891	2.87275	0.0040691	0.0328147	0	1.20792	1.85661	2.19283	9.80558	2.07272	80.4681	0.778046
Itga3	5.69094	-6.01341	2.0938	-2.872	0.00407877	0.0328762	0	21.7426	1.85661	21.9283	0	0	0	0
Hist1h2ae	93.402	-1.12047	0.390476	-2.86949	0.00411128	0.0330958	106.659	117.168	177.307	110.738	76.2656	23.8363	69.1079	66.1339
Serpinb6b	105.896	-1.14516	0.39912	-2.86921	0.004115	0.0330958	138.657	132.871	187.518	123.895	105.682	65.2908	25.5605	67.69
Atm	841.335	0.599602	0.209192	2.86627	0.00415335	0.0333162	461.301	706.634	889.318	618.378	1039.39	1180.42	1016.74	818.504
Rhbdf2	1562.1	0.798393	0.278545	2.86629	0.0041531	0.0333162	817.72	1255.03	1230.01	1259.78	1203.91	3294.6	1938.81	1496.96
Akap12	99.8048	-1.48338	0.51775	-2.86506	0.00416935	0.0334175	119.992	96.6337	207.941	163.366	14.1636	93.2726	71.948	31.1218
Slamf7	38.1666	2.5713	0.898884	2.86055	0.00422906	0.0337912	0	21.7426	8.35477	14.2534	11.9846	101.564	106.975	40.4584
Cfap45	43.2299	-1.16577	0.407498	-2.8608	0.00422575	0.0337912	51.5519	66.4357	41.7738	80.0383	18.5216	26.9454	25.5605	35.0121
Gm43817	27.2454	2.94875	1.03089	2.8604	0.00423103	0.0337912	15.9989	0	0	8.77132	88.2502	17.6182	35.974	51.351
Endod1	877.313	-1.06545	0.372504	-2.86025	0.00423313	0.0337912	770.612	1093.17	1561.41	1324.47	748.493	169.963	566.117	784.27
Ankrd28	282.483	-0.604856	0.211474	-2.86019	0.00423382	0.0337912	376.862	343.05	365.753	277.393	224.439	266.345	160.936	245.084
Cltb	946.163	0.593183	0.207439	2.85956	0.00424234	0.0338275	541.295	849.169	751.001	877.132	832.385	1261.25	1402.04	1055.03
RP23-478A9.5	33.1234	1.78638	0.62564	2.85528	0.00429983	0.0342219	3.5553	9.66337	15.7812	30.6996	69.7286	56.9999	43.5475	35.0121
6430562O15Rik	39.3932	1.67309	0.586104	2.8546	0.00430916	0.0342641	23.1095	15.703	17.6378	18.6391	52.2964	30.0545	129.696	28.0097
Gimap7	6.1781	5.28026	1.85005	2.85412	0.00431561	0.0342801	0	0	0	1.09642	23.9692	19.6909	0	4.66828
Klf4	55.0671	-1.43866	0.504497	-2.85168	0.00434893	0.0344838	61.329	73.6832	105.827	81.1347	29.4167	8.2909	52.0676	28.7877
1700014D04Rik	5.52941	5.88089	2.06262	2.85117	0.00435587	0.0345228	0	0	0	0	14.1636	0	2.84005	27.2316
Dlc1	254.247	-0.790471	0.277414	-2.84943	0.00437974	0.0346636	248.871	352.713	432.591	254.368	183.037	164.782	262.231	135.38
Syn2	16.893	2.63675	0.925549	2.84884	0.00438783	0.0347115	0	10.8713	2.78492	5.48208	16.3426	44.5636	12.3069	42.7925
Gm15824	7.46888	2.72206	0.955959	2.84747	0.00440688	0.0348299	3.5553	1.20792	1.85661	1.09642	10.8951	7.25454	19.8804	14.0048
Plekhb1	15.3274	2.84275	0.999935	2.84293	0.00447008	0.0352967	4.44413	0	10.2114	0	27.2377	23.8363	17.987	38.9023
Gm38091	43.8879	-1.77347	0.624055	-2.84185	0.00448531	0.0354005	79.1055	61.604	48.272	83.3276	3.26853	11.4	23.6671	40.4584
Fzd6	19.7352	-3.6434	1.2829	-2.83996	0.00451192	0.0355776	47.9966	31.406	56.6267	9.86774	11.9846	0	0	0
Adamts9	6.84264	-4.75987	1.67692	-2.83846	0.00453324	0.0357291	26.6648	8.45545	17.6378	0	0	1.03636	0.946684	0
Gm42725	70.328	-1.10576	0.389605	-2.83815	0.00453754	0.0357465	91.5491	83.3466	117.895	92.0989	32.6853	33.1636	34.0806	77.8046
Gm44751	154.538	0.68442	0.241563	2.83329	0.00460709	0.0362274	111.103	140.119	142.959	80.0383	195.022	188.618	180.817	197.624
Pianp	8.1348	-2.90783	1.02684	-2.83181	0.00462848	0.0363621	16.8877	20.5347	4.64154	15.3498	3.26853	0	2.84005	1.55609
Rbms3	9.40132	3.76963	1.33215	2.82973	0.00465874	0.0365397	0	0	1.85661	3.28925	25.0587	30.0545	0.946684	14.0048
Mtss1	579.997	-0.883142	0.31207	-2.82995	0.00465558	0.0365397	592.847	642.614	966.368	806.962	603.588	230.072	262.231	535.296
Gm973	5.07037	-5.85368	2.06949	-2.82857	0.00467571	0.036615	21.3318	0	2.78492	16.4462	0	0	0	0
Ccdc14	349.098	-0.594704	0.210248	-2.82859	0.00467538	0.036615	519.075	291.109	473.437	395.806	288.72	267.381	249.925	307.328
Smim10l2a	693.874	-0.664816	0.235168	-2.82698	0.00469889	0.0367627	785.722	849.169	894.888	874.939	648.258	357.545	396.661	743.812
Zfp111	425.396	-0.599403	0.212106	-2.82597	0.00471381	0.0368625	579.515	436.06	392.674	642.499	280.004	304.691	391.927	375.796
S1pr2	852.581	-0.668081	0.236624	-2.82339	0.00475185	0.0370748	1087.03	933.723	946.873	1218.12	782.267	786.599	358.793	707.244
Rpl31-ps8	57.2411	0.832814	0.295102	2.82213	0.00477063	0.0371703	44.4413	47.1089	38.0606	35.0853	75.1761	73.5817	72.8947	71.5802
Lrrc49	51.0972	1.46654	0.519745	2.82166	0.00477755	0.0371903	23.9983	10.8713	55.6984	17.5426	72.9971	55.9636	72.8947	98.8118
Rps6	108.575	0.84273	0.298743	2.82092	0.00478861	0.0372593	79.9944	79.7228	66.8381	84.424	100.235	205.2	131.589	120.597
Scg2	9.53019	2.806	0.995024	2.82003	0.00480192	0.0373288	5.33296	0	2.78492	1.09642	13.0741	31.0909	10.4135	12.4487
Tmub1	227.731	0.589481	0.209086	2.81932	0.00481259	0.0373947	223.095	167.901	194.945	140.341	250.587	319.2	269.805	255.977
Gm4070	34.9522	1.50491	0.534316	2.81651	0.00485484	0.0375859	12.4436	14.4951	11.1397	35.0853	33.7748	51.8181	75.7347	45.1267
Tmem221	207.437	0.689439	0.244893	2.81526	0.00487375	0.0377151	182.209	161.861	102.114	189.68	220.081	250.8	250.871	301.882
Hist1h2ac	75.3908	-1.47832	0.525546	-2.81292	0.00490936	0.0379735	79.1055	150.99	152.242	61.3993	61.0125	11.4	55.8544	31.1218
Slc16a3	1470.76	0.678986	0.241487	2.81169	0.00492821	0.038102	909.269	1273.15	914.383	1427.53	1308.5	2671.74	1838.46	1423.05
Ephx1	432.55	-0.834406	0.296958	-2.80985	0.0049565	0.0382686	780.389	519.406	370.395	546.015	495.726	262.2	213.951	272.316
St18	39.0217	2.70217	0.961899	2.80921	0.00496637	0.0383274	0	16.9109	0.928307	24.1211	127.473	35.2363	66.2679	41.2364
Slc16a9	81.674	1.23152	0.438935	2.80569	0.00502092	0.0386783	74.6614	67.6436	35.2757	17.5426	117.667	110.891	92.775	136.936
S100a9	18.7497	3.30034	1.17687	2.80434	0.00504202	0.0388058	0	13.2871	0.928307	0	16.3426	70.4726	30.2939	18.6731
Rpl37rt	193.707	0.644808	0.229983	2.80373	0.00505157	0.0388617	191.986	141.327	155.027	115.124	274.556	246.654	193.124	231.858
2810417H13Rik	1158.65	-0.744226	0.265542	-2.80267	0.0050682	0.0389721	1553.67	1362.54	1398.96	1490.03	837.832	406.254	1005.38	1214.53
Chsy1	1115.09	-0.620224	0.221408	-2.80128	0.00509011	0.0391229	919.046	1459.17	1380.39	1645.72	1070.99	796.963	1025.26	623.215
Cdkn1a	2795.05	0.834913	0.2987	2.79515	0.00518754	0.0397462	1684.33	1995.49	2179.67	2173.09	1841.27	4316.45	5891.21	2278.9
Etaa1	809.857	-0.65426	0.234117	-2.79458	0.00519675	0.0397989	1176.81	1236.91	794.631	754.334	599.23	425.945	709.066	781.936
Kitl	109.45	-1.09648	0.392397	-2.7943	0.00520118	0.0398149	120.88	160.654	156.884	158.98	29.4167	50.7818	106.975	91.0314
Ampd3	478.827	-0.645294	0.230999	-2.79349	0.00521426	0.0398972	560.849	422.773	629.392	722.538	448.878	450.818	271.698	323.667
Fcna	203.526	-0.873799	0.312841	-2.79311	0.00522043	0.0399163	246.205	230.713	209.797	367.299	80.6236	189.654	124.962	178.951
Ube2cbp	28.8279	2.94217	1.05382	2.79192	0.00523971	0.039991	1.77765	24.1584	0	1.09642	39.2223	26.9454	103.189	34.234
Gm29394	13.3998	2.0552	0.736141	2.79186	0.00524061	0.039991	4.44413	7.24753	2.78492	6.57849	9.80558	16.5818	34.0806	25.6755
Gm42735	216.23	0.609979	0.218598	2.79041	0.0052641	0.0400985	196.431	171.525	181.948	133.763	286.541	278.781	284.005	196.846
Samd4	11.5299	-3.30089	1.18375	-2.7885	0.00529533	0.0403003	23.9983	33.8218	1.85661	24.1211	0	1.03636	6.62679	0.778046
Rpl31	127.223	0.764244	0.274225	2.78692	0.00532112	0.0404786	110.214	96.6337	64.9815	105.256	175.411	149.236	193.124	122.931
Ppp1r3c	10.7655	4.60353	1.65229	2.78615	0.00533389	0.0405395	0	3.62376	0	0	0	39.3818	23.6671	19.4511
Serinc5	654.347	-0.838656	0.30142	-2.78235	0.00539672	0.0408894	732.393	982.04	909.741	733.502	704.912	279.818	279.272	613.1
Ifitm7	5.1299	4.30115	1.54597	2.78217	0.00539973	0.0408939	1.77765	0	0	0	6.53705	18.6545	4.73342	9.33655
Fgf11	245.769	-0.894459	0.32154	-2.7818	0.00540584	0.0409221	198.208	295.941	484.576	300.418	135.099	161.673	133.482	256.755
Gm13665	66.5717	1.07994	0.388316	2.78109	0.00541767	0.0409752	38.2195	47.1089	26.9209	59.2064	63.1915	99.4908	126.856	71.5802
Rabgap1l	140.814	-0.970873	0.349144	-2.78073	0.00542373	0.0410028	154.656	195.683	246.93	149.112	111.13	44.5636	93.7217	130.712
Rpp40	228.503	0.73182	0.263229	2.78017	0.00543309	0.0410516	213.318	143.743	175.45	153.498	273.467	309.872	375.834	182.841
Hs3st1	12.0826	-3.08685	1.11088	-2.77875	0.00545683	0.0411436	15.11	10.8713	45.4871	15.3498	0	0	2.84005	7.00241
Hist1h4n	31.6185	-1.47824	0.531962	-2.77885	0.0054551	0.0411436	23.1095	73.6832	49.2003	40.5674	13.0741	10.3636	22.7204	20.2292
Rnd1	16.4679	2.1847	0.786687	2.77709	0.00548476	0.0413176	11.5547	6.03961	2.78492	3.28925	13.0741	38.3454	12.3069	44.3486
Traf3	1092.48	0.61639	0.222037	2.77607	0.00550208	0.0414297	658.62	1193.43	844.76	754.334	1325.93	1763.89	1040.41	1158.51
Peg10	125.697	-0.869638	0.313608	-2.77301	0.00555401	0.0417286	179.543	200.515	96.544	173.234	102.414	75.6544	110.762	66.9119
Iqcg	38.2537	1.27484	0.459912	2.77193	0.0055725	0.0418305	31.9977	16.9109	13.9246	26.314	62.102	67.3635	53.961	33.456
Afap1	427.926	-0.81808	0.29553	-2.76818	0.00563701	0.0421953	484.41	497.664	650.743	552.593	152.531	356.509	266.018	462.937
Gm37818	5.35375	5.83651	2.11111	2.76467	0.00569804	0.0425667	0	0	0	0	0	2.07272	10.4135	30.3438
Spats2l	100.652	1.02893	0.372313	2.76362	0.00571637	0.0426323	65.7731	84.5545	69.623	44.953	83.8922	160.636	201.644	94.1436
Dchs1	50.168	-1.83979	0.665755	-2.76346	0.00571915	0.0426323	56.8849	76.0991	95.6157	85.5204	17.4321	1.03636	32.1873	36.5682
Mbp	926.916	0.598283	0.216689	2.76102	0.0057621	0.0428948	492.41	896.278	590.403	972.52	1008.89	1094.4	1187.14	1173.29
Rftn2	52.4532	-1.45994	0.52892	-2.76022	0.00577617	0.0429807	55.1072	80.9307	52.9135	118.413	31.5958	45.5999	26.5072	8.5585
AW146154	343.461	-0.648598	0.235059	-2.7593	0.00579252	0.0430836	503.076	416.733	481.791	276.297	236.423	222.818	278.325	332.226
Oip5	298.049	-0.731832	0.26531	-2.7584	0.00580852	0.0431465	325.31	367.208	284.99	512.026	166.695	175.145	269.805	283.209
Gm5834	192.7	-0.767833	0.278392	-2.7581	0.00581376	0.0431474	264.87	241.584	236.718	228.054	199.38	92.2362	106.029	172.726
Slc37a3	535.685	-0.625365	0.226793	-2.75743	0.00582575	0.0431988	687.952	645.03	655.385	612.896	314.868	293.291	532.983	543.076
Hyls1	215.154	-1.18344	0.429166	-2.75753	0.00582403	0.0431988	119.103	465.05	335.119	276.297	165.605	53.8908	142.003	164.168
Dock9	541.721	-0.796274	0.2889	-2.75623	0.00584728	0.0433241	443.524	799.644	675.808	832.179	478.294	254.945	286.845	562.527
4930447M23Rik	7.64452	-3.16463	1.14888	-2.75454	0.0058774	0.0434871	7.99944	13.2871	14.8529	18.6391	3.26853	3.10909	0	0
Brca1	857.693	-0.707951	0.257178	-2.75277	0.00590939	0.0436798	731.504	907.149	1435.16	1183.03	537.128	444.599	834.029	788.939
Bach2os	149.612	0.812472	0.295243	2.75188	0.00592547	0.0437478	102.215	134.079	105.827	92.0989	180.858	289.145	144.843	147.829
Ybx3	1123.81	0.782756	0.284516	2.75118	0.0059381	0.0438031	885.271	973.585	770.495	675.392	971.842	1710	2196.31	807.612
Trim6	52.0113	1.67211	0.607757	2.75129	0.00593616	0.0438031	10.6659	18.1188	53.8418	16.4462	68.6391	110.891	107.922	29.5657
Pus7l	300.321	0.792593	0.288282	2.74937	0.00597101	0.0439508	201.764	149.782	205.156	322.346	358.448	407.29	506.476	251.309
Gm44428	73.5812	-1.13251	0.412005	-2.74878	0.00598181	0.0439824	82.6608	73.6832	148.529	99.7738	29.4167	29.0181	67.2146	58.3534
F13a1	327.168	-0.922961	0.33578	-2.74871	0.00598306	0.0439824	466.634	680.06	254.356	313.575	139.457	235.254	216.791	311.218
1700101I11Rik	5.50701	4.35613	1.58513	2.74812	0.00599386	0.0440428	0	0	0.928307	1.09642	20.7007	1.03636	4.73342	15.5609
Gpr4	5.19362	-5.12473	1.86601	-2.74635	0.00602621	0.0442043	7.99944	24.1584	8.35477	0	0	1.03636	0	0
Gm38227	52.1746	-1.40261	0.51083	-2.74575	0.00603723	0.0442661	127.991	53.1485	54.7701	66.8813	32.6853	10.3636	43.5475	28.0097
Btnl2	72.1775	-1.35351	0.493048	-2.74519	0.00604765	0.0443234	172.432	53.1485	94.6873	94.2917	65.3705	39.3818	16.0936	42.0145
Pde2a	150.499	-1.22183	0.445948	-2.73985	0.00614665	0.0448385	229.317	274.198	181.948	156.787	190.664	45.5999	49.2276	76.2485
Rgs3	272.362	-0.634273	0.231637	-2.73823	0.00617714	0.0449823	323.533	274.198	441.874	285.068	168.874	231.109	261.285	192.955
Fkbp9	1511.53	-0.607457	0.221881	-2.73777	0.00618582	0.0450262	1749.21	1990.65	1826.91	1734.53	1507.88	721.308	1015.79	1545.98
Thrsp	76.1504	-1.0878	0.397353	-2.73762	0.00618859	0.0450272	93.3268	55.5644	113.253	152.402	37.0433	36.2727	65.3212	56.0193
Spry1	323.419	-0.666833	0.243601	-2.7374	0.00619265	0.0450374	434.636	288.693	438.161	425.409	325.763	215.563	175.137	283.987
Podxl2	132.719	-0.866523	0.316845	-2.73485	0.0062409	0.0453395	90.6603	218.634	207.941	168.848	106.772	78.7635	88.9883	101.146
Spata22	5.25673	-5.14808	1.88423	-2.7322	0.00629131	0.045677	24.8871	8.45545	0	7.67491	0	1.03636	0	0
Mefv	7.8211	4.82121	1.7649	2.73173	0.00630036	0.0457233	0	2.41584	0	0	0	30.0545	16.0936	14.0048
Rab23	251.219	0.585654	0.214413	2.73142	0.00630616	0.0457458	167.099	225.881	215.367	195.162	336.658	318.163	335.126	216.297
Pink1	937.784	-0.665386	0.243624	-2.73121	0.00631028	0.0457562	951.044	1047.27	1390.6	1211.54	1063.36	669.49	443.048	725.917
Lrfn4	19.5189	-2.12594	0.78005	-2.72539	0.00642261	0.0464324	19.5542	32.6139	28.7775	46.0494	2.17902	9.32726	16.0936	1.55609
Kcnip3	325.095	-0.609057	0.223801	-2.72142	0.00650022	0.0469338	382.195	396.198	344.402	449.53	240.781	201.054	222.471	364.125
Creb3l1	41.0169	1.67693	0.616291	2.721	0.00650846	0.0469734	20.443	22.9505	19.4945	15.3498	74.0866	67.3635	10.4135	98.0338
Plcb4	62.0525	-1.14364	0.421458	-2.71353	0.00665714	0.0479652	149.323	61.604	65.9098	64.6885	30.5062	37.309	52.0676	35.0121
Bend5	96.4447	-1.26278	0.465763	-2.71121	0.00670385	0.0482202	183.987	65.2278	97.4723	197.355	102.414	37.309	47.3342	40.4584
Rbmx2	202.74	-0.674661	0.248888	-2.7107	0.00671404	0.0482574	308.423	186.02	215.367	287.261	165.605	115.036	180.817	163.39
Tex12	75.0104	0.901365	0.332568	2.71031	0.00672194	0.0482854	55.1072	38.6535	59.4117	55.9172	66.46	89.1272	133.482	101.924
Tax1bp3	177.26	-0.684222	0.252576	-2.70898	0.00674909	0.0484222	183.098	171.525	267.353	252.175	140.547	141.982	100.349	161.055
Aff2	6.11308	-5.37012	1.98268	-2.70851	0.00675859	0.0484299	0	2.41584	39.9172	5.48208	1.08951	0	0	0
Shc2	5.08371	5.75535	2.1262	2.70687	0.00679203	0.0486082	0	0	0	0	26.1482	2.07272	0	12.4487
Osbpl5	7.91564	-4.32156	1.59756	-2.7051	0.00682841	0.0488481	0	13.2871	31.5624	15.3498	2.17902	0	0.946684	0
Batf	184.84	0.820419	0.303467	2.70349	0.00686162	0.0489665	80.8832	186.02	159.669	108.545	207.007	309.872	229.098	197.624
Trps1	268.186	1.02881	0.380529	2.70363	0.00685862	0.0489665	191.986	227.089	211.654	74.5562	343.195	557.563	346.486	192.955
Lonrf3	215.288	-0.632518	0.23395	-2.70364	0.00685837	0.0489665	351.975	257.287	223.722	213.801	149.263	156.491	206.377	163.39
Smpd3	113.554	-1.41105	0.522218	-2.70203	0.00689183	0.0491292	112.881	89.3862	127.178	331.117	50.1174	21.7636	101.295	74.6924
Gjc3	5.49796	5.87531	2.17549	2.70069	0.00691957	0.0492521	0	0	0	0	0	2.07272	3.78674	38.1242
Xkr6	80.5649	-0.844582	0.313022	-2.69815	0.00697251	0.0495389	88.8826	72.4753	139.246	112.931	65.3705	61.1454	49.2276	55.2413
Kiz	369.588	-0.7511	0.2787	-2.69502	0.00703853	0.049849	575.071	375.664	440.018	463.784	313.779	146.127	377.727	264.536

## Sheet: RNA-Seq_P7_female
Gene	Base mean	log2(FC)	StdErr	Wald-Stats	P-value	P-adj	ctr_F1	ctr_F2	ctr_F3	ctr_F4	pIC_F1	pIC_F2	pIC_F3	pIC_F4
C4b	3720.82	5.30573	0.187949	28.2297	2.52754e-175	4.33346e-171	146.404	156.487	257.932	171.078	6834.16	6258.19	9405.52	6536.76
Pydc4	1471.45	8.38881	0.320313	26.1894	3.50755e-151	3.00685e-147	8.42614	10.2279	4.35696	12.9783	3628.56	1919.91	3311.14	2876.04
Ifit1	1376.33	4.85195	0.226406	21.4303	6.97683e-102	3.98726e-98	89.5277	96.1421	109.795	71.9708	2863.99	1580.77	3412.47	2786.01
AI607873	2949.5	4.59838	0.21968	20.9322	2.72894e-97	1.16969e-93	222.239	267.971	207.391	238.329	6253.95	3034.07	6260.37	7111.64
Fgl2	2810.67	3.61525	0.185232	19.5174	7.8078e-85	2.67729e-81	331.779	405.024	447.024	513.234	4522.37	3759.01	6326.96	6179.94
B430306N03Rik	1460.4	2.46309	0.126349	19.4942	1.22853e-84	3.51053e-81	455.011	396.842	467.937	474.299	2486.22	2030.3	2793.86	2578.69
Spon1	4429.07	7.02888	0.366849	19.1602	7.96132e-82	1.94995e-78	35.8111	48.0711	93.2388	92.0282	8092.18	6142.11	11637.7	9291.38
H2-Q6	2514.36	4.25229	0.22749	18.6922	5.73028e-78	1.22807e-74	171.683	172.851	312.829	345.696	5521.92	4392.91	5505.69	3691.28
Axl	9488.56	2.8195	0.151658	18.5911	3.79016e-77	7.22026e-74	1825.31	2269.57	2946.17	2376.22	13942.2	15203.3	19594.7	17751
Pyhin1	1221.8	4.3438	0.234205	18.547	8.62501e-77	1.47876e-73	135.871	68.5268	104.567	151.021	2429.28	1578.49	2628.84	2677.81
Adamts16	718.287	-2.19124	0.119272	-18.3718	2.2077e-75	3.44101e-72	1178.61	1201.78	1281.82	1050.07	255.761	279.963	259.602	238.707
Cfb	599.256	4.40184	0.240956	18.2683	1.4811e-74	2.11611e-71	50.5568	30.6837	76.6824	57.8126	1237.23	877.444	1322.14	1141.5
Ccl12	15050.4	3.28997	0.1833	17.9486	4.91961e-72	6.48821e-69	2725.85	1959.66	3301.7	3180.87	37220.1	23511.2	23643.1	24861
Fcgr4	2948.63	2.6785	0.159886	16.7526	5.42386e-63	6.64229e-60	893.17	772.205	843.507	677.233	5184.82	3832.99	6555.68	4829.47
H2-Q7	935.395	4.64794	0.277629	16.7416	6.52642e-63	7.4597e-60	36.8643	51.1394	101.953	96.7476	1970.18	1629.7	2237.02	1359.55
Usp18	2373.74	3.90814	0.234837	16.6419	3.46279e-62	3.71059e-59	291.755	184.102	262.289	449.522	4258.47	3179.74	5086.86	5277.15
Sdc3	9943.74	2.11058	0.127557	16.5462	1.70498e-61	1.71952e-58	3110.3	3568.51	4442.35	3834.51	14786.3	14092.6	17567.1	18148.3
Ifit2	3645.39	3.7844	0.229646	16.4793	5.1694e-61	4.92386e-58	393.922	545.146	407.811	627.68	7194.76	3721.46	8342.98	7929.35
Ms4a4c	713.073	4.37059	0.265992	16.4313	1.14212e-60	1.03061e-57	61.0895	50.1166	81.9108	69.6111	1343.88	742.015	1788.26	1567.7
Gm1966	1244.08	3.31006	0.206507	16.0288	8.04445e-58	6.89611e-55	286.489	176.942	161.207	289.063	2411.21	1748.06	2388.53	2491.14
Isg15	1007.23	4.50213	0.283872	15.8597	1.2038e-56	9.8282e-54	56.8764	52.1622	123.738	107.366	2518.75	1214.31	2017.95	1966.64
Phf11d	1619.29	2.71846	0.173355	15.6814	2.02709e-55	1.57975e-52	374.963	405.024	373.827	556.889	2962.49	2094.03	3276.39	2910.73
Itgal	1359.81	2.82731	0.181922	15.5413	1.82218e-54	1.35831e-51	289.648	352.862	359.885	340.976	2075.01	1694.57	2929.94	2835.57
Phf11b	1137.71	3.20753	0.209242	15.3293	4.87445e-53	3.48219e-50	220.133	216.831	189.092	264.286	2603.71	1273.49	2030.5	2303.64
Hpgd	5156.85	-1.40274	0.0915933	-15.3149	6.08417e-53	4.17252e-50	7116.93	7068.49	8268.63	7477.88	2489.83	2964.65	2967.57	2900.82
Bst2	6727.57	2.17633	0.14693	14.8121	1.22381e-49	8.07008e-47	2298.23	1831.81	2717	2903.61	12901	9764.56	11083.8	10320.5
Siglec1	1420.44	3.31918	0.227476	14.5914	3.18709e-48	2.0238e-45	214.866	184.102	298.887	337.437	2497.06	1696.85	3293.77	2840.53
Cxcl10	2216.45	5.28946	0.37252	14.1991	9.27471e-46	5.67911e-43	122.179	94.0966	87.1391	139.222	5596.02	1914.22	5421.73	4357.01
Tspo	2162.09	2.43336	0.171622	14.1786	1.24299e-45	7.34867e-43	680.41	578.898	799.937	641.838	3898.78	2789.39	4742.33	3165.13
Spint1	4921.57	1.61906	0.114311	14.1636	1.53983e-45	8.80016e-43	2311.92	2638.79	2138.39	2581.51	8080.43	8327.19	6867.4	6426.91
Irf7	4871.49	4.36444	0.313038	13.9422	3.51045e-44	1.9415e-41	274.903	374.341	460.966	694.931	10691.4	6947.86	10045.4	9482.19
C2	955.947	3.62132	0.26213	13.815	2.07021e-43	1.10918e-40	74.782	143.19	204.777	151.021	1774.06	1514.76	2392.4	1392.59
Gpr165	4598.26	-1.98953	0.145008	-13.7202	7.68836e-43	3.99445e-40	8169.14	8521.88	5619.6	7075.55	1584.27	2007.54	1715.88	2092.19
Gdap10	1343.76	1.69504	0.125024	13.5577	7.12986e-42	3.59533e-39	611.948	680.154	530.677	716.168	2046.09	2114.52	1810.46	2240.04
Shisa5	9714.28	1.02912	0.0759272	13.5541	7.49739e-42	3.67265e-39	5759.26	6408.79	6824.73	6563.5	13037.5	12667.7	13794.6	12658.1
Ccl2	1812.77	2.93589	0.219883	13.3521	1.15159e-40	5.48447e-38	383.389	362.067	390.383	541.551	3951.2	1891.46	3078.56	3903.55
Stat2	4771.92	2.37359	0.17932	13.2366	5.39617e-40	2.50047e-37	1224.95	1213.03	1864.78	1872.42	9105.29	5975.95	8347.81	8571.14
Csf2rb2	2452.51	1.10985	0.0839593	13.2189	6.82528e-40	3.07946e-37	1512.49	1521.91	1466.55	1713.14	3461.37	3451.74	3363.25	3129.62
Tor3a	5643.87	1.90413	0.144167	13.2078	7.91245e-40	3.47843e-37	2198.17	2453.67	2560.15	2307.78	9554.45	6288.92	10413	9374.81
Parp9	3633.99	1.66521	0.126341	13.1803	1.13959e-39	4.88455e-37	1548.3	1695.78	1731.45	1995.12	5084.5	4610.28	6174.48	6231.98
Ccl6	4846.35	-1.70025	0.129713	-13.1078	2.97207e-39	1.24283e-36	8105.94	6971.33	8444.65	6123.42	2521.46	2433.17	2278.52	1892.31
Ifit3b	460.497	5.09731	0.3894	13.0902	3.74727e-39	1.52969e-36	9.4794	15.3418	29.6273	50.7335	1057.39	522.37	1141.67	857.361
H2-K1	23855.6	1.98067	0.15171	13.0556	5.90046e-39	2.35264e-36	7923.73	8341.86	12178.6	10133.7	39410.8	40891.6	42188.8	29775.5
Mnda	280.565	8.07565	0.625606	12.9085	4.02935e-38	1.57007e-35	4.21307	1.02279	0	3.53955	595.572	232.164	743.1	664.909
Tap1	5542.66	1.69667	0.131806	12.8725	6.4294e-38	2.4496e-35	2130.76	2577.43	2457.32	3290.6	9130.59	8107.54	8965.45	7681.56
H2-T22	547.414	1.91701	0.151656	12.6405	1.26238e-36	4.70511e-34	214.866	213.763	235.276	253.667	1027.56	723.806	869.523	840.842
Mrc2	807.181	-2.50438	0.199478	-12.5547	3.74632e-36	1.36661e-33	1432.44	1422.7	1269.62	1362.73	172.616	356.213	229.685	211.449
Lgals3bp	18161.8	2.03643	0.162441	12.5364	4.71703e-36	1.68486e-33	5255.8	6049.79	7782.39	9389.24	32114.8	26531.6	31198.6	26972.2
Trpm2	867.305	1.96994	0.157622	12.4978	7.67125e-36	2.68416e-33	363.377	292.518	413.911	339.796	1223.68	1490.86	1629.03	1185.27
Ccl7	616.31	3.52359	0.282653	12.4661	1.14225e-35	3.91679e-33	81.1016	74.6636	100.21	139.222	1535.47	631.623	1009.46	1358.73
Parp12	4545.92	1.61943	0.130054	12.452	1.36429e-35	4.58644e-33	1796.87	2252.18	2168.02	2714.83	7000.45	5923.6	7151.13	7360.26
Gm15964	266.6	2.08286	0.167393	12.4429	1.52867e-35	5.04019e-33	91.6342	100.233	95.853	120.345	412.11	439.291	466.126	407.205
Ddah2	1042.73	-1.58367	0.127486	-12.4222	1.97957e-35	6.40374e-33	1603.07	1421.68	1795.94	1432.34	507.908	600.896	467.091	512.93
Stat1	3487.7	1.99785	0.161435	12.3756	3.54239e-35	1.12471e-32	1085.92	1174.16	1500.54	1827.59	5547.22	4752.54	6033.58	5980.05
Tnfsf10	464.48	3.79666	0.314376	12.0768	1.40005e-33	4.36434e-31	57.9297	37.8432	48.7979	106.186	957.976	539.441	1153.25	814.411
Isg20	259.359	4.5207	0.379119	11.9242	8.8487e-33	2.70913e-30	21.0653	9.2051	18.2992	38.935	622.684	279.963	608.956	475.761
1600014C10Rik	2953.03	1.27188	0.107279	11.8559	2.006e-32	6.03383e-30	1947.49	1514.75	1563.28	1894.84	4290.1	4297.32	3860.26	4256.25
Nlrc5	2049.28	3.05205	0.258332	11.8144	3.28737e-32	9.71758e-30	326.513	259.788	507.15	671.334	3946.68	2533.32	4364.02	3785.44
Slc9a9	5835.3	-0.898269	0.0760562	-11.8106	3.44097e-32	9.99922e-30	7703.59	7683.19	7559.32	7431.87	3897.88	4513.55	4109.25	3783.79
Ly6a	748.11	3.61151	0.306194	11.7948	4.14969e-32	1.18577e-29	61.0895	73.6408	155.108	162.819	1752.37	892.239	1490.06	1397.55
Slc25a22	2147.12	1.54597	0.13203	11.7092	1.14355e-31	3.21412e-29	996.391	1322.47	937.617	1126.76	3419.79	2790.52	3521.52	3061.89
Ube2l6	1377.29	1.93124	0.165175	11.692	1.39984e-31	3.87102e-29	658.292	447.981	500.178	684.312	2264.8	1778.79	2509.17	2174.79
Cxcl9	197.233	8.03168	0.687682	11.6793	1.62554e-31	4.42379e-29	1.05327	0	4.35696	0	295.526	253.787	582.899	440.244
Lrrc3	1614.63	1.44697	0.124113	11.6585	2.07693e-31	5.5639e-29	867.892	706.747	941.102	950.958	2106.64	2269.29	2530.4	2544
Adam33	430.557	2.18688	0.187683	11.652	2.24157e-31	5.91256e-29	132.712	147.282	161.207	179.337	899.232	686.25	666.86	571.574
Tmem204	360.199	-2.21142	0.189847	-11.6485	2.33659e-31	6.06982e-29	502.408	516.508	725.869	624.14	112.065	152.5	116.773	131.33
Nid2	4260.5	-1.47198	0.126648	-11.6226	3.16338e-31	8.09494e-29	7400.25	6050.82	5929.82	5671.53	2010.85	2503.73	1958.12	2558.87
Ddx58	2634.28	1.96215	0.169086	11.6045	3.9107e-31	9.86014e-29	768.885	1203.82	1081.4	1250.64	3962.95	3364.11	5059.83	4382.62
Ifih1	1467.57	2.7805	0.239931	11.5887	4.70082e-31	1.16805e-28	314.927	273.085	474.037	429.465	2596.48	1479.48	3276.39	2896.69
Gbp9	3142.95	1.45805	0.125879	11.583	5.0281e-31	1.23153e-28	1426.12	1719.31	1619.04	1946.75	5450.52	4156.2	4568.62	4257.07
Cd52	5388.03	2.04659	0.17724	11.547	7.64276e-31	1.84557e-28	1593.59	1645.67	2818.08	2342	8798.01	7428.12	9989.38	8489.36
Cd72	1103.23	2.98317	0.259081	11.5144	1.11637e-30	2.65835e-28	255.944	268.993	303.244	161.639	1640.31	1200.65	2885.54	2109.54
Scimp	200.372	2.67894	0.233882	11.4542	2.23965e-30	5.26012e-28	43.1839	62.3901	60.9974	49.5536	387.709	259.478	375.41	364.255
Phf11a	196.987	4.71841	0.41641	11.3312	9.19818e-30	2.13112e-27	17.9055	7.15952	18.2992	14.1582	613.647	180.952	333.912	389.86
Enpp4	530.946	1.96905	0.173794	11.3298	9.34097e-30	2.13534e-27	207.494	207.626	230.919	218.272	795.301	636.176	1025.86	925.917
Tmem106a	4140.79	0.963465	0.0851907	11.3095	1.17743e-29	2.65619e-27	2564.71	2838.24	2954.89	2871.75	5701.76	4936.9	5805.83	5452.26
Peli1	5012.18	1.21676	0.107649	11.3031	1.26718e-29	2.82153e-27	3208.25	3101.1	2660.36	3094.74	6895.62	5949.78	7905.81	7281.79
Znfx1	7124.53	1.32351	0.117166	11.296	1.37376e-29	3.01963e-27	3904.46	3922.39	4252.39	4193.18	10037.1	8240.69	12266	10180.1
Rcbtb2	3748.54	-0.847135	0.0759788	-11.1496	7.19164e-29	1.56077e-26	4561.7	4714.03	4984.36	5013.18	2830.55	2779.14	2498.55	2606.77
Lamb2	1176.65	-1.70255	0.154356	-11.03	2.73744e-28	5.86667e-26	1755.8	2079.33	1772.41	1593.98	512.427	567.892	440.069	691.34
Il2rg	597.443	2.09051	0.190665	10.9643	5.67356e-28	1.2009e-25	214.866	283.312	235.276	174.618	949.842	768.191	1198.61	954.826
H2-Q5	297.27	3.16404	0.289133	10.9432	7.16494e-28	1.49808e-25	33.7045	50.1166	72.3255	82.5894	536.828	581.549	654.314	366.733
H2-T24	1100.31	1.44299	0.132081	10.925	8.75403e-28	1.80829e-25	574.031	515.485	554.205	725.607	1625.85	1485.17	1542.17	1779.97
Oas1g	803.245	5.26884	0.483022	10.9081	1.05461e-27	2.15253e-25	12.6392	27.6153	65.3543	56.6327	1914.14	1172.2	1666.67	1510.71
Parp10	2076.13	1.49163	0.138067	10.8037	3.30769e-27	6.6718e-25	1017.46	1088.25	1145.88	1105.52	3403.53	2410.41	3658.56	2779.4
Eif2ak2	2655.07	1.63046	0.151586	10.756	5.55086e-27	1.10662e-24	1113.3	1146.55	1370.7	1556.22	4597.38	3072.76	4189.35	4194.3
Mov10	1469.93	1.13915	0.105984	10.7483	6.03657e-27	1.18962e-24	930.035	825.39	878.362	1040.63	2031.63	1831.14	2079.71	2142.58
Fbxw17	701.432	1.73068	0.161863	10.6923	1.10652e-26	2.15584e-24	378.123	255.697	325.029	340.976	1301.4	1020.84	948.659	1040.73
Plac8	2093.81	4.01543	0.37597	10.6802	1.26009e-26	2.42745e-24	147.457	186.148	244.861	397.609	5145.96	2600.47	4065.82	3962.2
Gpr34	50511.9	-1.12888	0.105721	-10.6779	1.2921e-26	2.46145e-24	72096.1	67058.1	73305.8	64832.7	28553.1	37975.9	28296.7	31976.8
Oasl1	1993.61	6.18426	0.582304	10.6203	2.39681e-26	4.51575e-24	29.4915	76.7091	94.1102	15.338	4452.78	2235.15	4493.34	4551.94
Dhx58	2191.76	2.57109	0.242308	10.6108	2.65436e-26	4.94662e-24	482.396	456.164	503.664	1085.46	4281.07	3342.48	3824.55	3558.3
Sema4a	1371.04	1.30454	0.122984	10.6075	2.75096e-26	5.07153e-24	899.49	727.203	761.596	772.801	1739.72	1869.83	2298.78	1898.91
H2-D1	32250.3	1.66717	0.15846	10.5211	6.90832e-26	1.26003e-23	12857.2	15192.5	19649.9	14081.5	51163.1	54997.9	54129.5	35930.7
H2-T23	2755.78	1.56331	0.149244	10.4749	1.12674e-25	2.03347e-23	1105.93	1249.85	1754.98	1461.83	4592.86	3763.56	4432.54	3684.67
Gbp3	2159.12	1.3701	0.130875	10.4688	1.20198e-25	2.14666e-23	1082.76	1064.72	1165.05	1507.85	3461.37	2948.71	2863.35	3179.18
Mrc1	11956.5	-1.40509	0.13465	-10.4351	1.71447e-25	3.03037e-23	19282.2	19499.5	15452.4	15200	5921.37	7312.04	5418.84	7565.92
H1f0	3678.68	-1.06302	0.101916	-10.4303	1.80305e-25	3.15442e-23	5730.83	4682.33	4824.02	4665.12	2572.07	2524.22	2180.08	2250.78
Slamf8	538.192	2.3631	0.228013	10.3639	3.62014e-25	6.26942e-23	206.44	125.803	155.979	213.553	1227.29	690.802	829.956	855.709
Ifi27l2a	3610.18	2.35221	0.227242	10.3512	4.13435e-25	7.08834e-23	860.519	734.362	1434.31	1701.34	7110.71	5185	5954.45	5900.76
Ikbke	244.621	3.33385	0.323272	10.3128	6.16503e-25	1.04653e-22	30.5447	35.7976	51.4121	58.9924	363.308	294.758	696.777	425.377
Cenpf	2588.42	-1.51727	0.147733	-10.2704	9.58101e-25	1.61046e-22	4149.87	3445.77	3696.44	4056.32	1121.55	1152.85	1331.79	1752.72
Lacc1	5595.22	0.597661	0.0582038	10.2684	9.77979e-25	1.62791e-22	4328.93	4533	4418.82	4530.62	6950.75	6522.22	6865.47	6611.92
Scarf2	299.767	1.83397	0.179269	10.2303	1.45076e-24	2.39166e-22	150.617	141.145	117.638	115.625	460.009	522.37	500.869	389.86
Rasgrp3	6120.38	-0.820733	0.0803815	-10.2105	1.77989e-24	2.90631e-22	7445.54	7300.67	7954.93	8562.16	4309.99	4386.08	4754.87	4248.81
Cd300lf	623.785	2.39025	0.234576	10.1897	2.20506e-24	3.56658e-22	135.871	176.942	230.919	256.027	1344.78	732.911	1105.96	1006.86
Sepw1	1533.74	1.25118	0.123156	10.1593	3.01305e-24	4.82791e-22	963.739	791.638	962.887	910.843	2455.49	2185.08	2195.52	1804.75
Fth1	32500.3	0.8345	0.0825394	10.1103	4.97145e-24	7.89218e-22	22603.1	21516.4	25719.1	23576.9	41561.7	40579.8	45471.9	38973.6
Shtn1	424.284	2.01371	0.199575	10.09	6.11809e-24	9.62336e-22	135.871	165.692	199.549	172.258	838.681	510.989	728.624	642.608
Cadm1	4530.03	-1.07097	0.106181	-10.0863	6.35487e-24	9.90494e-22	6670.34	5728.64	6714.94	5439.1	3201.08	2866.77	2580.58	3038.76
Tmem144	3931.49	-0.966677	0.0960031	-10.0692	7.55739e-24	1.16731e-21	5553.88	5478.06	4639.29	5134.7	2549.48	2873.6	2403.01	2819.88
Uba7	6432.25	1.36774	0.135936	10.0616	8.16486e-24	1.24988e-21	2901.75	3109.28	3871.59	4489.32	9774.97	9006.61	9714.34	8590.13
Khdrbs3	164.6	-3.22476	0.321196	-10.0399	1.0182e-23	1.54486e-21	385.496	220.922	322.415	259.567	29.8238	45.5224	35.7074	17.3455
Ccdc86	2149.91	1.38138	0.13767	10.0339	1.08105e-23	1.62585e-21	1226	1127.11	1124.97	1294.29	3816.54	2430.9	3131.63	3047.85
Met	273.57	4.02027	0.400757	10.0317	1.10589e-23	1.64873e-21	5.26633	47.0483	43.5696	30.6761	520.56	459.776	593.515	488.151
Bmp1	793.648	-1.5698	0.156983	-9.99981	1.52689e-23	2.25676e-21	1356.61	1282.58	1153.72	954.498	358.789	485.952	392.781	364.255
A530064D06Rik	123.819	7.55814	0.757113	9.98285	1.81193e-23	2.63267e-21	0	0	0	5.89924	164.483	176.399	323.297	320.478
Ms4a6d	4387.73	0.988548	0.0990168	9.98365	1.79736e-23	2.63267e-21	3017.61	2722.66	3134.39	2888.27	5623.14	5043.88	6359.78	6312.1
Trafd1	3776.77	1.09911	0.11045	9.95119	2.49186e-23	3.59016e-21	2132.87	2200.02	2630.73	2652.3	5427.93	4580.69	5643.7	4945.93
Lap3	5157.09	1.0102	0.101554	9.94741	2.58822e-23	3.69792e-21	3530.55	3421.23	3620.63	3114.8	7423.41	5780.21	7350.9	7015
Larp1	4348.38	0.844263	0.0848871	9.94573	2.63247e-23	3.73006e-21	2904.91	3067.34	3250.29	3223.35	5908.72	5043.88	5421.73	5966.84
Ddx60	2973.9	2.23797	0.225337	9.93166	3.03154e-23	4.26031e-21	976.379	641.288	972.472	1572.74	5428.83	3776.08	5711.25	4712.18
Nampt	2034.44	1.45279	0.146854	9.8927	4.47786e-23	6.24171e-21	1000.6	1089.27	889.69	1378.06	2832.35	2685.82	2923.18	3476.53
Cybb	2637.21	4.01861	0.408096	9.84721	7.04717e-23	9.74385e-21	305.447	265.925	421.753	232.43	4084.95	2188.49	7065.24	6533.46
Hcar2	269.553	3.47481	0.353713	9.82379	8.89334e-23	1.21981e-20	30.5447	70.5724	51.4121	24.7768	379.575	316.381	656.244	626.914
Pgd	5198.27	0.669901	0.0682775	9.81145	1.00514e-22	1.35694e-20	4060.34	4134.11	3986.61	3868.72	6758.25	6237.71	6547.96	5992.44
Icosl	2456.58	0.905235	0.0922558	9.81223	9.97381e-23	1.35694e-20	1696.81	1768.4	1719.25	1655.33	2841.39	3487.02	3064.08	3420.36
Herc6	1312.16	1.83088	0.186899	9.79614	1.16968e-22	1.56673e-20	423.413	705.724	547.234	627.68	2089.47	1485.17	2267.9	2350.72
Samhd1	2783.99	1.12838	0.115269	9.78908	1.25435e-22	1.66712e-20	1470.36	1919.77	1720.13	1880.68	4009.04	3494.98	4254.97	3521.95
Ncoa7	622.348	2.21885	0.227063	9.77197	1.48536e-22	1.95897e-20	130.605	297.631	211.748	240.689	976.051	843.303	1139.74	1139.02
Ifi205	184.814	8.90353	0.913787	9.74355	1.96572e-22	2.5727e-20	2.10653	0	0	1.17985	468.143	162.743	505.694	338.649
Cxcl13	211.936	10.4117	1.06868	9.7426	1.98406e-22	2.57702e-20	0	0	0	1.17985	396.747	240.131	591.585	465.85
Ets1	2536.82	-1.37877	0.142066	-9.70516	2.86637e-22	3.69503e-20	3419.96	3530.67	3441.12	4265.15	1077.27	1680.91	1399.34	1480.15
Oas3	480.559	8.29361	0.856555	9.68251	3.57805e-22	4.57803e-20	1.05327	10.2279	0.871391	0	1103.48	660.075	1098.24	970.52
Rsad2	2412.45	4.8185	0.498715	9.66183	4.37987e-22	5.56243e-20	247.518	50.1166	174.278	188.776	5176.68	2594.78	5565.53	5301.93
Ifitm3	5750.82	4.69878	0.487388	9.64073	5.38046e-22	6.78293e-20	209.6	173.874	691.013	631.219	13362	7601.1	11736.2	11601.6
Csf2rb	5617.36	0.757114	0.0785663	9.63663	5.59944e-22	7.00748e-20	4113.01	3865.12	4465.88	4260.43	7501.13	7175.47	6529.63	7028.22
Cd48	3366.79	0.749538	0.0778422	9.62894	6.03477e-22	7.44361e-20	2461.48	2597.88	2434.67	2553.19	3975.6	3988.9	4364.02	4558.55
Igfbp4	9206.57	-0.954585	0.099133	-9.62933	6.01218e-22	7.44361e-20	12821.4	11375.5	12333.7	12054.5	6653.41	6254.78	5233.55	6925.79
Ccl5	696.799	6.98949	0.727428	9.6085	7.36139e-22	9.01508e-20	7.37287	1.02279	25.2703	9.43879	1274.29	1029.94	2120.25	1106.81
Mmp14	874.128	1.77969	0.185796	9.57869	9.82859e-22	1.19511e-19	440.266	321.156	390.383	425.925	1017.62	1232.52	1782.47	1382.68
Psme1	4484.77	0.990169	0.103745	9.54426	1.37079e-21	1.65508e-19	2791.16	2711.41	3145.72	3366.11	6744.69	5815.49	5834.78	5468.78
Fcgr2b	7814.99	0.816018	0.0856937	9.5225	1.69067e-21	2.02703e-19	5573.89	5063.83	5926.33	6083.3	10417.5	10226.6	10153.4	9074.98
Fcgr1	11915.9	1.03251	0.108622	9.50554	1.99008e-21	2.36944e-19	7492.94	6730.97	8271.24	8805.21	17176.7	16006.8	17020.8	13822.7
P2ry12	135512	-1.23869	0.130396	-9.49945	2.11006e-21	2.49497e-19	195056	183117	186250	197005	76051.5	106091	71803.7	68718.6
Gm4951	1244.17	4.15372	0.437855	9.48652	2.38866e-21	2.80504e-19	60.0362	71.5952	199.549	198.215	2697.7	1806.1	2686.74	2233.43
Psmb9	1914.74	1.33994	0.141865	9.44521	3.54682e-21	4.13675e-19	1022.72	969.604	1257.42	1086.64	3138.73	2701.75	3004.25	2136.8
Slc2a6	763.072	2.00369	0.212531	9.42777	4.18898e-21	4.85271e-19	260.157	333.429	324.157	300.861	1319.48	727.22	1389.69	1449.58
Hk2	5736.19	0.643661	0.0687001	9.36915	7.31213e-21	8.41385e-19	4208.85	4689.49	4307.29	4706.42	7022.14	6770.32	6972.59	7212.41
Irgm1	4279.6	1.74487	0.18626	9.36791	7.39837e-21	8.45634e-19	1362.93	1919.77	1875.23	2711.29	6839.59	5146.31	7340.28	7041.43
Vcam1	262.721	3.81702	0.410035	9.309	1.29039e-20	1.46514e-18	55.8232	47.0483	24.399	11.7985	480.795	305	761.436	415.465
Iigp1	849.519	5.85066	0.629734	9.29068	1.53303e-20	1.7292e-18	12.6392	64.4357	20.9134	17.6977	2037.96	629.347	2067.17	1946
Serpinf1	1472.91	-1.06487	0.114628	-9.28972	1.54692e-20	1.73346e-18	2139.19	1828.75	1989.39	2014	1028.47	1065.22	809.689	908.572
Gbp7	5878.04	0.991109	0.107032	9.25993	2.0456e-20	2.27739e-18	3856.01	3762.84	3895.99	4225.04	9198.37	8050.64	6713.95	7321.44
Cxcl16	1397.66	1.79547	0.194182	9.24633	2.32332e-20	2.56989e-18	689.89	469.46	651.801	690.212	2055.13	1490.86	2754.29	2379.63
Parp14	4616.58	1.65266	0.178878	9.23899	2.48828e-20	2.73471e-18	1736.84	1886.02	2258.65	3032.21	7230.01	5324.98	7570.93	7893.01
Trim25	2302.3	1.40477	0.152279	9.22503	2.83492e-20	3.09584e-18	1196.51	1267.24	1003.84	1584.54	3574.33	2734.76	3313.07	3744.14
Mthfr	3697.82	1.49803	0.162406	9.22396	2.86327e-20	3.10701e-18	1803.19	1422.7	1990.26	2520.16	6177.14	4728.64	5802.93	5137.56
Bcl2a1a	176.371	2.11588	0.229726	9.21045	3.24774e-20	3.50205e-18	60.0362	50.1166	65.3543	89.6685	291.911	291.343	309.786	252.748
Slfn8	3965.36	1.79056	0.195222	9.17195	4.64548e-20	4.97793e-18	1239.7	1416.56	1984.16	2474.14	6678.72	4980.15	6503.57	6445.9
C1galt1c1	2616.83	1.30159	0.141991	9.16667	4.87857e-20	5.19522e-18	1432.44	1597.6	1723.61	1287.22	3375.51	3090.97	3895.97	4531.3
Egfl7	121.522	-2.66944	0.294536	-9.0632	1.26676e-19	1.34066e-17	193.801	230.127	227.433	188.776	47.8988	34.1418	20.2664	29.7351
Trim30a	6327.13	1.78716	0.197962	9.02777	1.75206e-19	1.84288e-17	2228.71	2108.99	2813.72	4221.5	10750.1	7821.89	10376.4	10295.8
Gbp8	209.212	2.72888	0.302538	9.01998	1.88116e-19	1.96661e-17	53.7166	68.5268	29.6273	68.4312	415.725	363.041	428.489	246.14
Cd47	8407.9	0.613915	0.0681904	9.00296	2.19719e-19	2.28308e-17	6311.18	6373	6630.41	7269.05	10075.9	10178.8	10310.8	10114.1
Pmp22	2953.9	-1.10633	0.122923	-9.00018	2.25354e-19	2.32752e-17	4205.7	4349.92	4322.97	3255.2	1706.28	2166.87	1793.09	1831.19
Adar	3477.85	1.39443	0.155043	8.99384	2.3874e-19	2.45102e-17	1803.19	1532.14	1822.08	2511.9	5127.88	4136.85	5558.77	5330.01
Cd164	32704	-0.821981	0.0916821	-8.96556	3.08708e-19	3.15048e-17	43021.7	42431.4	40539.7	41110.7	21348.4	27393.1	21648.3	24138.3
Tlr3	3447.91	1.41012	0.157385	8.95967	3.25655e-19	3.30376e-17	1620.98	2155.02	1660.87	2106.03	4121.1	4205.13	5611.85	6102.3
Pik3ap1	8298.3	1.05318	0.118025	8.92338	4.52287e-19	4.56145e-17	4980.9	5992.52	5109.84	5506.35	11128.8	9119.28	13163.5	11385.2
Cd276	1527.7	-1.78952	0.200697	-8.91654	4.81064e-19	4.8233e-17	2714.27	2237.86	2395.45	2129.63	740.172	966.213	577.109	460.894
Psmb8	3587.11	1.15035	0.129074	8.91238	4.99472e-19	4.97875e-17	2154.98	1761.24	2610.69	2385.65	5522.82	4514.68	5039.57	4707.23
Sorl1	2045.06	1.52625	0.172254	8.86049	7.96613e-19	7.89476e-17	1275.51	957.33	991.643	992.253	2426.57	2438.86	3867.01	3411.27
Slfn1	115.276	9.53267	1.07646	8.85554	8.32811e-19	8.20606e-17	0	0	0.871391	0	176.231	166.157	331.982	246.966
Slamf6	1487.63	1.03832	0.11741	8.84351	9.27542e-19	9.08726e-17	1004.82	894.94	964.63	1033.55	2073.2	1767.41	2335.46	1827.06
Cmpk2	558.843	4.53457	0.515486	8.79668	1.40921e-18	1.37278e-16	18.9588	38.866	32.2415	95.5678	913.692	719.254	1461.11	1191.05
Ank	1430.55	-1.67763	0.190753	-8.7948	1.43305e-18	1.38812e-16	2495.19	2662.32	1904.86	1655.33	552.192	871.754	580.004	722.728
Trim21	1220.23	1.1101	0.126833	8.75239	2.08875e-18	2.01189e-16	753.086	747.659	698.856	893.146	1839.13	1424.85	1808.53	1596.61
Ly6e	47139.5	0.894625	0.102452	8.7321	2.49989e-18	2.39445e-16	31435.8	28212.6	34774.6	37476.7	66855.9	60573.3	61907	55880.5
Chic1	64.2018	9.41182	1.07817	8.72943	2.55967e-18	2.43809e-16	0	0	0	0	122.006	103.563	130.284	157.761
Rnasel	1262.31	-1.0318	0.118543	-8.70407	3.20197e-18	3.03303e-16	1629.4	1475.88	1925.77	1750.9	926.344	761.362	830.921	797.891
Ramp1	1202.8	-1.65752	0.190911	-8.68216	3.88326e-18	3.65816e-16	1811.62	1714.19	2100.92	1678.92	734.749	672.594	378.305	531.101
Zc3hav1	2623.93	1.04432	0.120374	8.67557	4.11481e-18	3.8551e-16	1535.66	1881.93	1499.66	1939.67	3773.16	3075.04	3784.98	3501.31
Sp110	982.961	1.547	0.178579	8.66283	4.6019e-18	4.28802e-16	353.898	482.756	544.619	624.14	1746.95	1371.36	1439.88	1300.08
Smim3	513.501	1.34905	0.155907	8.65288	5.02168e-18	4.65387e-16	234.879	292.518	277.974	353.955	741.076	655.523	797.143	754.941
Slfn5	2400.91	3.8273	0.44469	8.60667	7.5213e-18	6.93294e-16	196.961	171.828	345.942	549.81	4816.09	2676.72	4834.97	5614.97
Relb	593.992	1.59091	0.185098	8.59498	8.32799e-18	7.63547e-16	320.193	308.882	334.614	219.452	1041.12	764.776	1016.21	746.681
Igtp	2247.15	1.39531	0.162419	8.59081	8.63593e-18	7.87569e-16	1104.88	1055.52	1208.62	1584.54	3513.78	2488.94	3737.7	3283.25
Gm12250	500.322	3.19152	0.372586	8.56585	1.07278e-17	9.7316e-16	24.2251	149.327	104.567	116.805	995.03	694.217	891.72	1026.69
Trim12a	1368.27	1.09716	0.128378	8.54632	1.27076e-17	1.14669e-15	717.275	911.305	813.008	1046.53	1970.18	1919.91	1809.5	1758.5
Ogfr	2877.64	1.1306	0.132479	8.53412	1.41228e-17	1.26773e-15	1464.04	1580.21	2112.25	2061.2	4072.3	3644.07	4171.97	3915.12
Cenpa	2340.43	-1.18744	0.139351	-8.5212	1.57909e-17	1.41007e-15	3759.11	3273.95	3107.38	2870.57	1397.2	1518.17	1119.47	1677.55
Fam46a	2396.08	0.757508	0.0892694	8.48564	2.14539e-17	1.90584e-15	1596.75	1744.88	1784.61	1999.84	2996.84	2917.99	3030.3	3097.4
Maged1	3879.85	-0.792811	0.0934753	-8.48151	2.22293e-17	1.96454e-15	5334.8	4773.35	4852.78	4715.86	2642.57	3261.68	2720.52	2737.28
St3gal6	5029.37	-1.04789	0.123739	-8.46856	2.48445e-17	2.1844e-15	6608.2	5735.8	7705.71	7066.11	2920.02	3917.2	3229.11	3052.8
Oas1b	254.446	2.37547	0.28131	8.44433	3.05805e-17	2.67501e-15	40.0241	81.8231	113.281	93.2081	481.699	407.426	449.72	368.385
Zbp1	1973.83	5.45256	0.646949	8.42811	3.51288e-17	3.05727e-15	18.9588	49.0939	108.924	175.797	5377.32	2540.15	3724.18	3796.18
Ifitm2	330.46	1.46153	0.175364	8.33429	7.79651e-17	6.75107e-15	174.842	159.555	222.205	146.301	503.389	434.739	503.764	498.888
Prr5l	629.344	1.40802	0.169527	8.30558	9.93296e-17	8.55782e-15	290.702	309.905	338.971	438.904	855.852	1049.29	974.715	776.416
Ifi204	3756.21	4.66419	0.563578	8.27603	1.2735e-16	1.0917e-14	84.2614	139.099	355.528	561.608	8007.23	5532.11	7697.36	7672.48
Gm5431	951.759	1.11069	0.134288	8.27094	1.32903e-16	1.13364e-14	609.842	481.733	634.373	684.312	1166.74	1381.6	1271.96	1383.51
Gbp5	776.155	2.46899	0.299087	8.2551	1.51774e-16	1.2882e-14	260.157	212.74	165.564	312.66	1478.54	572.444	1592.36	1614.78
Gbp4	590.284	4.90081	0.594865	8.23853	1.74346e-16	1.47249e-14	35.8111	7.15952	45.3123	64.8917	1521.92	688.526	1361.71	996.951
Kif22	1928.7	-1.12846	0.137069	-8.23283	1.82846e-16	1.53671e-14	2991.28	2649.02	2234.25	2713.65	1219.16	1258.69	966.03	1397.55
Slfn2	4856.23	1.82615	0.222757	8.19794	2.44547e-16	2.04525e-14	1386.1	1617.03	2235.99	3308.3	8798.01	6448.25	7343.18	7712.95
Rangap1	2034.29	-0.592725	0.072614	-8.16269	3.27647e-16	2.72695e-14	2442.53	2339.12	2419.85	2585.05	1566.2	1611.49	1664.74	1645.34
5730508B09Rik	240.063	2.39656	0.293924	8.15366	3.53087e-16	2.92448e-14	67.4091	75.6864	77.5538	86.129	632.625	261.754	412.083	307.262
Sema6d	197.142	-3.1369	0.385422	-8.13887	3.98985e-16	3.28875e-14	387.602	362.067	455.738	210.013	16.2675	64.8694	31.8471	48.7325
Nos1ap	585.1	-1.08848	0.134196	-8.11108	5.0171e-16	4.1157e-14	763.619	900.054	845.249	674.874	389.517	344.832	374.445	388.208
Ankle1	1305.15	-1.20502	0.149096	-8.08217	6.36226e-16	5.19433e-14	2078.1	1735.67	1587.67	1881.86	615.454	789.814	801.969	950.696
Cd74	2708.4	0.809921	0.100222	8.08127	6.40947e-16	5.20808e-14	1900.09	1831.81	1870.88	2270.03	3428.83	3129.67	3670.14	3565.73
Hck	8220.4	0.846273	0.104758	8.07837	6.56395e-16	5.30844e-14	6080.51	5123.15	5971.64	6331.07	11538.2	9129.52	11426.4	10162.8
Adora1	332.689	3.54069	0.438761	8.06975	7.04427e-16	5.67014e-14	21.0653	25.5697	105.438	57.8126	625.395	363.041	913.916	549.273
Oasl2	6562.39	4.15613	0.516282	8.05011	8.27164e-16	6.62698e-14	305.447	333.429	792.966	1356.83	13764.1	10524.8	12743.7	12677.9
H2-M3	2344.21	1.30484	0.162147	8.04731	8.46359e-16	6.74922e-14	1167.02	1221.21	1821.21	1191.65	3295.08	3604.24	3696.2	2757.1
Cd274	252.259	2.10365	0.26288	8.00233	1.22086e-15	9.69056e-14	130.605	82.8459	108.924	57.8126	507.908	344.832	410.152	374.992
Ldha	10166.6	0.80908	0.101191	7.9956	1.28941e-15	1.01408e-13	7613.01	7536.93	7528.82	6874.98	13829.2	10578.3	13686.5	13684.7
Ifi35	1807.08	1.60715	0.200992	7.99608	1.28441e-15	1.01408e-13	608.788	751.75	920.189	1293.11	3154.09	2445.69	2653.93	2629.08
Ctss	141120	0.6855	0.0859428	7.97623	1.50867e-15	1.18111e-13	103025	103330	117989	108493	164797	187102	186901	157323
Gbp2	1350.18	4.01622	0.503799	7.97187	1.56291e-15	1.21801e-13	147.457	186.148	251.832	42.4746	2791.69	1770.82	3004.25	2606.77
Epsti1	1795.11	1.71301	0.215205	7.95989	1.72193e-15	1.33586e-13	554.018	623.901	982.929	1196.37	3049.25	2455.93	2744.64	2753.8
Stard8	4569.49	-0.96895	0.121772	-7.95707	1.76156e-15	1.36045e-13	5950.96	5813.53	5272.79	7156.96	3056.48	3628.14	2895.19	2781.88
Dab2	6251.01	-0.963358	0.121081	-7.9563	1.77259e-15	1.36283e-13	8793.73	9530.34	8141.41	6590.64	4412.11	3790.88	4162.32	4586.64
Daxx	1308.39	1.15992	0.145842	7.95329	1.81621e-15	1.39013e-13	684.624	871.416	834.793	845.952	1790.33	1404.37	2108.67	1927
Il18bp	332.641	2.27614	0.286444	7.94619	1.92334e-15	1.46559e-13	77.9418	106.37	115.895	155.74	572.074	343.694	791.353	498.063
Jup	2050.99	-1.02328	0.128984	-7.93334	2.13323e-15	1.61833e-13	2581.56	2713.46	3029.83	2670	1230.91	1486.31	1586.57	1109.28
Naip5	1794.07	0.941523	0.118721	7.93053	2.18207e-15	1.64809e-13	1056.43	1182.34	1276.59	1399.3	2041.57	2409.27	2560.32	2426.71
Zfas1	1110.03	0.978402	0.123459	7.92489	2.28354e-15	1.71716e-13	778.364	646.402	811.265	752.744	1644.83	1534.11	1444.7	1267.87
Tgtp2	122.364	4.71166	0.596941	7.89301	2.94976e-15	2.20846e-13	0	7.15952	11.3281	17.6977	312.698	88.7687	259.602	281.657
Cln8	5624.75	-0.671026	0.0851827	-7.87749	3.34018e-15	2.48989e-13	7220.15	6958.03	7275.24	6183.59	4108.45	4341.7	4735.57	4175.3
9330175E14Rik	162.649	2.52043	0.320025	7.87572	3.38791e-15	2.51453e-13	25.2784	61.3673	64.4829	41.2947	197.018	275.411	323.297	313.044
Irf9	3581	0.78784	0.100399	7.84712	4.25712e-15	3.13255e-13	2312.97	2526.29	2737.04	2930.74	4130.14	4949.42	4484.66	4576.72
Gm8995	3066.45	1.29369	0.165714	7.80674	5.86858e-15	4.29987e-13	1857.96	1777.61	1876.98	1595.16	4445.55	2874.74	5102.3	5001.27
Klrg2	347.599	2.17955	0.279355	7.80205	6.0909e-15	4.44377e-13	78.995	149.327	173.407	100.287	644.374	371.008	605.096	658.302
Jam2	1255.4	-1.49648	0.191996	-7.79431	6.47627e-15	4.7049e-13	1961.18	1817.5	1775.9	1858.26	474.469	910.448	732.484	512.93
Serpina3f	42.661	8.82196	1.13782	7.75337	8.94869e-15	6.47364e-13	0	0	0	0	81.3376	46.6605	127.389	85.9013
Pif1	640.336	-1.27239	0.164148	-7.75143	9.08622e-15	6.54552e-13	916.342	911.305	1039.57	756.283	460.009	301.586	372.515	365.081
AU020206	2893.23	1.00235	0.129565	7.73623	1.02405e-14	7.34615e-13	1930.64	1645.67	2230.76	1899.56	4356.98	3161.53	4117.93	3802.79
Mx1	2895.42	4.0688	0.528127	7.70421	1.31657e-14	9.40526e-13	209.6	104.324	446.152	542.73	6574.79	3632.69	6465.93	5187.12
Srgn	1266.6	1.33484	0.173996	7.67171	1.69717e-14	1.20739e-12	701.476	653.562	835.664	685.492	1421.6	1478.34	2295.89	2060.81
Ifi44	1566.91	5.91763	0.773853	7.64698	2.05762e-14	1.45777e-12	20.0121	6.13673	115.024	62.532	3165.84	2562.91	3524.42	3078.41
Ogfrl1	2889.16	0.749705	0.0981065	7.64174	2.14306e-14	1.51205e-12	2192.9	2050.69	2430.31	1944.39	3899.68	3325.41	3562.05	3707.8
Gpr183	5017.5	-0.782068	0.102656	-7.61836	2.56929e-14	1.80535e-12	6955.78	6437.43	6395.14	5591.3	3653.86	3959.31	3192.43	3954.76
Slmap	3163.11	-0.599736	0.0787719	-7.61358	2.66608e-14	1.86572e-12	3990.83	3757.73	3701.67	3796.75	2347.94	2392.2	2596.99	2720.76
Fam110a	1099.73	-1.22341	0.160769	-7.60973	2.7467e-14	1.91431e-12	1500.91	1543.39	1571.12	1542.06	685.043	830.784	656.244	468.327
Jak3	5298.56	0.710065	0.0933554	7.60604	2.82621e-14	1.96176e-12	4272.05	3831.37	4003.17	3973.73	6927.25	6823.81	6973.56	5583.59
Ddx24	3308.64	0.784175	0.103263	7.59397	3.10256e-14	2.14489e-12	2252.94	2734.94	2204.62	2533.14	4658.83	3905.82	3943.25	4235.6
Nfkbia	1641.05	1.01742	0.134384	7.57101	3.70346e-14	2.54183e-12	1088.02	907.214	1197.29	1147.99	2538.64	2138.41	2292.03	1818.8
Ccl9	4437.81	-1.21303	0.16039	-7.56303	3.93794e-14	2.68988e-12	6729.32	6710.52	6150.28	5210.21	2409.4	3609.93	2575.76	2107.06
Gpr155	6343.96	-0.617417	0.0817379	-7.55362	4.23339e-14	2.88022e-12	7699.38	7832.52	7380.68	7810.6	4398.55	5419.44	5099.4	5111.13
Atp10a	363.667	2.29633	0.30407	7.552	4.28611e-14	2.90456e-12	64.2493	105.347	165.564	156.92	583.823	413.116	593.515	826.8
Ccl3	1939.98	-0.995412	0.131939	-7.5445	4.54019e-14	3.06463e-12	2614.21	2666.41	2378.9	2677.08	1248.08	1086.85	1635.78	1212.53
Tpcn2	2040.21	0.807121	0.107106	7.5357	4.85726e-14	3.26579e-12	1728.41	1521.91	1276.59	1409.92	2516.95	2573.15	2695.43	2599.34
B4galnt1	3738.82	0.749116	0.0999067	7.49816	6.4722e-14	4.3346e-12	2433.05	2676.64	3035.06	3013.33	4844.1	4215.37	4889.98	4803.04
Lgals9	11240.4	0.883695	0.118176	7.47778	7.55893e-14	5.04272e-12	7186.44	6524.37	8753.99	9142.65	15264.3	13129.8	14706.6	15215.3
Anpep	111.018	2.63249	0.352284	7.47263	7.86085e-14	5.22381e-12	25.2784	28.6381	38.3412	30.6761	110.258	276.549	166.956	211.449
Gm42602	878.214	1.06797	0.143455	7.44463	9.72135e-14	6.43523e-12	615.108	621.855	508.892	522.673	1178.49	1421.44	990.156	1167.1
Gpr35	1094.48	1.17073	0.1576	7.42848	1.0985e-13	7.24379e-12	599.309	777.319	758.982	555.709	1392.68	1527.28	1834.59	1310
4930512H18Rik	41.0169	3.51554	0.473811	7.41972	1.17368e-13	7.70986e-12	9.4794	5.11394	6.97113	4.7194	97.6051	68.2836	60.7991	75.1637
Pml	1904.25	1.33733	0.180346	7.41534	1.21315e-13	7.93871e-12	1115.41	954.262	840.021	1412.28	2991.41	2030.3	2816.06	3074.28
Acod1	235.373	11.2848	1.52241	7.41243	1.24007e-13	8.08404e-12	0	0	0	0	716.674	40.9702	524.03	601.309
S1pr1	3054.33	-1.26261	0.170403	-7.40957	1.26713e-13	8.22914e-12	4613.31	4736.53	4153.92	3740.12	1392.68	2504.87	1708.16	1585.04
Rnf213	5823.06	2.74505	0.370737	7.40432	1.31826e-13	8.52888e-12	895.277	1067.79	1527.55	2556.73	11541.8	8126.89	10076.2	10792.2
Igf1	1836.31	-1.29829	0.17547	-7.39894	1.37273e-13	8.84792e-12	2561.55	3185.99	2770.15	1925.51	1344.78	1068.64	946.728	887.096
Cd244	134.533	3.38068	0.457103	7.39589	1.40463e-13	9.01649e-12	16.8523	32.7292	35.727	8.25894	322.639	110.392	266.358	283.309
Tubb2b	275.534	-1.13185	0.153057	-7.39495	1.41465e-13	9.01649e-12	400.241	352.862	404.325	356.314	173.52	155.914	190.118	170.977
Xdh	81.533	8.30549	1.12313	7.39495	1.41466e-13	9.01649e-12	1.05327	1.02279	0	0	56.0325	121.772	228.72	243.662
Ly9	2163.94	0.91119	0.123645	7.36939	1.7141e-13	1.08846e-11	1369.25	1453.38	1522.32	1665.95	2550.38	2426.34	3308.24	3015.63
Il15ra	847.22	1.40915	0.192179	7.33247	2.25942e-13	1.42944e-11	441.319	481.733	395.612	536.831	1234.52	815.989	1471.72	1400.03
Chst1	390.73	1.33447	0.182229	7.32303	2.4244e-13	1.52817e-11	192.748	215.808	242.247	235.97	447.357	685.112	606.061	500.54
Sqrdl	1888.19	-0.738987	0.100946	-7.32059	2.46887e-13	1.5505e-11	2285.59	2362.64	2479.11	2318.4	1605.06	1430.54	1226.6	1397.55
Bank1	2850.99	-0.698144	0.0954433	-7.31475	2.5786e-13	1.61351e-11	3563.2	3670.79	3219.79	3658.71	2083.15	1968.84	2451.26	2192.14
Klhdc8b	812.648	-1.21329	0.166076	-7.30562	2.7599e-13	1.72067e-11	1272.35	1118.93	1142.39	1006.41	502.485	602.034	498.938	357.647
Rnf167	3723.24	-0.63688	0.0872305	-7.30111	2.85407e-13	1.77293e-11	4359.47	4662.89	4846.68	4255.71	2719.39	3088.7	3130.67	2722.41
Slc7a5	3050.33	1.14867	0.157505	7.29291	3.03337e-13	1.87752e-11	2037.02	2146.83	1683.53	1719.04	3896.07	3357.28	4004.05	5558.81
Thsd1	243.416	-3.51094	0.481893	-7.28573	3.19936e-13	1.97313e-11	502.408	521.622	420.882	344.516	7.23001	81.9403	24.1266	44.6026
Trim30b	538.126	2.52548	0.347156	7.27477	3.47014e-13	2.13246e-11	91.6342	120.689	102.824	323.279	906.462	1075.47	983.401	701.252
Golm1	25786.2	-0.7265	0.0999214	-7.27071	3.57595e-13	2.18963e-11	32047.8	36341.7	29732.7	30456.6	17791.2	21718.7	17704.1	20496.6
Il1b	164.843	2.4694	0.339878	7.26553	3.7157e-13	2.2671e-11	56.8764	43.9799	59.2546	41.2947	384.998	169.571	374.445	188.322
Trim30d	1761.22	1.75595	0.241705	7.26482	3.73527e-13	2.27096e-11	452.905	612.65	1154.59	998.152	2807.95	2333.02	2727.27	3003.24
Thbs1	657.378	1.76659	0.243409	7.25769	3.93769e-13	2.38557e-11	234.879	429.571	234.404	296.142	760.958	841.026	1362.67	1099.37
Sema4b	532.312	-1.73866	0.239706	-7.2533	4.06728e-13	2.45541e-11	819.442	595.263	1001.23	860.11	255.761	316.381	147.655	262.66
Gpr84	7154.57	0.96722	0.133466	7.24693	4.26326e-13	2.56469e-11	4627	4286.51	5900.19	4554.22	10874.8	7779.78	10196.9	9017.16
Abca9	18309.5	-0.913497	0.126091	-7.24477	4.33187e-13	2.59685e-11	26083.1	25719	23356.8	20518.8	10204.2	15021.3	13164.4	12408.6
Fzr1	2401.18	-0.655141	0.0906545	-7.22678	4.94567e-13	2.95448e-11	3292.51	2939.49	2691.73	2825.74	1853.59	1902.84	1758.35	1945.17
Esco2	892.809	-1.46132	0.204048	-7.16162	7.97267e-13	4.7298e-11	1383.99	1714.19	918.446	1223.5	418.437	507.575	389.886	586.442
Gmpr	2201.75	-0.766977	0.107283	-7.14911	8.73454e-13	5.16392e-11	3009.18	2405.6	2939.2	2738.43	1599.64	1843.66	1529.63	1548.7
Cd40	67.0926	5.32757	0.745295	7.14827	8.7876e-13	5.17744e-11	0	10.2279	2.61417	0	199.729	64.8694	148.62	110.681
Adrb2	4468.36	-0.738715	0.103575	-7.13216	9.88069e-13	5.80152e-11	5724.51	5441.24	5490.64	5695.13	2713.06	3559.85	3508.01	3614.46
Mical3	399.331	-1.35602	0.190408	-7.12169	1.06613e-12	6.23851e-11	536.113	426.503	663.129	671.334	224.13	213.955	259.602	199.886
March5	1988.91	0.878104	0.123367	7.11784	1.09629e-12	6.39314e-11	1289.2	1314.28	1482.24	1522	2418.44	2144.11	2845.98	2895.04
Cdca2	1743.4	-1.12399	0.157936	-7.11673	1.10514e-12	6.42292e-11	2454.11	2194.9	2254.29	2659.38	1029.37	982.146	899.44	1473.54
Kif15	1276.87	-0.888711	0.124962	-7.11183	1.14517e-12	6.63308e-11	1954.86	1468.72	1562.4	1648.25	881.157	839.888	839.606	1020.08
Comp	165.266	2.63195	0.370299	7.10763	1.18057e-12	6.81509e-11	55.8232	14.319	44.4409	69.6111	287.393	290.205	311.716	248.618
Prpf4	1350.01	0.818228	0.115375	7.09189	1.32289e-12	7.61106e-11	1119.62	998.242	846.121	946.239	1847.27	1569.38	1673.42	1799.8
Neil3	1184.42	-1.15482	0.162877	-7.09015	1.33971e-12	7.68207e-11	1721.04	1760.22	1444.77	1612.85	722.097	835.336	519.205	859.839
Naaa	5920.69	1.02431	0.144697	7.07898	1.45218e-12	8.2992e-11	4546.95	3527.6	3262.49	4276.95	7910.53	6162.6	8992.47	8685.95
Yes1	1072.8	-0.735432	0.10403	-7.06943	1.55566e-12	8.86106e-11	1448.24	1306.1	1266.13	1342.67	883.868	784.123	722.833	828.452
A230050P20Rik	1468.82	0.878043	0.124355	7.06079	1.65555e-12	9.33698e-11	864.732	1008.47	1021.27	1247.1	1994.58	2001.85	1786.33	1826.23
Ms4a6c	1146.17	1.38649	0.196356	7.06112	1.65162e-12	9.33698e-11	586.67	528.782	877.491	542.73	1719.84	1231.38	1979.35	1703.16
Mtss1	616.821	-1.1969	0.169676	-7.05401	1.73834e-12	9.77177e-11	827.868	782.433	872.262	953.318	481.699	351.661	375.41	289.917
Il1rl1	609.027	-1.42586	0.202194	-7.05193	1.76447e-12	9.88624e-11	916.342	1110.75	791.223	733.866	329.869	249.235	303.995	436.94
Lpl	16932.4	-1.00988	0.143511	-7.03693	1.9652e-12	1.0975e-10	24809.7	25994.2	20840.2	18869.3	9821.06	9338.92	12169.5	13616.2
Amz1	1105.77	1.05684	0.151076	6.9954	2.64498e-12	1.47234e-10	550.859	781.411	667.486	873.088	1330.32	1514.76	1595.25	1533.01
Kdr	390.274	2.95689	0.423444	6.98295	2.89037e-12	1.60374e-10	192.748	41.9343	41.8268	80.2297	661.546	555.373	1001.74	546.795
Ccnb2	1735.02	-1.14294	0.163731	-6.9806	2.93926e-12	1.6256e-10	2722.7	2282.86	2110.51	2438.75	1035.7	1138.06	784.598	1366.99
Cd34	4168.34	0.834788	0.120053	6.95349	3.56362e-12	1.96457e-10	3115.56	3121.55	3078.62	2664.1	5305.02	4288.21	6179.31	5594.32
Kat2a	2136.7	0.61318	0.0883471	6.94058	3.90481e-12	2.14577e-10	1662.06	1781.7	1587.67	1727.3	2873.93	2482.11	2509.17	2469.66
Oas1a	1738.29	3.11173	0.448538	6.9375	3.991e-12	2.18613e-10	172.736	223.991	348.556	697.291	3593.31	2630.06	3232.97	3007.37
Ccnf	2238.52	-1.11936	0.16156	-6.92848	4.2538e-12	2.32266e-10	3676.96	3015.18	2730.07	2843.44	1367.37	1089.12	1353.99	1832.01
Ifit3	1922.84	4.62851	0.670505	6.90301	5.09115e-12	2.77104e-10	69.5156	37.8432	156.85	333.897	4156.35	2244.25	4610.11	3773.88
H2afv	1489.63	-0.962101	0.140067	-6.86886	6.47178e-12	3.51135e-10	2376.17	1565.89	2004.2	1927.87	1023.95	1122.13	896.545	1000.25
Cass4	344.773	-1.32106	0.192578	-6.85987	6.8924e-12	3.72777e-10	535.06	404.002	550.719	479.019	232.264	226.474	173.712	156.935
Baiap2l2	80.9373	-2.01101	0.293204	-6.85872	6.94802e-12	3.74603e-10	114.806	144.213	155.979	103.827	29.8238	28.4515	35.7074	34.6909
Rab27a	1478.36	0.89288	0.131621	6.78372	1.17124e-11	6.27526e-10	1102.77	937.897	908.861	1192.83	2164.48	1652.46	1830.73	2036.85
Plcl2	3802.39	-0.596883	0.0881197	-6.77354	1.25667e-11	6.71204e-10	4948.25	4090.13	4803.98	4469.27	2879.35	3070.49	2923.18	3234.52
Ifi47	287.833	2.97151	0.43954	6.7605	1.37518e-11	7.29952e-10	38.9709	70.5724	98.4672	51.9133	708.541	133.153	613.781	587.268
Myo1d	238.215	-1.4423	0.213468	-6.75653	1.41332e-11	7.47883e-10	324.406	370.249	344.199	355.134	169.001	109.254	95.5414	137.938
Tlr5	358.317	-1.46258	0.216564	-6.75358	1.44242e-11	7.60934e-10	660.398	398.888	569.018	475.479	236.783	151.362	203.629	170.977
Pttg1	1267.34	1.1095	0.164328	6.75174	1.46083e-11	7.65933e-10	643.546	741.522	787.738	1039.45	2064.17	1496.55	1724.57	1641.21
Gm13822	51.4951	5.56536	0.824771	6.74777	1.50138e-11	7.84789e-10	0	0	7.84252	0	138.274	80.8023	109.052	75.9896
Hdac9	732.209	-0.840335	0.124565	-6.74617	1.51802e-11	7.91077e-10	930.035	1059.61	881.848	888.426	519.657	482.537	495.078	600.483
Mmd	577.419	-0.907333	0.134688	-6.73655	1.62196e-11	8.42682e-10	680.41	781.411	868.777	681.953	373.249	393.769	399.537	440.244
Glrx	728.332	1.0573	0.157026	6.73328	1.65882e-11	8.5664e-10	532.953	467.414	401.711	490.817	969.724	776.157	1030.69	1157.19
Itpr1	565.805	1.65459	0.245892	6.72895	1.70891e-11	8.79856e-10	273.849	201.489	295.402	320.919	949.842	501.885	1133.95	849.102
Sox4	1843.52	-1.17673	0.174947	-6.72619	1.74166e-11	8.94036e-10	2799.58	2114.1	2823.31	2485.94	1147.76	1532.97	900.405	944.089
Scd2	10254.4	-0.783636	0.116642	-6.7183	1.83851e-11	9.40933e-10	13390.2	14720	12401.6	11379.6	6399.46	7675.08	7304.57	8764.41
Tdrd7	1877.99	0.88088	0.131134	6.71739	1.85005e-11	9.44022e-10	1157.54	1642.6	1283.56	1203.45	2506.1	2186.21	2678.05	2366.42
Gprasp2	295.771	-2.53847	0.378508	-6.70651	1.99337e-11	1.01413e-09	548.752	506.28	386.898	575.766	39.765	166.157	49.2183	93.3351
Ppfia4	12162	0.581901	0.0869456	6.6927	2.19086e-11	1.11131e-09	9912.3	8928.94	10238.8	9887.13	13623.1	14312.2	16529.6	13864
Gm44935	320.182	2.37548	0.355834	6.67582	2.45855e-11	1.24342e-09	49.5035	60.3445	119.381	185.236	657.931	484.814	463.231	541.013
Usp25	3711.78	0.766942	0.114914	6.67406	2.48829e-11	1.25476e-09	2507.83	2732.89	2835.51	2916.59	4802.53	3790.88	4754.87	5353.14
Trim30c	185.072	1.60203	0.240714	6.65532	2.82689e-11	1.42132e-09	90.581	78.7547	108.924	88.4887	281.97	192.332	333.912	305.61
B2m	105422	0.884507	0.133077	6.64658	2.99985e-11	1.49949e-09	62079.6	65421.7	92659.4	76160.4	138092	152948	138550	117464
Cyp4f18	169.791	2.55387	0.384264	6.64613	3.00894e-11	1.49966e-09	27.3849	80.8003	54.8976	34.2156	197.921	200.299	386.991	375.818
Sp100	4053.41	3.29084	0.496807	6.62399	3.49639e-11	1.73755e-09	312.82	574.807	636.115	1483.07	8072.3	5841.66	7694.46	7812.06
Ccrl2	213.025	1.40521	0.212985	6.59769	4.17605e-11	2.06932e-09	146.404	99.2105	109.795	112.086	297.334	250.373	367.69	321.304
4930558J18Rik	30.0058	-4.60602	0.699094	-6.58855	4.44148e-11	2.1945e-09	29.4915	73.6408	80.168	47.194	0.903751	3.41418	1.93013	3.3039
Ifi27	1148.53	-1.21024	0.183898	-6.58103	4.67185e-11	2.30169e-09	1378.73	1303.03	1829.05	1903.1	596.475	922.967	608.956	645.912
Fam213b	894.308	0.887426	0.135106	6.56836	5.0872e-11	2.4849e-09	685.677	573.784	628.273	622.96	1239.95	1015.15	1363.64	1025.03
Mfge8	687.938	-1.27303	0.193811	-6.56842	5.08522e-11	2.4849e-09	1113.3	997.219	954.173	829.434	470.854	328.899	299.17	510.452
Trps1	314.059	1.69937	0.258694	6.56902	5.06487e-11	2.4849e-09	157.99	148.304	193.449	90.8484	489.833	331.175	549.122	551.751
Dtx3l	3403.8	1.31371	0.200092	6.56553	5.18474e-11	2.52535e-09	1459.83	1882.95	1594.65	2876.47	4449.16	3943.38	5482.53	5541.46
Klhl9	2423.24	-0.584523	0.0890966	-6.56055	5.36084e-11	2.60373e-09	3050.26	2705.28	2896.5	2976.76	1751.47	2062.16	2065.24	1878.27
Lbr	4056.91	-0.891082	0.135957	-6.55417	5.59538e-11	2.70996e-09	6326.97	5342.03	4739.5	4678.1	2361.5	2719.96	2916.43	3370.8
Il12rb1	37.6499	8.64111	1.319	6.55124	5.70612e-11	2.75582e-09	0	0	0	0	114.776	11.3806	142.83	32.213
E230029C05Rik	2627.69	0.940382	0.143752	6.54169	6.08281e-11	2.91312e-09	1833.74	1458.5	2196.78	1710.78	3915.95	3587.17	3472.3	2846.31
Gpr137b	1319.65	-0.810525	0.124084	-6.53208	6.4863e-11	3.09771e-09	1653.63	1859.43	1669.59	1538.52	835.066	1147.16	947.693	906.094
Spns2	638.203	0.905987	0.138746	6.5298	6.58565e-11	3.13642e-09	472.917	413.207	491.465	397.609	932.671	897.929	738.274	761.548
P2ry14	73.3203	5.02414	0.769652	6.5278	6.6743e-11	3.16983e-09	4.21307	13.2963	0	0	222.323	78.5261	118.703	149.501
Lrrc16a	381.167	1.33326	0.20439	6.52312	6.88609e-11	3.26138e-09	239.092	232.173	203.034	192.315	751.017	438.153	492.183	501.366
Gpr65	763.835	1.23126	0.188988	6.515	7.26878e-11	3.43315e-09	396.028	489.916	491.465	448.343	1092.63	710.15	1181.24	1300.91
Rtkn2	271.673	-1.92953	0.29638	-6.51031	7.49962e-11	3.53244e-09	338.099	621.855	309.344	453.062	161.771	77.3881	94.5763	117.288
Ccnb1	881.55	-1.22104	0.187589	-6.50916	7.55709e-11	3.54976e-09	1242.86	1184.39	1128.45	1381.6	616.358	425.634	390.851	682.255
Pnpt1	2477.17	0.714261	0.10981	6.50449	7.79569e-11	3.65183e-09	1875.87	2023.08	1591.16	2017.54	3304.11	2748.42	2988.81	3268.38
Melk	926.658	-0.892368	0.137213	-6.50353	7.84563e-11	3.66521e-09	1360.82	1019.72	1246.96	1191.65	651.604	589.515	590.62	762.374
Aoah	670.795	1.68939	0.260601	6.48266	9.01176e-11	4.19855e-09	394.975	375.363	309.344	189.956	992.318	707.873	1464	932.525
Oas2	5277.84	4.08862	0.630756	6.4821	9.04553e-11	4.20286e-09	184.322	257.743	605.617	1296.65	11184.8	8562.76	10597.4	9533.4
Hist2h2be	244.203	-1.75425	0.270716	-6.48006	9.16885e-11	4.2372e-09	437.106	427.526	390.383	252.488	81.3376	92.1829	114.843	157.761
Slc1a5	1330.88	0.933581	0.144064	6.48031	9.15338e-11	4.2372e-09	964.793	1077	765.081	853.031	2009.04	1454.44	1817.22	1706.46
Palld	184.948	-1.39244	0.215333	-6.46647	1.00317e-10	4.62348e-09	285.435	241.378	318.058	225.351	97.6051	126.325	94.5763	90.8572
Ppic	158.809	-2.02555	0.313355	-6.46408	1.01915e-10	4.68454e-09	325.46	235.241	249.218	210.013	98.5088	63.7314	39.5676	48.7325
Ralgps2	1806.46	-0.592364	0.0917325	-6.45751	1.06439e-10	4.87938e-09	2237.14	2272.64	2144.49	2034.06	1425.21	1522.72	1287.4	1528.05
Rai14	158.225	2.2247	0.344574	6.45637	1.07242e-10	4.90309e-09	84.2614	39.8888	42.6982	56.6327	216.9	190.056	408.222	227.143
Ethe1	748.28	0.900183	0.139504	6.45272	1.0986e-10	4.99614e-09	547.699	480.711	498.436	562.788	1000.45	812.575	1155.18	928.395
Bcl2l11	1609.51	-0.840374	0.130464	-6.44144	1.18347e-10	5.36787e-09	1785.29	2584.59	1863.91	2028.16	1140.53	1193.83	1089.56	1190.23
Zufsp	2329.97	1.00968	0.156806	6.43902	1.20243e-10	5.43951e-09	1136.48	1854.32	1491.82	1703.7	2852.24	2712	3453.97	3435.23
Rnase4	22563.6	-0.776616	0.120717	-6.43334	1.24827e-10	5.632e-09	28578.3	28970.5	30189.3	26235.1	16592.9	20787.8	15058.9	14096.1
Tuba1a	1148.24	-0.882975	0.137277	-6.43206	1.25885e-10	5.66481e-09	1493.53	1379.74	1585.06	1497.23	987.8	798.918	795.213	648.39
Trim34a	695.817	1.284	0.199781	6.42702	1.30128e-10	5.84045e-09	410.774	263.879	425.239	521.493	1123.36	915	856.977	1049.81
Birc3	920.223	0.961343	0.1497	6.4218	1.34675e-10	6.02875e-09	630.907	710.838	647.444	508.515	1143.24	1023.12	1267.13	1430.59
Ppm1n	20.3742	7.75407	1.2079	6.41944	1.36774e-10	6.10675e-09	0	0	0	0	46.995	34.1418	57.9039	23.9533
Atp6v0a2	10268.4	0.711082	0.11088	6.4131	1.42591e-10	6.34991e-09	7366.55	8949.4	7225.57	7611.2	13634.9	10671.6	14098.6	12589.5
Myo18b	591.91	-2.33791	0.365134	-6.40286	1.52488e-10	6.7731e-09	930.035	917.441	932.388	1172.77	306.371	293.62	75.275	107.377
Serp1	11307.7	0.852846	0.133317	6.39711	1.58347e-10	6.99706e-09	7999.56	8917.69	7599.4	7722.11	12822.4	11734.5	18023.5	15642.3
Treml2	959.098	1.12025	0.175352	6.38855	1.67464e-10	7.3809e-09	656.185	443.89	694.499	622.96	1652.06	1130.09	1204.4	1268.7
Nectin4	1480.17	0.950839	0.148849	6.38792	1.68153e-10	7.39225e-09	802.589	902.1	1164.18	1168.05	1869.86	1919.91	2255.36	1759.33
Npsr1	33.2916	7.00848	1.09842	6.38048	1.76532e-10	7.72103e-09	2.10653	0	0	0	78.6263	53.4888	62.7292	69.3818
Serinc5	620.75	-1.35793	0.212883	-6.37874	1.78552e-10	7.78747e-09	936.354	866.302	675.328	1096.08	327.158	292.481	286.624	485.673
Psme2	1981.38	0.93708	0.146915	6.37839	1.7896e-10	7.78747e-09	1250.23	1087.22	1642.57	1458.29	2969.72	2309.12	2358.62	2775.27
Tnfrsf17	206.369	-1.85733	0.291754	-6.36609	1.93912e-10	8.39552e-09	349.685	290.472	369.47	283.164	55.1288	138.843	67.5545	96.639
Nek2	743.596	-1.25212	0.197048	-6.3544	2.09244e-10	9.03649e-09	984.805	1285.65	958.53	961.577	347.04	434.739	367.69	608.743
Psmb10	1942.35	0.898708	0.141675	6.34344	2.24691e-10	9.67923e-09	1397.69	1059.61	1559.79	1407.56	2792.59	2177.11	2798.69	2345.77
Ncoa4	485.326	-0.842376	0.132884	-6.33917	2.31012e-10	9.92657e-09	658.292	667.881	572.504	593.464	301.853	375.56	345.493	367.559
Rnase6	458.802	1.1466	0.180921	6.33757	2.33424e-10	1.00052e-08	216.973	251.606	355.528	317.379	645.278	590.653	701.602	591.398
Kcnk12	603.913	-1.25807	0.198531	-6.33689	2.34443e-10	1.00238e-08	863.679	629.015	935.003	978.095	402.169	431.325	325.227	266.79
Trim14	1324.23	0.889282	0.140429	6.33262	2.41034e-10	1.02799e-08	1020.62	776.297	933.26	985.174	1745.14	1377.05	1975.49	1780.8
Fcrls	119179	-0.649057	0.102701	-6.31986	2.61793e-10	1.11376e-08	153107	148391	145742	134935	94048.8	110359	84299.4	82549.5
Fnbp4	5680.58	0.645932	0.102296	6.31435	2.71308e-10	1.15138e-08	3971.87	4906.32	3947.4	4895.19	7301.4	6678.14	7221.58	6522.72
Fam102b	4321.13	-0.643245	0.101892	-6.313	2.73681e-10	1.15858e-08	5072.53	5801.26	5246.65	4953.01	3496.61	3797.71	2910.63	3290.68
Ccna2	2757.75	-1.01329	0.16085	-6.29961	2.98401e-10	1.26012e-08	4002.41	4108.54	3089.08	3554.88	1656.58	1674.09	1519.98	2456.45
Mthfd2	802.439	1.05058	0.166883	6.29534	3.06723e-10	1.29208e-08	600.362	531.85	381.669	578.126	1268.87	965.075	1018.14	1075.42
Rgs7bp	1298.94	-0.75924	0.121014	-6.27398	3.51926e-10	1.47887e-08	1510.38	1477.93	1599	1945.57	1060.1	982.146	900.405	916.006
Aldh18a1	1304.11	0.868299	0.138515	6.26862	3.64263e-10	1.52697e-08	879.478	930.738	1029.98	851.851	1620.42	1349.74	2012.16	1758.5
Prdx4	3339.91	-0.664731	0.106238	-6.25702	3.92392e-10	1.64087e-08	4421.61	3619.65	4319.49	4024.46	2905.56	2417.24	2310.36	2700.94
Nupr1	715.825	1.01244	0.161841	6.25579	3.95516e-10	1.64991e-08	408.668	407.07	584.703	496.716	1053.77	862.65	1066.4	846.624
Atad3a	2139.84	0.668891	0.10702	6.25016	4.10037e-10	1.70633e-08	1728.41	1877.84	1447.38	1557.4	2874.83	2483.25	2553.56	2596.04
Apobec1	2003.04	0.902541	0.144515	6.24533	4.22917e-10	1.75567e-08	1256.55	1185.41	1525.81	1617.57	2572.98	2170.28	3133.56	2562.17
Pfkl	2941.73	0.699411	0.112271	6.22968	4.67396e-10	1.93097e-08	2182.37	2340.14	2188.06	2259.41	3361.95	3170.64	4392.01	3639.24
Arhgap24	1442.02	0.675786	0.108583	6.22366	4.85695e-10	1.99694e-08	1031.15	1197.69	1178.99	1032.37	1906.91	1659.29	1922.41	1607.35
Ankle2	5622.03	0.62419	0.100556	6.20738	5.38745e-10	2.20448e-08	3955.02	4745.74	4606.17	4391.4	6657.93	5914.5	7523.64	7181.85
Siglech	44308.3	-0.601631	0.0969822	-6.20352	5.52135e-10	2.25389e-08	54699.3	50381.5	56260.5	52316.9	36035.3	41043	32173.3	31556.3
Hist1h1c	1104.76	-0.805676	0.12989	-6.20276	5.54829e-10	2.25951e-08	1422.96	1185.41	1305.34	1709.6	813.376	762.5	820.305	818.541
Vill	921.576	0.915964	0.147723	6.20054	5.62696e-10	2.28612e-08	714.115	571.739	702.341	565.148	1436.96	1040.19	1252.65	1089.46
Cables1	1856.55	-0.701185	0.113228	-6.19267	5.91529e-10	2.39193e-08	2189.74	2519.13	2309.19	2175.64	1319.48	1686.61	1292.22	1360.38
Gm14023	311.324	1.09251	0.176667	6.18402	6.249e-10	2.515e-08	174.842	201.489	188.22	231.25	395.843	380.112	518.24	400.598
Arhgef10l	1152.03	-0.600731	0.0971857	-6.18127	6.35886e-10	2.55322e-08	1449.3	1452.36	1248.7	1405.2	920.922	851.269	970.855	917.657
Ncapd2	2878.19	-0.899551	0.145667	-6.17539	6.60006e-10	2.64388e-08	4257.31	4205.71	2767.54	3761.36	2245.82	1753.75	1954.26	2079.8
Nuak2	1299.71	0.929294	0.150624	6.16963	6.84481e-10	2.73553e-08	690.943	1113.82	836.535	939.16	1911.43	1634.25	1678.25	1593.3
Xaf1	1439.04	2.59226	0.420408	6.16605	7.00152e-10	2.79165e-08	249.624	211.717	428.724	748.024	2583.82	2006.4	2781.32	2502.7
Slc12a2	12279	-0.854805	0.139283	-6.13717	8.40053e-10	3.33396e-08	16576.3	16598.8	16687.1	13391.3	6806.15	10675	8039.95	9457.41
Atp8a1	10057.7	0.590424	0.0963647	6.12697	8.95676e-10	3.5465e-08	7885.81	7667.85	8251.2	8307.32	11166.7	10907.2	14175.8	12099.7
Dnaaf3	253.032	1.43325	0.234923	6.10093	1.05456e-09	4.1469e-08	122.179	168.76	101.953	154.56	287.393	427.911	435.244	326.26
Gm9796	140.148	-1.68919	0.27737	-6.09003	1.12892e-09	4.42915e-08	170.629	155.464	247.475	281.984	63.2625	78.5261	56.9388	66.9039
Gas5	7193.17	0.651971	0.107081	6.08859	1.13912e-09	4.45895e-08	4980.9	6176.62	5671.88	5548.83	9444.19	9896.57	7982.05	7844.28
Ncf4	1848.43	0.627874	0.103136	6.0878	1.14473e-09	4.47071e-08	1314.48	1513.73	1423.85	1557.4	2338.91	2353.51	2341.25	1944.34
Ggt5	827.921	-0.808722	0.133076	-6.07714	1.22345e-09	4.75648e-08	943.727	1040.18	1270.49	960.397	578.4	607.724	659.139	563.314
Maged2	1702.53	-0.85541	0.140753	-6.07739	1.22155e-09	4.75648e-08	2245.57	1918.75	2255.16	2350.26	1026.66	1495.41	1283.54	1044.86
Tlr2	10730.3	0.801794	0.13196	6.07606	1.23175e-09	4.77791e-08	8163.87	8140.37	8015.93	6971.73	11798.5	11319.1	16989	14443.8
Gm13889	290.569	-1.52365	0.251067	-6.06871	1.28945e-09	4.99045e-08	436.053	401.956	441.795	443.623	156.349	225.336	95.5414	123.896
Etnk1	6572.2	0.662768	0.109245	6.06679	1.30494e-09	5.03902e-08	4962.99	5038.26	4862.36	5493.38	7798.46	6648.55	8495.46	9278.17
Ctps2	2054.4	-0.630587	0.104003	-6.06318	1.33453e-09	5.14168e-08	2733.23	2381.05	2347.53	2524.88	1415.27	1540.93	1742.91	1749.41
Gm4955	979.463	5.78704	0.955754	6.05495	1.40465e-09	5.38765e-08	14.7457	1.02279	47.0551	76.6902	2155.45	977.594	2364.41	2198.74
Trim59	1379.18	-1.27777	0.211256	-6.04848	1.46221e-09	5.59591e-08	1812.67	2370.82	1783.74	1846.46	789.878	510.989	769.157	1149.76
Iqgap3	2183.03	-1.01277	0.167484	-6.04694	1.47625e-09	5.63705e-08	3579	2810.62	2452.97	2836.36	1271.58	1109.61	1663.77	1740.33
Mfsd12	2993.11	0.652491	0.107947	6.04454	1.49836e-09	5.69609e-08	2588.93	2286.96	2466.91	1966.81	3895.17	3293.55	3624.78	3821.78
Fat3	351.105	-1.34911	0.223325	-6.04101	1.53149e-09	5.80915e-08	456.065	574.807	431.339	554.529	256.665	205.989	199.768	129.678
Arg1	112.565	1.73245	0.287393	6.02817	1.65824e-09	6.26222e-08	54.7699	66.4813	52.2835	34.2156	197.018	179.814	186.257	129.678
Slamf7	31.6049	4.84417	0.803809	6.02653	1.67522e-09	6.31246e-08	3.1598	1.02279	0	4.7194	88.5676	86.4926	30.8821	37.9948
Casp4	514.028	1.46561	0.24435	5.99801	1.99747e-09	7.46448e-08	223.293	168.76	307.601	394.069	811.568	678.284	869.523	659.127
Zfp273	168.47	-1.1765	0.196151	-5.99794	1.99836e-09	7.46448e-08	221.186	225.014	264.031	222.991	98.5088	121.772	104.227	90.0312
Pvt1	499.64	1.27413	0.212587	5.99347	2.05412e-09	7.65605e-08	322.3	365.136	203.034	279.624	762.766	570.168	864.698	629.392
Ctsc	35930.4	0.948949	0.15837	5.99197	2.0732e-09	7.71042e-08	26031.5	25313	25159.7	21584.2	40967	34125.9	54711.4	59550.3
B4galt5	852.398	0.750623	0.125295	5.99086	2.08729e-09	7.74603e-08	636.173	680.154	550.719	677.233	1133.3	951.418	1006.56	1183.62
Capn3	3257.61	0.697385	0.116692	5.97628	2.28293e-09	8.45373e-08	2277.16	2342.19	2842.48	2477.68	3885.22	3860.3	4777.07	3598.77
Cdkn2c	1297	-1.01509	0.169977	-5.9719	2.345e-09	8.64624e-08	1877.98	1511.68	1634.73	1918.43	1028.47	798.918	613.781	991.995
Sepp1	107580	-0.606506	0.101621	-5.96834	2.39686e-09	8.81847e-08	132620	134349	133498	118995	85696.4	100455	81286.4	73743
Gsap	1789.9	0.780783	0.130831	5.96788	2.40358e-09	8.82427e-08	1397.69	1178.25	1288.79	1404.02	2180.75	2038.27	2810.27	2021.16
Cnnm2	362.593	-1.05016	0.176174	-5.96092	2.50824e-09	9.18883e-08	594.043	500.144	378.184	483.738	242.205	246.959	243.196	212.275
Anks6	1065.07	-0.768815	0.128989	-5.96033	2.51736e-09	9.20257e-08	1271.29	1559.75	1364.6	1171.59	743.787	912.724	757.576	739.247
D2Wsu81e	1454.21	0.643508	0.108005	5.95812	2.5515e-09	9.30753e-08	1179.66	1055.52	1128.45	1178.67	1979.21	1513.62	1792.13	1806.41
2610203C22Rik	671.473	-0.901725	0.151363	-5.95738	2.56307e-09	9.31014e-08	824.708	749.704	826.95	1098.44	421.148	458.638	505.694	486.499
Cpxm1	43.0148	-4.29919	0.721638	-5.95755	2.56054e-09	9.31014e-08	85.3146	91.0282	112.409	38.935	0	1.13806	8.68558	6.60779
Camk1d	4283.92	0.66051	0.111037	5.94855	2.70522e-09	9.8057e-08	3396.79	3343.5	2865.13	3677.59	5201.09	4519.24	5903.3	5364.7
Pilra	1086.6	1.06993	0.180058	5.94213	2.81337e-09	1.01762e-07	761.512	669.927	711.055	663.075	1728.88	974.179	1433.12	1751.07
Kif20b	1679.89	-0.894532	0.150731	-5.93463	2.94506e-09	1.06301e-07	2361.42	2037.39	1995.49	2346.72	1105.29	948.004	1117.54	1527.23
Pirb	405.26	1.204	0.202898	5.934	2.95641e-09	1.06487e-07	219.08	266.948	287.559	206.474	471.758	591.791	733.449	465.024
Cryl1	1551.85	-0.667813	0.112654	-5.92798	3.06686e-09	1.10234e-07	2000.15	1947.39	1792.45	1878.32	1365.57	1291.7	1053.85	1085.33
Entpd1	13205.7	-0.740639	0.125311	-5.91042	3.41228e-09	1.22392e-07	17904.5	18521.7	15595.3	14067.3	9137.82	12008.8	9639.07	8771.02
Rhob	4070.76	-0.822462	0.139327	-5.90312	3.56692e-09	1.27672e-07	5194.71	4163.77	5729.4	5715.19	2604.61	2617.54	3598.73	2942.12
Rpl36al	800.191	0.610267	0.103416	5.90111	3.61069e-09	1.28969e-07	657.239	588.103	611.717	677.233	1011.3	977.594	986.296	892.052
Kalrn	73.393	2.78498	0.472451	5.89476	3.75234e-09	1.3375e-07	22.1186	31.7064	12.1995	8.25894	98.5088	113.806	205.559	94.987
Cib1	1253.84	-0.734237	0.124652	-5.89028	3.85542e-09	1.3714e-07	1458.77	1517.82	1665.23	1621.11	992.318	1111.88	808.724	854.883
Mctp1	508.973	-1.03188	0.175464	-5.88084	4.08185e-09	1.44594e-07	675.144	560.488	677.942	822.355	357.885	256.064	372.515	349.387
Sgce	4091.87	-0.727037	0.12369	-5.87791	4.15468e-09	1.4687e-07	5236.84	4800.97	5427.9	4937.67	3061	3817.05	2902.91	2550.61
Arhgap32	735.91	-0.86743	0.147761	-5.87049	4.34499e-09	1.53282e-07	940.567	825.39	1035.21	1001.69	611.839	539.441	416.908	516.234
Plk3	1029.34	0.796679	0.13573	5.86957	4.36937e-09	1.53825e-07	758.352	696.519	684.913	869.549	1454.13	1456.72	1147.46	1167.1
Arap3	2608.85	-0.668442	0.114056	-5.86064	4.61078e-09	1.6166e-07	3368.35	3018.25	3368.8	3052.27	1983.73	2433.17	1836.52	1809.71
Arhgap18	1273.62	-0.973768	0.166165	-5.86025	4.62182e-09	1.61717e-07	2015.95	1749.99	1429.95	1555.04	727.519	851.269	1111.75	747.507
Plpp1	1845.49	-0.693977	0.118483	-5.8572	4.70734e-09	1.64373e-07	2632.11	2086.49	2346.66	2056.48	1329.42	1621.74	1381.01	1310
Pf4	216.214	-1.60496	0.274124	-5.85486	4.77407e-09	1.66027e-07	230.665	345.703	460.094	264.286	97.6051	141.119	87.8209	102.421
2510009E07Rik	3182.3	-0.636772	0.108758	-5.85492	4.77228e-09	1.66027e-07	3771.75	4111.61	4322.1	3285.88	2224.13	2669.89	2526.54	2546.48
Sord	1425.33	-0.669959	0.114637	-5.8442	5.09014e-09	1.76661e-07	1989.62	1579.19	1762.82	1668.31	1095.35	1242.76	1075.08	989.517
Lrrc4	519.653	1.15386	0.197918	5.83	5.54283e-09	1.91597e-07	297.021	221.945	355.528	415.307	796.204	617.967	713.183	740.073
BC147527	215.822	1.5613	0.268108	5.82341	5.76575e-09	1.98901e-07	90.581	91.0282	91.4961	165.179	356.078	235.578	323.297	373.34
Anln	1716.56	-1.01459	0.174268	-5.82202	5.81389e-09	1.99928e-07	2614.21	2442.42	2178.48	1952.65	1106.19	833.06	1091.49	1514.01
H2-T10	43.2835	3.26494	0.560805	5.82188	5.81884e-09	1.99928e-07	1.05327	6.13673	11.3281	14.1582	84.9526	71.6978	97.4715	59.4702
Sft2d2	6380.22	-0.642621	0.110418	-5.81988	5.889e-09	2.01934e-07	7779.43	7593.18	7496.58	8242.42	3987.35	5661.85	5066.59	5214.38
Cenpi	655.161	-0.823117	0.141475	-5.81811	5.95163e-09	2.03674e-07	892.117	687.314	887.076	882.527	426.57	477.985	445.86	541.839
Ppm1l	733.168	-1.44231	0.247946	-5.81701	5.99108e-09	2.04209e-07	938.461	1312.24	1151.98	884.887	295.526	297.034	629.222	355.995
Hmmr	2162.24	-1.2051	0.207159	-5.81727	5.98155e-09	2.04209e-07	3471.57	3018.25	2296.12	3281.16	1373.7	994.665	989.191	1873.31
Fkbp9	1276.86	-0.709171	0.121974	-5.81411	6.09561e-09	2.0736e-07	1783.18	1389.97	1542.36	1624.65	1003.16	844.441	935.148	1091.94
Fbln1	108.883	-2.59383	0.446322	-5.81157	6.18908e-09	2.10122e-07	137.978	171.828	217.848	220.632	34.3425	9.10448	23.1616	56.1663
Cav2	574.741	-0.976606	0.168116	-5.80913	6.27981e-09	2.12781e-07	678.304	714.929	874.877	779.88	449.164	434.739	294.345	371.688
AW011738	93.1164	1.84236	0.317652	5.79993	6.63416e-09	2.23903e-07	45.2905	33.752	56.6404	25.9567	147.311	152.5	115.808	167.673
Ehd1	386.379	1.52766	0.263517	5.7972	6.74303e-09	2.2713e-07	154.83	213.763	204.777	222.991	629.01	327.761	806.794	531.101
Eif4ebp1	759.437	0.6795	0.117249	5.79537	6.81717e-09	2.29177e-07	592.989	549.238	584.703	608.802	950.746	858.097	1070.26	860.665
Ncaph	2232.09	-0.759267	0.131181	-5.78795	7.12487e-09	2.39053e-07	3037.62	3177.8	2197.65	2813.94	1643.92	1528.41	1586.57	1870.83
Dna2	2759.2	0.836914	0.144634	5.78642	7.19041e-09	2.4078e-07	1669.43	2082.4	2108.77	2062.38	4505.2	2911.16	3238.76	3495.52
Cd9	19159	-0.87464	0.151642	-5.7678	8.03117e-09	2.67888e-07	25977.8	27006.7	25969.2	20223.8	14720.3	17113	10968.9	11291.9
Sgms1	1221.27	-0.699332	0.121296	-5.7655	8.14165e-09	2.70521e-07	1538.82	1706.01	1355.88	1444.13	875.734	1087.99	898.475	863.143
Aurka	1214.78	-0.933751	0.161976	-5.76476	8.17718e-09	2.71176e-07	1659.95	1495.32	1611.2	1612.85	622.684	887.687	749.855	1078.72
Ccdc174	661.925	-0.698661	0.121413	-5.75443	8.69342e-09	2.87739e-07	787.844	796.752	861.806	829.434	457.298	499.608	587.724	474.935
Cdk1	2935.69	-0.758961	0.131907	-5.75375	8.72831e-09	2.88337e-07	3735.94	3384.41	3798.39	3845.13	2529.6	2006.4	1711.06	2474.62
Art3	110.144	3.12092	0.542867	5.74895	8.97975e-09	2.95832e-07	18.9588	25.5697	3.48556	43.6544	254.858	110.392	249.952	174.281
Cdca3	1382.05	-1.04641	0.182023	-5.74877	8.9897e-09	2.95832e-07	1970.66	1808.29	1689.63	1982.15	863.986	913.862	612.816	1215.01
Il1a	3713.74	0.899552	0.156872	5.73429	9.79196e-09	3.21604e-07	2001.21	2218.43	2829.41	3320.09	5577.05	4438.43	4619.76	4705.58
Igf2bp2	346.811	-1.75452	0.305986	-5.73398	9.81037e-09	3.21604e-07	639.333	492.984	658.772	348.055	207.863	208.265	134.144	85.0754
Lockd	286.102	-1.36282	0.237735	-5.73253	9.8942e-09	3.23733e-07	381.283	356.953	453.995	456.601	175.328	150.224	101.332	213.101
Ddx43	368.739	-0.747772	0.130601	-5.72563	1.0305e-08	3.36533e-07	450.798	460.255	441.795	496.716	262.088	278.825	259.602	299.829
Hpn	465.749	0.82984	0.144952	5.72492	1.03486e-08	3.37312e-07	319.14	292.518	348.556	381.091	619.973	655.523	589.654	519.538
Nexn	161.973	-1.22004	0.213346	-5.71862	1.07391e-08	3.49376e-07	211.707	185.125	266.646	243.049	91.2788	91.0448	111.947	94.987
P2ry13	40936.3	-0.655151	0.114645	-5.71462	1.09949e-08	3.57021e-07	55331.3	49977.5	47630.2	47356.8	31122.5	38991.1	29646.8	27433.9
Casc5	2220.06	-0.867409	0.15184	-5.71265	1.11233e-08	3.60508e-07	2877.53	2973.25	2915.67	2707.75	1676.46	1313.32	1255.55	2040.98
Isoc1	1964.15	0.685918	0.120125	5.71006	1.12939e-08	3.65348e-07	1647.31	1540.32	1298.37	1539.7	2449.16	2013.23	2584.44	2640.64
Adap1	1411.81	0.721992	0.126515	5.70677	1.15139e-08	3.71764e-07	1137.53	1172.12	883.591	1071.3	1588.79	1612.63	1955.22	1873.31
Sesn1	3354.94	-0.843988	0.148005	-5.70245	1.18099e-08	3.80602e-07	4088.78	4970.75	4004.91	4171.95	1725.26	2526.49	2784.21	2567.13
Fat2	24.2146	6.55682	1.1499	5.70209	1.18349e-08	3.80694e-07	0	1.02279	0.871391	0	62.3588	60.3172	27.0218	42.1247
Phyh	1697.65	0.590929	0.103738	5.69637	1.22383e-08	3.92933e-07	1479.84	1322.47	1195.55	1422.9	2201.54	1940.39	2127	1891.48
F830016B08Rik	184.5	6.38292	1.12229	5.68743	1.28964e-08	4.12515e-07	3.1598	0	13.9423	0	241.301	384.664	518.24	314.696
Batf2	72.3375	3.27535	0.576209	5.68432	1.31337e-08	4.19325e-07	20.0121	23.5241	2.61417	8.25894	101.22	72.8358	200.733	149.501
Tpx2	2036.97	-0.907804	0.159756	-5.68246	1.32774e-08	4.23125e-07	2772.2	2703.23	2449.48	2707.75	1495.71	1053.84	1258.44	1855.14
Abhd11	1102.8	0.628594	0.111288	5.64836	1.61988e-08	5.14312e-07	789.95	864.256	894.919	915.563	1494.8	1375.91	1312.49	1174.54
Hyal5	129.29	1.99866	0.354054	5.64508	1.65103e-08	5.22807e-07	36.8643	70.5724	33.9843	66.0715	196.114	193.47	300.135	137.112
Gabrq	12.6619	-7.17939	1.27184	-5.6449	1.65273e-08	5.22807e-07	23.1719	25.5697	34.8556	17.6977	0	0	0	0
Pid1	2511.24	-0.738241	0.130826	-5.64292	1.67188e-08	5.27888e-07	2739.55	3465.21	3094.31	3259.92	1529.15	2076.96	2164.64	1760.15
Mcoln2	411.002	2.24234	0.397493	5.64122	1.68853e-08	5.32167e-07	256.997	185.125	81.9108	49.5536	536.828	639.59	871.453	666.561
AW112010	406.838	1.42129	0.2521	5.63781	1.72228e-08	5.41806e-07	153.777	279.221	180.378	272.545	673.294	415.392	543.331	736.769
Ect2	1273.43	-1.22663	0.2176	-5.63709	1.72946e-08	5.4307e-07	1849.54	1852.27	1527.55	1909	618.165	814.851	496.043	1120.02
Map3k8	1114.43	0.952502	0.169179	5.63014	1.80068e-08	5.64398e-07	705.689	639.243	669.228	1025.29	1611.39	1239.35	1585.6	1439.67
Id2	1127.13	0.611214	0.108598	5.62823	1.82072e-08	5.69641e-07	898.437	858.12	879.234	930.901	1415.27	1544.35	1280.64	1210.05
Hacd4	2148.82	-0.867115	0.154079	-5.62773	1.82599e-08	5.70249e-07	3036.57	2804.49	2878.2	2382.11	1138.73	1910.8	1462.07	1577.61
Ppm1h	2382.01	0.775854	0.137875	5.62724	1.83111e-08	5.70806e-07	1798.98	1736.7	2090.47	1396.94	2708.54	3506.36	3019.69	2798.4
Slfn10-ps	247.024	-1.32828	0.236531	-5.61565	1.95824e-08	6.0505e-07	399.188	292.518	332.871	389.35	145.504	146.81	90.7161	179.236
Rrm2	3212.12	-0.796803	0.142031	-5.61006	2.02258e-08	6.22569e-07	3918.15	4030.81	3706.03	4656.86	2249.44	1990.47	2110.6	3034.63
Nusap1	1783.33	-1.04987	0.187189	-5.60863	2.03933e-08	6.26602e-07	3070.27	2224.57	2025.98	2300.71	1115.23	1070.91	883.034	1575.96
Aplp2	6148.64	-0.606589	0.108266	-5.60274	2.10994e-08	6.47136e-07	8160.71	7933.77	7054.78	6539.9	4468.14	5404.65	4387.18	5239.98
Mettl1	455.493	0.862406	0.153995	5.60021	2.14095e-08	6.55294e-07	356.004	339.566	272.745	325.638	645.278	605.448	486.393	612.873
P2rx4	4013.64	0.677407	0.121084	5.59454	2.21213e-08	6.74856e-07	2907.02	3227.92	3613.66	2602.75	4843.2	4408.84	5611.85	4893.9
Ncapg	1653.85	-0.915205	0.163754	-5.58891	2.28496e-08	6.95837e-07	2521.52	1984.21	1816.85	2325.48	1165.84	1031.08	919.707	1466.1
Ly6i	37.8509	4.19942	0.751828	5.58561	2.32878e-08	7.07925e-07	4.21307	0	8.71391	2.3597	100.316	25.0373	93.6113	68.5559
H2-Q4	185.35	1.4135	0.253382	5.57853	2.42554e-08	7.36033e-07	81.1016	78.7547	128.966	115.625	324.446	235.578	301.1	217.231
Zmiz2	1525.38	0.5959	0.106841	5.57747	2.44042e-08	7.39239e-07	1325.01	1147.57	1172.02	1214.06	2019.88	1962.02	1741.94	1620.56
Cenpl	741.377	-0.963612	0.17282	-5.57583	2.46359e-08	7.44941e-07	1040.63	958.353	704.084	1218.78	460.009	498.47	498.938	551.751
Ybx3	1008	0.885244	0.158989	5.56795	2.57761e-08	7.7668e-07	721.488	595.263	645.701	871.908	1538.18	1066.36	1284.5	1340.56
Sapcd2	244.75	-1.41646	0.254956	-5.5557	2.765e-08	8.31683e-07	497.142	243.424	321.543	362.214	113.873	154.776	113.878	151.153
Gcnt2	558.361	1.55912	0.280984	5.54879	2.87659e-08	8.63733e-07	160.097	235.241	461.837	273.725	909.173	623.657	877.244	925.917
Nfxl1	3601.66	0.895627	0.161482	5.5463	2.91774e-08	8.74556e-07	2215.02	2467.99	2521.81	2869.39	3685.5	3779.5	5721.87	5552.2
Mndal	55.3709	2.50012	0.450971	5.54385	2.95885e-08	8.85331e-07	8.42614	10.2279	20.9134	27.1365	65.9738	93.3209	101.332	115.636
Il6st	10762	-0.692034	0.124841	-5.54332	2.96782e-08	8.86469e-07	14903.7	12859.5	12334.5	13081	6279.26	8707.3	9160.39	8770.2
Ttk	615.56	-0.948816	0.171178	-5.54286	2.97579e-08	8.87302e-07	900.543	824.368	829.564	690.212	383.19	400.597	348.388	547.621
Helz2	526.406	3.81397	0.68924	5.53359	3.13739e-08	9.32244e-07	60.0362	11.2507	77.5538	130.963	1047.45	430.187	1196.68	1257.13
Shcbp1	1133.2	-1.08696	0.196639	-5.52769	3.24471e-08	9.62466e-07	1617.82	1609.87	1202.52	1735.56	850.429	612.276	515.345	921.787
Epb41l3	2119.14	0.731818	0.132399	5.52735	3.25095e-08	9.62651e-07	1724.2	1481	1817.72	1347.39	2225.03	2554.94	2839.22	2963.6
Tigar	254.452	1.38429	0.25048	5.52657	3.26553e-08	9.65302e-07	136.925	163.646	146.394	116.805	264.799	302.724	383.131	521.19
Mybbp1a	5054.03	0.625264	0.113247	5.52125	3.36605e-08	9.91598e-07	4445.84	4025.7	3204.1	4229.76	6543.15	5785.9	5752.75	6445.08
Rab31	7363.83	-0.669777	0.121374	-5.51829	3.42308e-08	1.00667e-06	9632.13	8691.66	9480.73	8366.31	4948.04	6741.87	4836.9	6212.98
Arrdc4	1437.57	0.640982	0.116262	5.51324	3.52282e-08	1.03246e-06	1095.4	1042.22	1117.12	1240.02	1624.94	1558	2036.29	1786.58
Ccdc18	523.726	-0.999099	0.181294	-5.51093	3.56945e-08	1.04434e-06	792.057	630.038	596.031	775.161	366.923	376.698	254.777	398.12
Dlgap5	788.427	-1.01896	0.184954	-5.50924	3.60379e-08	1.05259e-06	1195.46	1179.28	868.777	981.634	567.555	410.84	438.139	665.735
Rad21	2382.03	-0.631418	0.114667	-5.50654	3.65962e-08	1.06708e-06	3102.92	2751.3	2691.73	3034.57	1604.16	2086.06	1713.95	2071.54
Pbk	1870.98	-1.12054	0.203611	-5.50333	3.72678e-08	1.08481e-06	2839.61	2416.85	2535.75	2461.16	1123.36	1205.21	719.938	1665.99
Xkr5	169.439	-1.40224	0.254818	-5.5029	3.73602e-08	1.08566e-06	304.394	199.444	257.932	221.812	102.124	99.0112	61.7641	109.029
Nfkb2	948.316	0.926751	0.168749	5.49189	3.97651e-08	1.1497e-06	828.921	694.473	607.36	483.738	1078.17	1273.49	1372.32	1248.05
Agrn	470.923	1.37194	0.250714	5.47211	4.44705e-08	1.28142e-06	134.818	277.176	325.029	312.66	797.108	666.903	652.384	601.309
Spty2d1	1863.03	0.824024	0.15062	5.47086	4.47846e-08	1.28831e-06	1235.48	1634.42	1331.49	1178.67	2510.62	1848.21	2771.67	2393.67
Lcn2	23.6033	7.96351	1.45727	5.46466	4.63805e-08	1.33198e-06	0	0	0	0	5.4225	136.567	21.2314	25.6052
Trp53inp1	689.536	-0.885933	0.162172	-5.46291	4.6838e-08	1.34287e-06	970.059	798.798	770.31	1040.63	478.988	547.407	383.131	526.972
Fam64a	1102.31	-1.04234	0.190844	-5.46176	4.71425e-08	1.34935e-06	1530.4	1448.27	1321.9	1636.45	736.557	775.019	455.511	914.354
Atic	839.228	0.87858	0.16098	5.45771	4.82324e-08	1.37824e-06	633.013	657.653	459.223	617.061	1300.5	909.31	1022	1115.07
Dopey2	1847.79	0.740952	0.135979	5.44903	5.06467e-08	1.44003e-06	1515.65	1314.28	1228.66	1475.99	2806.15	2321.64	2229.3	1890.66
Fn1	1765.25	6.42025	1.18183	5.43247	5.55781e-08	1.56983e-06	2.10653	60.3445	96.7244	3.53955	1626.75	1077.74	6946.54	4308.28
Hnmt	604.949	-1.17645	0.216652	-5.43013	5.63118e-08	1.58794e-06	752.033	776.297	914.089	912.023	492.544	446.12	255.742	290.743
Igsf6	4082.65	0.957571	0.176354	5.42983	5.64087e-08	1.58806e-06	3150.32	2701.18	2769.28	2481.22	4777.23	3700.97	7112.53	5968.49
Spidr	789.511	0.68256	0.125925	5.42037	5.94748e-08	1.6689e-06	656.185	687.314	565.533	515.594	966.109	904.758	1016.21	1004.38
Nod1	697.918	1.03509	0.191231	5.41276	6.20603e-08	1.73294e-06	410.774	406.047	515.864	499.076	941.708	713.564	830.921	1265.39
Asb13	704.886	1.04608	0.193803	5.39766	6.7514e-08	1.88216e-06	319.14	436.731	516.735	567.507	837.777	856.959	1160.97	943.263
Timeless	1580.5	0.888397	0.164627	5.39642	6.7985e-08	1.89221e-06	1111.2	1361.33	868.777	1094.9	2401.27	1586.46	2144.37	2075.67
Cped1	76.6846	2.56689	0.476014	5.39246	6.94991e-08	1.92809e-06	30.5447	9.2051	33.1129	15.338	98.5088	150.224	79.1353	197.408
Cdc25b	553.892	-1.32371	0.245765	-5.38607	7.20132e-08	1.99461e-06	956.366	835.618	612.588	763.362	304.564	193.47	305.925	459.242
Ctnnal1	507.755	0.835885	0.15526	5.38378	7.29387e-08	2.01699e-06	328.619	315.019	454.866	358.674	591.053	697.631	644.663	671.517
Prc1	2067.44	-1.20198	0.223356	-5.38148	7.38759e-08	2.03962e-06	2850.14	3323.04	2222.05	3134.86	1471.31	1023.12	778.807	1736.2
Sgk1	6048.82	-0.804002	0.149495	-5.37811	7.52704e-08	2.07478e-06	8396.64	5343.05	7644.71	9384.52	4592.86	4203.99	4413.24	4411.53
Cd69	268.712	5.16689	0.961092	5.37607	7.61303e-08	2.09511e-06	9.4794	33.752	14.8136	0	505.197	196.884	746.96	642.608
Nuf2	1366.76	-1.25943	0.234289	-5.37553	7.63561e-08	2.09796e-06	2582.61	1751.01	1604.23	1775.67	643.47	781.847	570.353	1224.92
Bop1	1485.9	0.653268	0.12182	5.36255	8.20567e-08	2.24606e-06	1124.89	1234.51	1222.56	1038.27	1725.26	1753.75	1616.48	2171.49
Zfp69	881.258	-0.659081	0.123006	-5.35811	8.4097e-08	2.29593e-06	952.153	1270.3	1063.1	1030.01	701.311	711.288	695.812	626.089
Slc2a5	8772.31	-0.723361	0.135021	-5.3574	8.44301e-08	2.2977e-06	10967.7	10973.5	10452.3	11310	6277.45	8643.57	6247.83	5306.06
Srpk3	1391.52	-0.688689	0.128546	-5.35753	8.43683e-08	2.2977e-06	1539.88	1958.64	1756.72	1612.85	1064.62	1257.56	922.602	1019.25
Foxm1	1403.2	-0.97458	0.181974	-5.3556	8.52747e-08	2.31701e-06	1751.58	1932.05	1673.07	2083.61	704.926	1040.19	773.982	1266.22
Gng10	447.1	0.726479	0.135705	5.35336	8.63372e-08	2.34217e-06	298.075	308.882	365.113	375.192	530.502	561.064	594.48	543.491
Cdc25c	394.236	-1.06406	0.198817	-5.35199	8.69943e-08	2.35627e-06	540.326	602.423	549.848	440.084	258.473	314.105	178.537	270.094
Slc39a14	1203.09	1.05124	0.196526	5.34914	8.83717e-08	2.38829e-06	800.483	1080.06	562.919	690.212	1802.98	1298.53	1579.81	1809.71
Ccdc102a	396.259	1.2538	0.234546	5.34566	9.00902e-08	2.4248e-06	204.334	256.72	253.575	221.812	714.867	400.597	703.532	414.639
Slc40a1	7314.14	-0.915402	0.171742	-5.3301	9.8158e-08	2.63367e-06	10203	10727	9492.06	7814.14	4525.98	7017.28	4887.09	3846.56
Grap	793.06	-0.842745	0.15833	-5.32271	1.02235e-07	2.73451e-06	852.093	1134.27	1098.82	986.354	529.598	714.702	483.497	545.143
Tap2	2931.95	0.623658	0.11734	5.31495	1.06686e-07	2.84911e-06	2053.87	2311.5	2438.15	2426.95	2954.36	3912.65	3974.14	3384.02
Ube2c	1156.9	-0.978029	0.18408	-5.31308	1.07789e-07	2.8741e-06	1785.29	1437.02	1286.17	1631.73	747.402	747.706	574.213	1045.68
AB124611	305.78	1.2277	0.232426	5.2821	1.2771e-07	3.37378e-06	209.6	140.122	235.276	146.301	526.887	338.004	453.58	396.468
Snn	2413.44	-0.695407	0.131651	-5.28221	1.27634e-07	3.37378e-06	3162.96	2746.19	3064.68	2960.24	1635.79	2351.23	1621.31	1765.11
BE692007	289.075	1.13552	0.214974	5.28213	1.27692e-07	3.37378e-06	161.15	160.578	222.205	179.337	343.425	319.795	408.222	517.886
Itga9	3830.82	-0.604412	0.114667	-5.27103	1.35662e-07	3.5619e-06	5168.38	4397.99	4756.92	4161.33	2573.88	3464.26	3192.43	2931.38
Pstpip1	171.123	1.58301	0.300765	5.26326	1.41521e-07	3.70441e-06	104.273	78.7547	70.5827	89.6685	345.233	142.258	249.952	288.265
Fzd4	641.572	-1.08833	0.207392	-5.24769	1.54017e-07	4.02535e-06	716.222	992.105	996	785.779	278.355	490.504	376.375	497.237
Gm44860	2086.31	0.766321	0.146234	5.24037	1.60253e-07	4.16295e-06	1611.5	1550.55	1325.39	1693.08	3325.8	2652.82	2373.09	2158.27
Ly6c2	19.345	7.68149	1.46694	5.23642	1.63722e-07	4.24663e-06	0	0	0	0	8.13376	5.6903	72.3798	68.5559
Olfml2b	1124.49	-0.771007	0.147299	-5.23429	1.65624e-07	4.28946e-06	1721.04	1309.17	1394.23	1248.28	966.109	784.123	695.812	877.185
Samd9l	1609.42	2.53934	0.485603	5.22924	1.70208e-07	4.40154e-06	212.76	603.445	248.346	825.894	2504.29	1941.53	3620.92	2918.17
Tpm2	289.758	-0.862046	0.164878	-5.2284	1.70988e-07	4.41503e-06	374.963	350.817	381.669	386.99	199.729	219.646	237.406	166.847
2610035D17Rik	16.7692	-6.85497	1.31149	-5.22687	1.72401e-07	4.44483e-06	46.3437	25.5697	53.1549	8.25894	0	0	0	0.825974
Lgi2	17.801	-4.53046	0.866935	-5.22584	1.73368e-07	4.46305e-06	28.4382	27.6153	27.0131	53.0932	0.903751	3.41418	1.93013	0
Ptprm	314.404	-1.36967	0.262685	-5.21414	1.84675e-07	4.747e-06	385.496	502.189	538.52	385.811	201.536	245.821	147.655	108.203
Gch1	182.721	1.45394	0.279204	5.20745	1.91458e-07	4.91399e-06	69.5156	73.6408	130.709	116.805	225.938	228.75	345.493	270.92
Mb21d1	1924.75	0.635384	0.122222	5.19862	2.00774e-07	5.13006e-06	1354.5	1676.35	1387.25	1614.03	2359.69	1979.09	2666.47	2360.63
Aspm	1644.97	-1.39111	0.267674	-5.19704	2.02491e-07	5.16624e-06	3209.3	2077.28	2067.81	2174.46	829.643	649.832	606.061	1545.4
Fpr1	21.3959	7.82715	1.5063	5.19628	2.0332e-07	5.17966e-06	0	0	0	0	81.3376	1.13806	25.0917	63.6
Tpst1	852.69	1.29066	0.248505	5.19371	2.06147e-07	5.2439e-06	597.202	427.526	348.556	607.622	1458.65	707.873	1206.33	1467.76
Naip6	1271.75	0.728963	0.140498	5.18842	2.12082e-07	5.38689e-06	891.064	781.411	1060.48	1096.08	1544.51	1388.43	1816.25	1595.78
Cd36	351.816	1.5936	0.307184	5.18775	2.12847e-07	5.3983e-06	209.6	162.623	140.294	188.776	455.49	258.34	603.165	796.239
Pcp4	73.2619	-1.5954	0.307915	-5.18129	2.20351e-07	5.58037e-06	117.966	91.0282	128.094	103.827	39.765	27.3134	31.8471	46.2546
Igbp1	1127.45	0.700362	0.135201	5.18013	2.21726e-07	5.60691e-06	891.064	724.134	925.417	895.505	1387.26	1254.14	1673.42	1268.7
Batf3	448.242	0.755817	0.146187	5.1702	2.33841e-07	5.90456e-06	348.631	298.654	359.013	326.818	643.47	564.478	567.458	477.413
Nudt19	724.358	0.825259	0.159979	5.15854	2.48889e-07	6.26608e-06	404.455	500.144	562.047	624.14	804.338	924.105	1053.85	921.787
Cdca4	1412.51	-0.60896	0.118144	-5.15439	2.54457e-07	6.39688e-06	1803.19	1409.4	1759.34	1853.54	1097.15	1164.24	1011.39	1201.79
Hebp1	262.648	1.17214	0.227582	5.1504	2.59932e-07	6.52494e-06	141.138	157.509	208.262	138.042	409.399	300.448	450.685	295.699
Rnf122	279.391	-0.983022	0.190937	-5.14841	2.62703e-07	6.57524e-06	365.484	316.042	472.294	330.358	208.766	163.881	189.153	189.148
Knstrn	1120.63	-1.08888	0.211633	-5.14513	2.67332e-07	6.68136e-06	1798.98	1534.18	1349.78	1417	620.877	516.679	650.454	1077.07
Arhgef39	1524.79	-0.691573	0.134447	-5.14385	2.69164e-07	6.71735e-06	1800.03	2380.03	1575.48	1778.03	1137.82	1204.07	1199.58	1123.33
Etv1	329.153	-0.72167	0.140403	-5.13997	2.74775e-07	6.84741e-06	406.561	383.546	430.467	417.666	236.783	282.239	230.65	245.314
Stag2	3922.65	-0.616045	0.119897	-5.13813	2.77483e-07	6.90485e-06	5181.02	4989.16	4517.29	4302.91	2642.57	3368.66	2794.83	3584.73
Prkcq	240.751	-1.39315	0.27134	-5.13434	2.83129e-07	7.02496e-06	265.423	351.839	410.425	368.113	151.83	71.6978	162.131	144.546
Tmem206	5557.53	-0.674746	0.131655	-5.12511	2.97363e-07	7.35685e-06	7527.7	7603.41	6271.4	5931.1	3688.21	5218.01	4311.91	3908.51
Peak1	1059.56	-1.16188	0.226741	-5.12426	2.98711e-07	7.37954e-06	1196.51	1068.81	1956.27	1635.27	484.41	819.403	773.982	541.839
Mmp25	45.9844	4.17718	0.816142	5.1182	3.08464e-07	7.60951e-06	8.42614	0	10.4567	0	56.0325	51.2127	101.332	140.416
Fam213a	277.728	-1.23606	0.241616	-5.11581	3.12397e-07	7.69546e-06	272.796	426.503	413.911	445.983	145.504	213.955	120.633	182.54
Nmi	1006.03	0.75764	0.148541	5.10054	3.38687e-07	8.31918e-06	856.306	602.423	771.181	762.182	1408.95	1034.5	1239.14	1373.6
Ppa1	874.632	0.968548	0.189916	5.09989	3.3986e-07	8.33605e-06	734.127	652.539	387.769	593.464	1202.89	975.318	1211.16	1239.79
Depdc1b	277.918	-1.39041	0.273344	-5.08667	3.64413e-07	8.90008e-06	366.537	361.044	452.252	430.645	161.771	122.91	93.6113	234.577
Nr6a1os	376.216	-0.785727	0.15492	-5.07183	3.94015e-07	9.54151e-06	510.834	461.278	408.682	523.853	246.724	298.172	304.96	255.226
Cit	1365.3	-0.92383	0.182532	-5.0612	4.1663e-07	1.00607e-05	1578.85	1968.87	1538.01	2068.27	748.306	834.198	890.755	1295.13
Ncl	13761.4	0.619683	0.122468	5.05996	4.19338e-07	1.01119e-05	11905.1	11877.6	10306.8	9313.73	17552.6	13690.9	16290.3	19154.3
Apoc1	719.523	1.20937	0.239037	5.05936	4.20664e-07	1.01296e-05	496.089	329.338	535.906	375.192	1032.99	1322.43	1053.85	610.395
Ctsh	13323.1	0.639337	0.126502	5.05398	4.32695e-07	1.03901e-05	9964.96	9297.15	12717.1	9692.46	14557.6	15564.1	19398.8	15392.9
Bola3	385.255	0.720775	0.143657	5.01733	5.2395e-07	1.24939e-05	279.116	256.72	337.228	290.243	509.715	471.157	443.93	493.933
Rgl3	388.913	-0.87571	0.174672	-5.01344	5.34642e-07	1.27312e-05	549.805	507.303	493.207	463.681	220.515	244.683	345.493	286.613
Cdca8	1736.42	-0.970977	0.193898	-5.00768	5.50897e-07	1.31e-05	2671.09	2130.47	2020.76	2378.58	1200.18	794.366	1065.43	1630.47
Espl1	1856.94	-0.727199	0.145234	-5.00707	5.52643e-07	1.31234e-05	2516.25	2042.51	2344.04	2359.7	1180.3	1301.94	1296.08	1814.67
Hspe1	591.033	0.718019	0.143594	5.00036	5.72245e-07	1.35513e-05	386.549	484.802	481.008	435.364	847.718	624.795	741.17	726.857
Clcn3	3467.3	-0.608502	0.121828	-4.99478	5.89035e-07	1.39297e-05	3809.67	4648.57	4005.78	4288.75	2390.42	2410.41	3197.26	2987.55
Irgm2	1961.58	0.654826	0.131123	4.99398	5.91472e-07	1.3968e-05	1442.98	1761.24	1443.9	1446.49	2120.2	2576.57	2824.74	2076.5
Arl5c	752.837	1.10716	0.221975	4.98776	6.10832e-07	1.43856e-05	292.808	432.64	554.205	630.039	1117.04	892.239	1191.85	911.876
Ppp1r3d	535.051	0.866664	0.173932	4.98277	6.26802e-07	1.4661e-05	329.673	404.002	395.612	386.99	910.981	591.791	625.362	636
Lrg1	10.5759	6.81179	1.36694	4.98325	6.25265e-07	1.4661e-05	0	0	0	0	16.2675	9.10448	27.0218	32.213
Cask	881.275	-0.680906	0.136632	-4.98352	6.24389e-07	1.4661e-05	1222.84	1160.87	943.717	1015.85	618.165	621.381	673.615	793.761
Top2a	7505.81	-0.930909	0.187012	-4.9778	6.43109e-07	1.50219e-05	10937.1	10528.6	8755.74	9167.43	4827.84	4266.59	3894.04	7669.17
Etnk2	12.9541	-7.20925	1.44898	-4.97541	6.51086e-07	1.51876e-05	43.1839	3.06837	27.8845	29.4962	0	0	0	0
Kif18b	880.797	-1.08279	0.218286	-4.9604	7.03488e-07	1.63654e-05	1444.03	1246.78	811.265	1286.04	523.272	491.642	454.545	788.805
Susd3	4192.05	-0.690341	0.139247	-4.95766	7.13474e-07	1.65752e-05	4794.47	4703.8	5664.04	5540.57	3354.72	3960.45	3003.28	2515.09
Mki67	6564.55	-0.99766	0.201288	-4.95638	7.1817e-07	1.66617e-05	9883.86	7344.65	7327.53	10438.1	4091.28	3514.33	3415.36	6501.24
Cdc20	1251.66	-0.809371	0.163336	-4.95526	7.2235e-07	1.67361e-05	1840.06	1495.32	1220.82	1820.51	1063.71	884.273	746.96	941.611
Asb10	430.004	-1.09958	0.222144	-4.94987	7.4264e-07	1.71598e-05	506.621	667.881	612.588	556.889	181.654	371.008	303.03	240.359
Gab1	1241.42	-1.1739	0.237221	-4.94854	7.47708e-07	1.72536e-05	1854.8	2166.27	1760.21	1099.62	474.469	767.053	986.296	822.67
Rgs12	547.721	-0.912535	0.184494	-4.94615	7.56944e-07	1.74433e-05	811.016	551.283	713.669	786.959	426.57	281.101	413.048	398.12
Tnni3	200.769	1.38542	0.280416	4.94059	7.78847e-07	1.79239e-05	56.8764	127.849	140.294	119.165	241.301	295.896	317.506	307.262
Hbegf	71.0291	-2.52314	0.511359	-4.93419	8.04831e-07	1.84723e-05	107.433	157.509	123.738	95.5678	19.8825	23.8993	3.86026	36.3429
Foxf1	9.7019	6.68163	1.35433	4.93352	8.07609e-07	1.85113e-05	0	0	0	0	24.4013	27.3134	13.5109	12.3896
Kif11	1872.45	-1.05315	0.213516	-4.93242	8.12155e-07	1.85906e-05	3415.74	2209.22	1929.26	2555.55	1023.05	1064.09	1031.65	1751.07
Sdad1	1762.26	0.692248	0.140616	4.92297	8.52391e-07	1.94597e-05	1334.49	1207.91	1432.57	1415.82	2507	1792.44	1877.05	2530.79
Hspd1	2133.37	0.594368	0.120823	4.91931	8.68508e-07	1.97634e-05	1864.28	1843.07	1575.48	1518.47	2787.17	2132.72	2585.41	2760.41
Limk1	1035.73	0.638494	0.129788	4.91951	8.6761e-07	1.97634e-05	740.447	846.869	772.924	882.527	1361.95	1062.95	1179.31	1438.85
Irf1	2104.24	0.775734	0.157696	4.91916	8.69151e-07	1.97634e-05	1246.01	2098.76	1383.77	1478.35	2490.74	2718.83	2916.43	2501.05
Dirc2	884.423	-0.684457	0.13917	-4.91812	8.73795e-07	1.98164e-05	1207.04	1242.69	913.218	998.152	652.508	698.769	751.785	611.221
St5	1812.4	0.583665	0.118691	4.91753	8.76414e-07	1.98251e-05	1278.67	1378.72	1594.65	1549.14	2135.56	2447.97	2248.6	1865.88
Rnase10	91.6136	-2.46283	0.500828	-4.91752	8.76488e-07	1.98251e-05	233.825	109.438	124.609	153.38	31.6313	9.10448	16.4061	54.5143
Prpf19	2262.41	0.588277	0.120133	4.89688	9.73683e-07	2.19367e-05	1606.23	2009.78	1657.39	1958.55	2845.91	2288.64	2754.29	2978.46
Naa25	1651.94	0.768415	0.157194	4.88832	1.01702e-06	2.2853e-05	1224.95	1491.23	1002.97	1170.41	2255.76	1651.33	2440.65	1978.21
Selplg	27690.3	-0.624423	0.1278	-4.88596	1.02926e-06	2.30978e-05	30652.2	30807.4	35441.2	37460.2	21418	26848	21141.7	17753.5
Trmt10a	547.28	0.751328	0.153822	4.8844	1.03743e-06	2.32507e-05	385.496	414.229	419.139	412.947	837.777	591.791	729.589	587.268
Fam171a1	229.347	-1.91395	0.391963	-4.88299	1.04488e-06	2.3387e-05	404.455	468.437	251.832	325.638	56.0325	110.392	45.358	172.629
Gm7694	362.885	-1.11962	0.229477	-4.87902	1.06614e-06	2.3792e-05	405.508	435.708	453.123	694.931	225.034	210.541	183.362	294.873
Racgap1	2908.26	-0.860979	0.176472	-4.87884	1.06714e-06	2.3792e-05	4565.91	3816.02	3086.47	3538.37	1798.46	1618.32	2044.97	2797.57
Pdcd1	200.159	1.92864	0.395414	4.87752	1.07427e-06	2.39199e-05	122.179	56.2534	125.48	28.3164	250.339	341.418	360.934	316.348
Tcaf1	473.225	-1.10513	0.226647	-4.87601	1.08251e-06	2.40721e-05	586.67	736.408	600.388	659.535	206.959	400.597	364.794	230.447
Hist1h4d	383.284	-1.06843	0.219284	-4.87233	1.10287e-06	2.44615e-05	527.687	332.406	670.1	546.27	241.301	219.646	253.812	275.049
Chml	608.988	-1.06815	0.21957	-4.86474	1.14608e-06	2.53215e-05	726.754	1116.89	686.656	768.082	403.977	481.399	264.428	423.725
Tspan7	4964.33	-0.658624	0.135466	-4.86193	1.16249e-06	2.56512e-05	6522.88	5677.5	6320.2	5789.52	3825.58	4959.67	3392.2	3227.08
Mgst3	287.021	-1.11769	0.230272	-4.85377	1.21137e-06	2.66952e-05	399.188	336.497	404.325	430.645	197.921	251.511	138.969	137.112
Szrd1	972.794	0.931465	0.191961	4.85236	1.22003e-06	2.68517e-05	580.35	816.185	460.966	821.175	1190.24	1120.99	1374.25	1418.2
Arhgap22	302.473	-0.796847	0.164241	-4.8517	1.22408e-06	2.69061e-05	324.406	373.318	399.969	437.724	224.13	246.959	196.873	216.405
Rhbdf2	1140.81	0.836632	0.172451	4.85143	1.22572e-06	2.69078e-05	903.703	790.616	919.318	661.895	1358.34	1113.02	1837.48	1542.09
Stmn1	691.4	-0.702832	0.145077	-4.84453	1.26913e-06	2.7825e-05	891.064	811.071	771.181	954.498	575.689	506.437	426.559	594.702
C3	659.659	2.46098	0.509293	4.83215	1.35063e-06	2.93866e-05	254.891	75.6864	181.249	299.682	771.803	712.426	1889.6	1091.94
Gm26522	244.976	1.06785	0.221654	4.81764	1.45269e-06	3.14872e-05	137.978	109.438	176.021	210.013	338.003	315.243	331.982	341.127
Ttc3	2377.41	-0.662695	0.13766	-4.81399	1.47946e-06	3.20269e-05	3448.4	2655.16	2268.23	3285.88	1968.37	1804.96	1738.08	1850.18
Birc5	1778.93	-0.850655	0.176731	-4.81328	1.48476e-06	3.21012e-05	2512.04	2093.65	2000.71	2549.65	1408.95	1276.9	848.292	1541.27
Klhl3	58.8826	-1.71096	0.355518	-4.8126	1.48982e-06	3.21701e-05	72.6754	76.7091	107.181	103.827	18.075	35.2799	30.8821	26.4312
Nlrp1c-ps	703.116	0.936028	0.19464	4.80903	1.51668e-06	3.26267e-05	469.757	508.326	398.226	555.709	1195.66	704.459	1028.76	764.026
Gm11772	136.724	1.15094	0.239349	4.80862	1.51975e-06	3.26517e-05	67.4091	96.1421	101.953	73.1506	187.076	224.198	173.712	170.151
Gm3739	140.118	-1.51214	0.314581	-4.80683	1.53342e-06	3.29042e-05	216.973	160.578	228.304	222.991	69.5888	118.358	52.1135	52.0364
Fcrl1	676.822	-1.02341	0.213484	-4.79384	1.63617e-06	3.49342e-05	1036.41	844.823	932.388	814.096	443.742	640.728	300.135	402.249
Hjurp	8520.08	-0.635533	0.13266	-4.79071	1.66195e-06	3.54405e-05	10968.7	10414	8415.02	11672.2	5896.07	6386.79	6214.05	8193.67
Rps8	488.104	0.591574	0.123517	4.78941	1.67269e-06	3.56252e-05	381.283	372.295	418.268	384.631	623.588	630.485	560.703	533.579
Pmepa1	4363.46	-0.738863	0.154358	-4.78668	1.69559e-06	3.60234e-05	5169.43	5211.11	6195.59	5249.15	3306.82	4364.46	2780.35	2630.73
Sh3bgrl	1449.02	-0.787469	0.164524	-4.78635	1.69841e-06	3.60386e-05	2212.91	1856.36	1712.28	1559.76	1026.66	888.825	953.484	1381.86
Efnb1	358.607	-0.667596	0.139523	-4.78483	1.7113e-06	3.62673e-05	446.585	424.457	432.21	456.601	300.045	295.896	276.008	237.055
Cebpb	1791.6	0.601711	0.125784	4.78369	1.72105e-06	3.64289e-05	1340.81	1384.86	1644.31	1321.43	2525.98	2226.05	2033.39	1855.96
Mvp	1763.06	0.671595	0.14041	4.78311	1.72602e-06	3.64891e-05	1317.64	1621.12	1220.82	1281.32	2516.04	1732.13	2238.95	2176.44
Klf7	1661.55	-0.588553	0.123346	-4.77155	1.82812e-06	3.85998e-05	1794.77	2085.47	1835.15	2267.67	1405.33	1504.52	1163.87	1235.66
Cdhr4	184.736	-1.03924	0.217894	-4.7695	1.84688e-06	3.89002e-05	274.903	201.489	291.916	225.351	101.22	136.567	110.982	135.46
Tmem51	55.5733	2.57137	0.540356	4.75865	1.94888e-06	4.07483e-05	10.5327	7.15952	18.2992	28.3164	55.1288	56.903	147.655	120.592
Ifitm1	17.146	4.38205	0.922997	4.74763	2.05809e-06	4.29271e-05	0	4.09115	0	2.3597	25.305	30.7276	48.2532	26.4312
Pa2g4	1969.52	0.596886	0.125905	4.74077	2.12912e-06	4.42649e-05	1546.2	1338.83	1697.47	1689.54	2578.4	2245.39	2001.54	2658.81
Cmtr1	327.607	0.66172	0.139583	4.74068	2.12998e-06	4.42649e-05	231.719	277.176	264.903	240.689	427.474	407.426	378.305	393.164
Rpl38	339.643	0.650484	0.137322	4.73691	2.16997e-06	4.48783e-05	273.849	283.312	238.761	261.926	450.068	411.978	402.432	394.816
Aurkb	1704.39	-0.712983	0.150544	-4.73603	2.17942e-06	4.50195e-05	2129.71	2057.85	1970.22	2313.68	1363.76	938.9	1288.36	1572.66
Pear1	546.531	-1.04392	0.220474	-4.73488	2.19183e-06	4.52213e-05	679.357	754.818	655.286	854.211	454.587	449.534	251.882	272.572
Nfkbiz	905.349	1.02779	0.217304	4.72973	2.24816e-06	4.63278e-05	456.065	560.488	681.428	685.492	1053.77	908.172	1764.14	1133.24
Tns1	1010.11	0.74304	0.157128	4.72887	2.25772e-06	4.64688e-05	843.667	540.032	880.976	757.463	1247.18	1176.75	1283.54	1351.29
Saa3	38.2167	5.00703	1.05896	4.72825	2.26467e-06	4.65561e-05	0	9.2051	0	0	21.69	63.7314	140.899	70.2078
Eef2kmt	714.999	0.670586	0.141839	4.7278	2.26967e-06	4.65625e-05	554.018	629.015	508.021	515.594	877.542	872.892	1027.79	735.117
Hpse	1181.62	1.27894	0.270605	4.72623	2.28731e-06	4.6853e-05	822.602	863.234	717.155	355.134	2321.74	1202.93	1846.17	1324.04
Mgll	1223.5	-0.665614	0.14118	-4.71465	2.4213e-06	4.9303e-05	1392.42	1588.39	1384.64	1636.45	947.131	1183.58	831.886	823.496
Ctnna1	1772.59	-0.599033	0.127115	-4.71252	2.44668e-06	4.97608e-05	2262.42	2188.77	2421.6	1668.31	1470.4	1298.53	1395.48	1475.19
Arid5a	1411.05	0.731138	0.155172	4.71178	2.45559e-06	4.98827e-05	920.555	1179.28	982.058	1163.33	2234.98	1455.58	1575.95	1776.67
Rps20	1541.19	0.600692	0.127519	4.7106	2.46993e-06	5.01147e-05	1183.87	1089.27	1308.83	1316.71	2018.08	1996.16	1928.2	1488.41
Cst7	614.28	0.96118	0.20423	4.70636	2.52184e-06	5.10471e-05	303.341	388.66	418.268	558.068	694.984	738.601	1021.04	791.283
Diaph3	520.889	-1.0269	0.218211	-4.70599	2.52636e-06	5.10784e-05	871.052	599.354	697.984	626.5	289.2	429.049	239.336	414.639
Cenpn	527.837	-0.933714	0.198452	-4.70499	2.53884e-06	5.12702e-05	721.488	709.815	517.606	824.714	359.693	284.515	340.668	464.198
Col9a3	107.834	1.9858	0.422131	4.70422	2.54843e-06	5.14034e-05	21.0653	78.7547	37.4698	36.5753	226.841	117.22	214.244	130.504
Slc17a5	1540.48	-0.732006	0.155636	-4.70334	2.55943e-06	5.15431e-05	1895.88	1956.59	1903.12	1934.95	853.141	1504.52	1163.87	1111.76
Snhg4	259.703	0.856964	0.182365	4.69918	2.61207e-06	5.25016e-05	157.99	174.897	235.276	169.898	358.789	319.795	322.332	338.649
Slfn9	1235.56	1.10162	0.23455	4.69672	2.64367e-06	5.29506e-05	980.592	713.906	508.892	940.339	2080.43	1156.27	1463.04	2040.98
Sncaip	1458.99	-0.581649	0.124038	-4.68927	2.74176e-06	5.47872e-05	1544.09	1561.8	1786.35	2106.03	1154.09	1091.4	1167.73	1260.44
Papd7	980.569	0.811992	0.173242	4.68703	2.77201e-06	5.53272e-05	561.391	751.75	878.362	654.816	1428.83	998.079	1163.87	1407.46
Bri3bp	1076.41	0.717897	0.153219	4.68544	2.79355e-06	5.56924e-05	842.614	904.145	733.711	776.34	1715.32	1106.19	1304.77	1228.22
Sgol2a	491.92	-1.1879	0.253946	-4.67775	2.90045e-06	5.76225e-05	725.701	632.083	649.186	729.147	201.536	241.269	268.288	488.151
Enpep	18.117	-7.69532	1.64582	-4.67568	2.92975e-06	5.81371e-05	49.5035	26.5925	68.8399	0	0	0	0	0
Mx2	764.194	2.34683	0.502485	4.67045	3.00546e-06	5.95019e-05	136.925	103.302	337.228	427.105	1284.23	831.922	1526.73	1466.1
P3h2	958.483	-0.657348	0.140866	-4.66648	3.06403e-06	6.05915e-05	1208.1	1327.58	1219.08	936.8	738.364	813.713	637.908	786.328
A630052C17Rik	199.456	-1.27047	0.272559	-4.66125	3.14292e-06	6.19371e-05	378.123	300.7	196.063	253.667	84.9526	109.254	122.563	150.327
Idh1	2633.42	-0.583644	0.125443	-4.65265	3.27699e-06	6.43574e-05	2808.01	3404.86	3458.55	2961.42	1905.11	2559.5	2071.03	1898.91
Map2k6	423.314	-0.821836	0.176804	-4.64829	3.34694e-06	6.56559e-05	444.479	472.528	589.06	657.176	357.885	290.205	294.345	280.831
Ube2t	364.585	-0.937531	0.201954	-4.64229	3.44563e-06	6.75147e-05	398.135	525.713	492.336	500.256	286.489	264.03	168.886	280.831
Agmo	1416.13	-0.833127	0.179731	-4.63542	3.56213e-06	6.97178e-05	2052.82	1810.34	1870.01	1520.83	775.418	1406.64	939.008	954
Bora	801.373	-0.725757	0.156702	-4.63146	3.63103e-06	7.09851e-05	1058.53	830.504	975.087	1132.65	558.518	488.228	690.986	676.473
Spc25	1135.27	-0.990583	0.213961	-4.62974	3.66119e-06	7.1412e-05	1686.28	1313.26	1472.65	1570.38	949.842	709.011	444.895	935.829
Gm38158	252.588	-0.759154	0.16412	-4.62559	3.73527e-06	7.26914e-05	295.968	320.133	335.486	317.379	175.328	212.817	201.699	161.891
Mpzl3	8.8783	6.55745	1.41883	4.62172	3.80573e-06	7.3895e-05	0	0	0	0	17.1713	7.96642	31.8471	14.0416
Pdxk	907.711	0.679644	0.147122	4.61961	3.84465e-06	7.45661e-05	524.527	771.183	714.541	781.06	1018.53	1093.68	1220.81	1137.37
Psme2b	400.177	0.810902	0.175567	4.61877	3.86021e-06	7.47835e-05	267.53	337.52	280.588	277.264	528.694	384.664	585.794	539.361
Sass6	1081.32	0.705415	0.15274	4.61842	3.86681e-06	7.48267e-05	685.677	811.071	776.409	1017.03	1569.81	1134.65	1298.01	1357.9
Plk4	1227.83	-0.627799	0.136547	-4.59768	4.27228e-06	8.23013e-05	1569.37	1661.01	1349.78	1385.14	932.671	794.366	980.506	1149.76
Tnfsf13b	137.399	2.28547	0.497234	4.59637	4.2991e-06	8.26323e-05	77.9418	20.4558	20.9134	68.4312	157.253	126.325	367.69	260.182
Tbc1d16	2086.68	-0.840313	0.182843	-4.59581	4.31076e-06	8.27637e-05	2683.72	1842.04	3661.59	2523.7	1539.99	1275.77	1592.36	1574.31
Gm20429	11.2149	6.15464	1.33994	4.59321	4.36477e-06	8.3707e-05	0	1.02279	0	0	8.13376	20.4851	38.6026	21.4753
Gpr152	7.74613	6.35989	1.38899	4.57879	4.67675e-06	8.92906e-05	0	0	0	0	18.075	15.9328	10.6157	17.3455
Gm6548	283.22	1.29848	0.283626	4.57814	4.69126e-06	8.94679e-05	92.6875	170.806	135.066	257.207	350.655	409.702	456.476	393.164
Ptk7	261.15	-0.952328	0.208104	-4.57622	4.73461e-06	9.01944e-05	444.479	337.52	282.331	313.84	187.98	142.258	200.733	180.062
Pfkfb4	1317.35	0.681314	0.148923	4.57494	4.76361e-06	9.06461e-05	843.667	981.877	1015.17	1208.17	1651.15	1357.71	1945.57	1535.49
Mycl	615.865	-1.08737	0.238151	-4.56587	4.97433e-06	9.42375e-05	901.597	803.912	1137.17	506.155	413.014	455.224	414.978	294.873
Endod1	877.654	-0.795002	0.174508	-4.55568	5.22161e-06	9.85953e-05	1045.89	1274.39	1045.67	1089	814.279	604.31	461.301	686.385
Sh2d1b1	59.6722	3.33755	0.733938	4.54746	5.42981e-06	0.000102254	16.8523	16.3646	9.5853	0	71.3963	34.1418	202.664	126.374
Ccng2	4728.51	-0.660897	0.145332	-4.54751	5.42848e-06	0.000102254	5490.68	6812.8	5373.87	5493.38	2720.29	4227.89	4128.55	3580.6
Enox2	337.942	-1.05574	0.232167	-4.54732	5.43325e-06	0.000102254	464.491	477.642	366.856	515.594	235.879	271.996	236.441	134.634
Gm43068	18.2868	4.7858	1.05342	4.54311	5.54291e-06	0.000104089	0	5.11394	0	0	29.8238	22.7612	53.0786	35.5169
Nhsl2	598.051	-0.908564	0.200108	-4.54036	5.61576e-06	0.000105111	958.473	726.18	832.178	602.903	379.575	558.788	374.445	351.865
Crot	2846.92	-0.641036	0.141199	-4.53996	5.62653e-06	0.000105198	4050.86	2988.59	3331.33	3506.51	1727.07	2274.98	2295.89	2600.17
Gm8774	208.457	0.927933	0.204434	4.53904	5.65112e-06	0.000105543	134.818	177.965	149.879	110.906	281.066	307.276	259.602	246.14
Ephx1	381.571	-0.986231	0.217571	-4.53291	5.81755e-06	0.000108533	463.437	663.79	488.85	411.767	318.12	287.929	217.14	201.538
C330027C09Rik	813.699	-1.00568	0.222061	-4.52885	5.93043e-06	0.000110519	989.018	1063.7	1001.23	1293.11	414.822	371.008	611.851	764.852
Nrarp	18.9275	-3.46502	0.765938	-4.5239	6.07117e-06	0.000112896	44.2372	33.752	25.2703	35.3955	5.4225	5.6903	0	1.65195
Prnp	170.76	-1.51855	0.335875	-4.52118	6.14944e-06	0.000114104	247.518	276.153	220.462	269.006	72.3001	94.459	42.4628	143.72
Kif20a	1424.76	-0.97554	0.215793	-4.52071	6.16324e-06	0.000114236	2325.61	1883.98	1413.4	1933.77	676.006	925.243	854.082	1385.98
Hap1	153.14	1.71792	0.380699	4.51254	6.40561e-06	0.000118345	31.598	46.0255	102.824	105.007	238.59	254.925	270.218	175.933
Gas2l1	663.283	-0.584113	0.12956	-4.50845	6.53016e-06	0.000120516	765.725	717.998	863.549	834.153	546.769	595.205	526.925	455.938
Spc24	536.75	-0.719378	0.159633	-4.50644	6.59245e-06	0.000121404	728.861	606.514	615.202	722.067	436.512	398.321	316.541	469.979
Rtp4	4413.07	2.26693	0.503069	4.50621	6.59956e-06	0.000121405	649.866	788.57	1693.98	2941.36	7904.2	6944.44	7079.71	7302.44
Rxrg	30.4872	5.06605	1.12611	4.4987	6.83713e-06	0.000125372	0	6.13673	0.871391	0	44.2838	10.2425	159.236	23.1273
Dennd1b	1525.06	0.68527	0.1525	4.49356	7.00434e-06	0.000128301	1464.04	1183.37	1065.71	963.936	1863.53	2177.11	1906	1576.78
Cd1d1	302.39	-1.1811	0.263378	-4.48443	7.31088e-06	0.00013337	402.348	435.708	381.669	457.781	127.429	298.172	146.69	169.325
Tlr11	23.0767	4.41196	0.983849	4.48439	7.31219e-06	0.00013337	0	7.15952	0	1.17985	70.4926	47.7985	18.3362	39.6468
Dclk2	485.564	-0.956195	0.213386	-4.48105	7.42757e-06	0.000135043	683.57	459.232	766.824	652.456	249.435	430.187	322.332	320.478
Il4ra	6891.72	0.58532	0.130615	4.48127	7.42e-06	0.000135043	5392.73	6425.16	5881.02	4348.92	8825.13	9129.52	8019.69	7111.64
Gbp6	135.119	4.62889	1.03449	4.47455	7.65728e-06	0.000138925	0	12.2735	27.0131	2.3597	295.526	126.325	306.891	310.566
Hist1h1b	190.358	-1.3108	0.293275	-4.46952	7.83935e-06	0.000141928	343.365	183.079	311.958	247.768	100.316	73.9739	107.122	155.283
Ipo4	2073.2	0.649277	0.145384	4.46594	7.97165e-06	0.000143955	1460.88	1598.62	1389.87	2010.46	2341.62	2166.87	2944.41	2672.85
Gnptab	2056.83	0.734588	0.165009	4.4518	8.51546e-06	0.00015352	1832.68	1606.8	1359.37	1379.24	2354.27	2007.54	2572.86	3341.89
Tmc8	457.463	-0.850887	0.19123	-4.44955	8.60499e-06	0.000154971	669.878	656.63	606.488	421.206	300.045	335.728	279.869	389.86
Zmynd15	239.092	1.12584	0.253316	4.44441	8.81352e-06	0.00015856	179.055	132.963	110.667	179.337	387.709	249.235	405.327	268.442
Dennd2c	1115.48	-0.701398	0.158	-4.43924	9.02774e-06	0.000162074	1307.1	1770.45	1270.49	1178.67	900.136	738.601	778.807	979.606
Ckap2	971.81	-1.07731	0.242734	-4.43821	9.07114e-06	0.000162683	1350.29	1528.05	860.063	1537.34	446.453	624.795	511.484	916.006
Bub1	1424	-0.957311	0.216088	-4.4302	9.41451e-06	0.000168488	1902.2	2137.63	1846.48	1634.09	697.696	864.926	804.864	1504.1
Fbxo5	928.81	-0.841765	0.190021	-4.42986	9.42957e-06	0.000168582	1272.35	1156.77	990.772	1350.93	542.25	636.176	552.017	929.221
Gm38010	11.1291	6.14862	1.3888	4.42728	9.54305e-06	0.000170433	0	1.02279	0	0	13.5563	6.82836	22.1965	45.4286
Stil	1165.9	-0.866588	0.196416	-4.412	1.0242e-05	0.000181816	1472.47	1531.11	1583.32	1438.24	669.679	614.552	801.969	1215.83
Lbx2	112.069	-1.17328	0.265932	-4.41196	1.02441e-05	0.000181816	137.978	155.464	193.449	134.503	75.9151	48.9366	80.1004	70.2078
Actn1	231.511	-1.11219	0.252128	-4.41122	1.02791e-05	0.000181873	387.602	262.857	311.087	304.401	150.023	187.78	89.751	158.587
Smtn	362.417	-0.782954	0.177524	-4.41041	1.03177e-05	0.000182368	480.29	517.531	370.341	466.04	263.895	285.653	213.279	302.307
Ascc3	2790.14	0.650906	0.147728	4.4061	1.0525e-05	0.00018584	1941.17	2411.74	1962.37	2371.5	3887.03	2523.08	3440.46	3783.79
BC094916	47.5493	4.07671	0.926441	4.4004	1.0805e-05	0.000190238	5.26633	0	0	16.5179	157.253	37.556	82.0305	81.7715
Phactr2	983.112	-0.59701	0.135673	-4.40036	1.08073e-05	0.000190238	1322.9	965.512	1291.4	1153.89	777.226	874.03	691.951	787.979
Clec2l	88.0486	1.34897	0.306623	4.39946	1.08519e-05	0.000190826	52.6633	45.0027	35.727	66.0715	132.851	113.806	101.332	156.935
Gm42586	9.75234	5.94943	1.35328	4.39629	1.10117e-05	0.000193438	0	0	0	1.17985	35.2463	12.5187	18.3362	10.7377
Slc2a9	280.47	1.03887	0.236496	4.39277	1.11913e-05	0.000195991	169.576	235.241	192.577	136.862	436.512	270.858	447.79	354.343
Spag5	1272.24	-0.945956	0.215336	-4.39293	1.11833e-05	0.000195991	1822.15	1814.43	1598.13	1466.55	1136.01	698.769	549.122	1092.76
Gm29096	61.3397	-2.35564	0.536509	-4.39068	1.12995e-05	0.000197683	107.433	129.894	85.3963	87.3088	24.4013	37.556	3.86026	14.8675
Tet1	406.165	-1.12954	0.257285	-4.39022	1.13238e-05	0.000197907	579.297	420.366	518.478	711.449	282.874	349.384	155.375	232.099
Gm37298	127.538	-1.36248	0.310431	-4.38899	1.13877e-05	0.00019882	161.15	184.102	231.79	156.92	52.4175	72.8358	109.052	52.0364
Ncapg2	1599.19	-0.786326	0.179199	-4.38801	1.14392e-05	0.000199516	2139.19	2071.15	1523.19	2366.78	1077.27	981.008	1066.4	1568.53
Gm16185	224.105	0.949367	0.216403	4.38703	1.14907e-05	0.000200212	173.789	100.233	176.021	161.639	296.43	279.963	287.589	317.174
Pydc3	9.49282	6.65628	1.51806	4.38471	1.16139e-05	0.000202152	0	0	0	0	18.9788	2.27612	24.1266	30.561
Gm4841	15.809	3.89314	0.889348	4.37753	1.20032e-05	0.000208506	3.1598	0	3.48556	1.17985	47.8988	19.347	35.7074	15.6935
Rdm1	443.835	-0.662325	0.15163	-4.36803	1.25374e-05	0.000217125	456.065	596.286	568.147	555.709	359.693	342.556	291.45	380.774
Lsm11	443.335	-0.772965	0.177355	-4.3583	1.31076e-05	0.000226543	589.83	426.503	631.759	588.745	271.125	338.004	380.235	320.478
Slamf9	1390.63	0.72142	0.165572	4.35713	1.31779e-05	0.000227298	1316.58	808.003	1074.43	1001.69	1859.92	1363.4	1832.66	1868.35
Bhlhe41	1968.95	0.684852	0.157175	4.35726	1.31701e-05	0.000227298	1618.87	1605.78	1427.34	1387.5	2039.77	3275.34	2082.61	2314.38
Skp2	1243.59	-0.795503	0.182768	-4.35252	1.34581e-05	0.000231434	1504.07	1774.54	1220.82	1814.61	779.937	711.288	992.086	1151.41
Podxl2	120.11	-1.26872	0.291617	-4.35062	1.35754e-05	0.000232751	195.908	141.145	157.722	184.056	73.2038	92.1829	41.4978	75.1637
Smpdl3b	196.279	-0.876737	0.201752	-4.34561	1.38889e-05	0.000237177	218.026	308.882	264.031	225.351	145.504	147.948	116.773	143.72
Kcp	95.1153	-1.40638	0.324056	-4.33992	1.42536e-05	0.000242921	154.83	116.598	163.822	117.985	58.7438	31.8657	44.393	72.6857
Cenpe	2512.72	-0.937048	0.216386	-4.33044	1.4881e-05	0.00025286	4104.58	3172.69	2547.08	3382.63	1755.99	1032.22	1769.93	2336.68
Ska1	284.686	-1.26512	0.292239	-4.32907	1.4974e-05	0.000254188	502.408	204.558	358.142	543.91	174.424	145.672	153.445	194.93
Casp12	93.9497	1.98849	0.459624	4.32635	1.51604e-05	0.000256525	37.9176	22.5014	17.4278	74.3305	212.381	142.258	105.192	139.59
Cp	292.988	1.38638	0.320498	4.32571	1.52042e-05	0.000256824	110.593	148.304	195.192	194.675	381.383	208.265	598.34	507.148
Rnf26	572.858	-0.585607	0.135452	-4.32337	1.53665e-05	0.00025931	742.553	680.154	609.102	719.708	456.394	397.183	525.96	451.808
Rdh11	1184.82	-0.634369	0.146773	-4.3221	1.54553e-05	0.000260551	1456.67	1673.28	1330.61	1303.73	798.916	1065.22	790.388	1059.73
Socs1	122.67	1.51252	0.350067	4.32066	1.55564e-05	0.000261999	71.6222	41.9343	78.4252	62.532	281.97	180.952	111.947	151.979
Gp9	228.915	-1.00226	0.232041	-4.31932	1.56509e-05	0.000263332	284.382	299.677	326.772	309.12	135.563	220.784	141.865	113.158
Liph	1821.24	-0.798666	0.185087	-4.31509	1.59536e-05	0.000268161	2161.3	2020.01	2445.99	2622.8	1549.93	1734.4	1022	1013.47
F2r	132.881	-1.33831	0.310241	-4.31375	1.60505e-05	0.000269379	195.908	199.444	155.108	211.193	38.8613	80.8023	103.262	78.4676
St6gal1	2384.08	-0.944692	0.219033	-4.31301	1.61046e-05	0.000269379	3588.48	3611.47	3245.93	2103.67	1235.43	2401.31	1475.58	1410.76
0610009O20Rik	437.949	-0.609814	0.141383	-4.31322	1.60893e-05	0.000269379	528.74	595.263	548.976	442.443	338.003	360.765	364.794	324.608
Tmem67	310.017	1.04268	0.24177	4.31268	1.61287e-05	0.000269518	244.358	131.94	169.921	265.466	441.934	335.728	449.72	441.07
Lrrc20	124.884	-1.30084	0.301876	-4.30918	1.63859e-05	0.000273285	193.801	183.079	128.966	205.294	68.6851	77.3881	44.393	97.465
Trim12c	553.195	0.947204	0.219881	4.3078	1.64883e-05	0.000274458	242.251	377.409	344.199	548.63	769.996	707.873	696.777	738.421
Naip2	1685.78	0.744679	0.172985	4.30487	1.67081e-05	0.000277577	1351.34	1376.67	1209.49	1103.16	1576.14	1763.99	2653.93	2451.49
Ctnnd1	502.232	-0.691792	0.160855	-4.30073	1.70236e-05	0.000282546	515.048	579.921	723.255	661.895	356.982	438.153	407.257	335.346
Hpcal1	388.272	0.743865	0.17298	4.3003	1.70568e-05	0.000282823	235.932	270.016	291.916	364.573	507.908	419.944	515.345	500.54
Gm26780	358.818	0.686336	0.159792	4.29517	1.74557e-05	0.000288878	254.891	298.654	295.402	250.128	475.373	503.023	373.48	419.595
Cxcl11	27.4796	4.48839	1.04623	4.29008	1.78609e-05	0.000295299	0	0	7.84252	1.17985	84.0488	9.10448	65.6244	52.0364
Pcdh7	7.5689	-6.43354	1.50033	-4.28809	1.80213e-05	0.000297395	13.6925	4.09115	19.1706	23.597	0	0	0	0
Adgrl1	321.738	-0.868888	0.202963	-4.28102	1.86036e-05	0.000306691	303.341	376.386	498.436	484.918	253.05	234.44	197.838	225.491
Btd	499.976	-0.69329	0.162059	-4.27801	1.88573e-05	0.000310276	577.19	546.169	643.087	704.37	427.474	401.735	402.432	297.351
Garnl3	797.783	-0.811791	0.189793	-4.27725	1.89214e-05	0.000311034	845.773	1212	1077.91	928.541	588.342	707.873	619.571	402.249
5430427O19Rik	802.983	0.647204	0.151365	4.27579	1.90458e-05	0.000312778	564.551	690.382	623.045	626.5	984.185	768.191	977.61	1189.4
Rrm1	4334.47	-0.626142	0.146545	-4.27269	1.93127e-05	0.000316858	5487.52	5851.37	4939.04	4765.41	3433.35	3372.07	2552.6	4274.42
Trp53cor1	98.7394	-1.12881	0.264397	-4.26936	1.96031e-05	0.000321315	155.884	127.849	110.667	147.481	48.8025	75.112	58.8689	65.252
Gm37706	14.6399	-4.23105	0.991465	-4.26748	1.97696e-05	0.000323426	33.7045	21.4786	15.685	40.1149	0	2.27612	3.86026	0
Pot1a	1139.21	-0.660682	0.154812	-4.26763	1.9756e-05	0.000323426	1174.39	1455.43	1201.65	1752.08	827.836	918.415	783.632	1000.25
Crebrf	1368.05	-0.632731	0.14836	-4.26483	2.00055e-05	0.000326973	1795.82	1828.75	1447.38	1581	807.049	1202.93	1101.14	1180.32
Poc1a	331.981	-0.908139	0.213012	-4.26333	2.014e-05	0.000328858	487.663	412.184	396.483	436.544	197.018	262.892	164.061	299.003
Itgb1bp2	44.5079	1.95048	0.457571	4.26268	2.01992e-05	0.00032951	14.7457	17.3874	13.0709	28.3164	89.4713	93.3209	55.9737	43.7766
Ndc80	1089.57	-0.966007	0.226667	-4.26179	2.02796e-05	0.000330507	1580.95	1475.88	1199.03	1511.39	781.744	421.082	707.392	1039.08
Mex3b	217.176	-1.10414	0.259261	-4.2588	2.0553e-05	0.000334645	295.968	265.925	391.255	231.25	110.258	195.746	120.633	126.374
Stox2	107.54	-1.60915	0.377936	-4.25773	2.06516e-05	0.000335815	174.842	119.666	160.336	193.495	85.8563	46.6605	24.1266	55.3403
Ppan	1719.62	0.58108	0.136482	4.25755	2.06682e-05	0.000335815	1303.94	1519.86	1202.52	1486.61	2556.71	1921.05	1918.55	1847.7
Ednrb	543.642	-2.35963	0.554244	-4.25738	2.06836e-05	0.000335815	1036.41	1077	841.764	684.312	67.7813	335.728	78.1702	227.969
Atp6v0d2	66.4603	-3.6377	0.854796	-4.25564	2.08454e-05	0.000337801	40.0241	264.902	147.265	40.1149	30.7275	3.41418	1.93013	3.3039
Trp53i11	236.885	1.04069	0.244675	4.25335	2.10599e-05	0.000340955	137.978	127.849	196.934	156.92	277.451	233.302	416.908	347.735
Bcl3	221.569	0.9012	0.211971	4.25152	2.12323e-05	0.000342776	125.339	143.19	166.436	182.877	313.601	345.97	254.777	240.359
Zfp260	1577.05	-0.717601	0.169013	-4.24583	2.1779e-05	0.000350941	1900.09	2631.64	1911.83	1401.66	1207.41	1151.72	1159.04	1253
Rai2	7.2109	-6.36405	1.49902	-4.24546	2.18143e-05	0.00035118	12.6392	28.6381	6.97113	9.43879	0	0	0	0
Fam83d	340.773	-1.212	0.285734	-4.24173	2.21806e-05	0.000356742	530.847	486.847	449.638	437.724	173.52	187.78	118.703	341.127
Gm44861	171.274	1.18893	0.280572	4.2375	2.26021e-05	0.000362501	117.966	55.2306	125.48	119.165	277.451	213.955	218.105	242.836
Ece1	616.115	-0.965113	0.22813	-4.23054	2.33133e-05	0.00037286	1062.75	902.1	688.399	605.262	433.8	548.545	298.205	389.86
Ppp6r2	315.529	-0.818108	0.193427	-4.22955	2.34161e-05	0.000374155	409.721	309.905	420.882	469.58	192.499	257.202	259.602	204.842
Peg10	126.347	-1.17296	0.277739	-4.22324	2.40813e-05	0.000383711	174.842	218.877	120.252	186.416	80.4338	88.7687	56.9388	84.2494
Rdh10	645.154	-0.670322	0.158875	-4.21918	2.45194e-05	0.000389606	874.212	817.208	801.68	676.053	380.479	525.784	513.414	572.4
Mdm1	689.914	-0.700897	0.166119	-4.21925	2.45113e-05	0.000389606	998.497	872.439	697.984	849.491	525.983	510.989	424.628	639.304
Oas1c	58.9065	2.47962	0.587791	4.21854	2.45886e-05	0.000390344	1.05327	16.3646	27.0131	27.1365	89.4713	112.668	92.6462	104.899
Ckap2l	2030.33	-0.855515	0.203267	-4.20883	2.56697e-05	0.000406002	2915.44	2921.08	2001.59	2625.16	1499.32	988.974	1269.06	2021.99
Sptb	195.673	-1.33859	0.318257	-4.20601	2.59919e-05	0.000410341	270.69	194.33	401.711	254.847	171.713	104.702	89.751	77.6416
Bub1b	2580.75	-0.806068	0.191959	-4.19917	2.67891e-05	0.000422273	4135.13	3429.41	3090.82	2480.04	1950.29	1506.79	1527.7	2525.83
Ets2	1052.26	-0.584718	0.139248	-4.19911	2.67969e-05	0.000422273	1410.32	1305.08	1144.14	1192.83	857.659	740.877	742.135	1025.03
H2-Q2	17.1774	3.21021	0.765142	4.19558	2.7218e-05	0.000428121	5.26633	0	3.48556	4.7194	26.2088	36.4179	41.4978	19.8234
Egr1	4004.09	0.91024	0.217268	4.18948	2.79593e-05	0.000438174	3342.02	2888.36	1669.59	3225.71	5035.7	6238.85	6051.92	3580.6
Tmem161b	819.427	0.60183	0.14381	4.18489	2.853e-05	0.00044671	663.558	728.226	562.047	650.097	789.878	1106.19	1011.39	1044.03
Cst3	171286	-0.646181	0.154473	-4.18314	2.87507e-05	0.000449755	199624	177700	238041	220698	140775	173397	117226	102825
Ttc37	963.852	0.599089	0.143531	4.17393	2.99396e-05	0.000467499	901.597	717.998	819.979	625.32	1032.99	1283.73	1088.59	1240.61
Kcnc2	57.9889	-3.19965	0.76665	-4.17355	2.99884e-05	0.000467836	103.22	114.552	93.2388	107.366	32.535	10.2425	1.93013	0.825974
Chn2	389.236	-0.895213	0.214705	-4.1695	3.0527e-05	0.000475373	437.106	481.733	556.819	548.63	289.2	355.075	178.537	266.79
Map1lc3a	466.68	-0.636204	0.152862	-4.16195	3.15538e-05	0.000489584	571.924	564.579	601.26	532.112	354.27	425.634	393.746	289.917
Lilrb4a	635.115	1.31239	0.315385	4.16124	3.16521e-05	0.000490221	191.695	611.628	392.997	261.926	948.034	596.344	1118.51	959.782
Smpd3	156.677	-1.56997	0.377317	-4.16088	3.17028e-05	0.000490516	245.411	174.897	149.008	368.113	107.546	104.702	55.0087	48.7325
Rn7sk	183.549	-1.11125	0.267253	-4.15806	3.20964e-05	0.000495313	244.358	159.555	353.785	245.409	118.391	130.877	111.947	104.073
Plk1	1032.21	-0.886402	0.21321	-4.15741	3.21874e-05	0.00049627	1531.45	1337.81	1166.79	1323.79	649.797	715.84	475.777	1056.42
Mtor	1586.4	0.661519	0.159186	4.15564	3.24384e-05	0.000499691	1515.65	877.553	1153.72	1369.8	2029.82	1823.17	2038.22	1883.22
2810025M15Rik	738.582	-0.755044	0.181861	-4.15177	3.2991e-05	0.000507292	879.478	874.484	1146.75	808.196	656.123	637.314	425.594	480.717
Ifitm10	389.472	-0.849351	0.205076	-4.14163	3.44842e-05	0.000527885	459.224	525.713	486.236	530.932	233.168	374.422	302.065	204.016
9930012K11Rik	186.434	-1.23449	0.298114	-4.14101	3.45778e-05	0.000528847	202.227	178.988	279.717	385.811	137.37	122.91	82.0305	102.421
Tns4	277.348	1.16037	0.280456	4.13746	3.51178e-05	0.000535672	115.859	227.059	156.85	186.416	251.243	328.899	447.79	504.67
Col1a2	18.4479	-6.98923	1.6899	-4.13587	3.53607e-05	0.000538448	0	9.2051	108.924	28.3164	0	1.13806	0	0
Slc31a2	1575.5	0.67879	0.164214	4.13358	3.57159e-05	0.000542863	1132.26	1471.79	1185.96	1055.96	2118.39	1589.87	2412.66	1637.08
Dhx40	240.969	-1.11748	0.270476	-4.13155	3.60324e-05	0.000547188	364.43	350.817	360.756	243.049	146.408	196.884	87.8209	177.584
Tmem2	334.809	0.618121	0.149797	4.12639	3.685e-05	0.000558615	254.891	305.814	250.961	245.409	395.843	372.146	402.432	450.982
Atp10b	7.6814	5.5944	1.36003	4.11343	3.89821e-05	0.000588335	0	0	0	1.17985	11.7488	22.7612	12.5458	13.2156
Zbtb20	940.547	-0.722339	0.175805	-4.10876	3.97796e-05	0.000598264	1059.59	1547.48	1019.53	1058.32	727.519	769.329	552.982	789.631
Ifit1bl1	100.421	6.27547	1.52767	4.10786	3.99342e-05	0.000600063	0	10.2279	0	0	241.301	76.25	256.707	218.883
Smc4	3424.12	-0.62924	0.153317	-4.10419	4.05736e-05	0.000609137	4438.47	4079.9	3516.06	4604.95	2876.64	2322.78	2145.34	3408.8
Ptpn7	443.572	1.00456	0.245364	4.09418	4.23668e-05	0.000634947	266.477	422.412	288.43	202.934	592.86	493.918	496.043	785.502
Sh2d6	51.7863	2.26645	0.553816	4.09242	4.26886e-05	0.00063921	22.1186	20.4558	19.1706	9.43879	114.776	22.7612	119.668	85.9013
Tspan32	840.529	0.607173	0.148413	4.0911	4.2934e-05	0.000642324	609.842	663.79	712.798	678.413	919.114	871.754	1292.22	976.302
Gm10384	394.7	-0.945444	0.231398	-4.08579	4.39276e-05	0.000655062	623.534	553.329	522.835	377.552	282.874	361.903	191.083	244.488
Cabp4	6.49385	6.10819	1.49498	4.08581	4.3924e-05	0.000655062	0	0	0	0	16.2675	9.10448	6.75545	19.8234
Pde4d	107.868	-1.44162	0.353377	-4.07955	4.51235e-05	0.000671564	171.683	183.079	192.577	83.7693	54.225	40.9702	54.0436	82.5974
Cd44	388.21	1.25591	0.308043	4.07707	4.56058e-05	0.000677567	267.53	264.902	142.037	243.049	486.218	281.101	763.366	657.476
Dnhd1	67.7142	2.03203	0.498633	4.0752	4.59744e-05	0.00068186	11.5859	26.5925	15.685	53.0932	80.4338	151.362	124.493	78.4676
B4gat1	1377.43	-0.674844	0.165701	-4.07266	4.64788e-05	0.000688746	1919.05	1665.1	1818.59	1370.98	823.317	1322.43	965.065	1134.89
Tuba1c	704.525	-0.6183	0.15183	-4.0723	4.65504e-05	0.000689211	902.65	879.598	894.047	737.405	647.085	490.504	461.301	623.611
Mtbp	555.901	0.683009	0.168121	4.0626	4.85298e-05	0.000716044	451.852	394.796	517.606	340.976	734.749	761.362	575.179	670.691
Gm3164	26.6618	-2.47068	0.608706	-4.0589	4.93042e-05	0.000726845	42.1307	48.0711	32.2415	57.8126	9.94126	15.9328	3.86026	3.3039
Sgcb	1080.32	0.756306	0.18646	4.05613	4.98933e-05	0.000734898	946.887	1012.56	611.717	643.018	1503.84	1192.69	1515.15	1216.66
Cited1	6.65485	-6.24488	1.53987	-4.05545	5.00379e-05	0.000736395	5.26633	11.2507	9.5853	27.1365	0	0	0	0
Sspn	73.5641	-2.58471	0.637555	-4.0541	5.03268e-05	0.000740011	40.0241	243.424	117.638	103.827	28.92	9.10448	6.75545	38.8208
Rbm15b	1034.47	-0.711814	0.175652	-4.05242	5.06913e-05	0.000744732	1289.2	1587.37	1197.29	1065.4	912.788	711.288	602.2	910.224
Hip1	278.784	1.41783	0.350207	4.04856	5.15336e-05	0.000755165	65.3026	222.968	213.491	105.007	428.378	306.138	442.965	446.026
Mboat1	338.808	-0.684098	0.169204	-4.04303	5.27654e-05	0.000771238	406.561	481.733	379.927	402.328	221.419	252.649	315.576	250.27
Max	842.59	0.768604	0.19012	4.04273	5.28325e-05	0.000771562	487.663	617.764	588.189	801.117	1101.67	770.467	1209.23	1164.62
Pdgfc	11.8988	-7.08827	1.75405	-4.04109	5.32031e-05	0.000776312	0	47.0483	33.9843	14.1582	0	0	0	0
Zfp518b	335.347	-0.806386	0.199864	-4.03467	5.46793e-05	0.000796497	436.053	420.366	344.199	507.335	234.071	242.407	191.083	307.262
Ulk1	924.095	-0.612317	0.151779	-4.03427	5.4773e-05	0.000797184	1089.08	1053.47	1029.98	1295.47	641.663	929.795	701.602	651.694
Cd22	533.952	0.864477	0.214512	4.02998	5.57828e-05	0.000810505	278.062	317.064	542.877	375.192	789.878	696.493	682.301	589.746
Sh3bp2	1969.79	0.603704	0.149905	4.02723	5.64375e-05	0.000819324	1359.77	1610.89	1531.03	1753.26	2238.59	2012.09	3096.89	2155.79
Rell1	308.764	-0.747548	0.185702	-4.02552	5.68496e-05	0.000824608	358.111	391.728	411.297	388.17	239.494	163.881	248.987	268.442
Trpv4	214.639	0.999328	0.248378	4.02341	5.73621e-05	0.000830636	116.913	116.598	192.577	146.301	296.43	227.612	254.777	365.907
Clcn6	791.705	0.588158	0.146445	4.01625	5.91317e-05	0.000853241	767.832	581.967	587.318	592.284	894.713	1136.92	883.034	889.574
Mmp23	7.36743	-6.39765	1.59316	-4.01569	5.92715e-05	0.000853241	2.10653	11.2507	27.8845	17.6977	0	0	0	0
Ptger4	137.31	2.34172	0.583108	4.01593	5.92124e-05	0.000853241	40.0241	90.0054	47.0551	3.53955	279.259	172.985	302.065	163.543
Mrpl30	958.848	0.584822	0.14567	4.01471	5.95198e-05	0.000856097	846.827	802.889	771.181	646.557	1352.01	1246.18	989.191	1015.95
Cd28	106.609	-1.94434	0.485129	-4.00788	6.1266e-05	0.000879001	92.6875	352.862	143.78	87.3088	25.305	59.1791	46.3231	45.4286
Clgn	670.398	-0.649134	0.161963	-4.00792	6.12558e-05	0.000879001	729.914	1006.42	882.719	654.816	545.865	518.955	563.598	460.894
Gm5970	67.6992	3.07703	0.768013	4.00648	6.16313e-05	0.000883502	1.05327	15.3418	2.61417	38.935	150.926	56.903	148.62	127.2
Slpi	50.088	-2.00651	0.501084	-4.00434	6.21922e-05	0.000890054	72.6754	112.507	101.081	34.2156	27.1125	23.8993	19.3013	9.91169
4930455G09Rik	18.4221	3.68964	0.922143	4.00116	6.30317e-05	0.000901317	1.05327	3.06837	6.09974	0	31.6313	64.8694	29.917	10.7377
Rpl23	771.756	0.621326	0.155384	3.99864	6.37078e-05	0.000909468	581.403	495.03	670.971	684.312	1012.2	1044.74	925.497	759.896
Dcbld2	394.867	-0.828823	0.207442	-3.99545	6.45708e-05	0.00092102	662.505	431.617	524.577	402.328	335.292	246.959	313.646	242.01
Nav1	692.377	-0.706719	0.177352	-3.98485	6.75232e-05	0.000960735	787.844	709.815	819.979	1118.5	587.438	471.157	448.755	595.527
Fam20c	343.798	-1.43365	0.359804	-3.98453	6.76134e-05	0.00096122	482.396	908.236	415.654	200.574	181.654	215.093	188.188	158.587
Raph1	765.585	-0.694813	0.174568	-3.98018	6.88625e-05	0.000977357	1085.92	924.601	848.735	928.541	644.374	448.396	505.694	738.421
Fam169a	25.722	-2.88664	0.725525	-3.97869	6.92962e-05	0.000982699	52.6633	46.0255	40.084	42.4746	0	9.10448	3.86026	11.5636
Alb	53.0004	-1.96951	0.495279	-3.97656	6.9918e-05	0.000988248	106.38	30.6837	87.1391	113.265	23.4975	28.4515	22.1965	12.3896
Gm684	18.0575	-3.1994	0.804547	-3.97665	6.98934e-05	0.000988248	23.1719	19.433	32.2415	55.4529	0	3.41418	5.79039	4.95585
Dph6	747.566	0.661097	0.166489	3.97081	7.16298e-05	0.00101078	607.735	671.972	475.78	562.788	866.697	718.116	1009.46	1067.98
Fam26f	394.769	0.771298	0.194263	3.97038	7.17588e-05	0.00101118	274.903	344.68	332	213.553	459.105	565.616	546.227	422.073
Nipal3	202.311	-0.896121	0.225836	-3.96801	7.24747e-05	0.00102018	301.234	209.672	280.588	260.747	147.311	175.261	103.262	140.416
St8sia4	811.572	-0.639803	0.161374	-3.96473	7.34786e-05	0.00103177	991.124	1103.59	923.675	937.98	716.674	500.746	548.157	770.634
Ecscr	3560.11	-0.729014	0.183917	-3.96382	7.37592e-05	0.00103402	4313.13	4497.2	4677.63	4273.41	2783.55	3778.36	2358.62	1798.97
Cntrob	721.961	-0.609634	0.153864	-3.96216	7.42747e-05	0.0010387	804.696	903.122	859.192	923.822	523.272	446.12	628.257	687.211
Gm8113	95.9649	-2.02132	0.510359	-3.9606	7.47623e-05	0.00104466	168.523	185.125	103.696	158.1	30.7275	52.3508	61.7641	7.43377
Mxd3	159.691	-1.15075	0.290586	-3.96011	7.49138e-05	0.00104508	260.157	216.831	230.919	173.438	132.851	81.9403	60.7991	120.592
Sct	6.15973	6.02505	1.52182	3.95911	7.5231e-05	0.00104617	0	0	0	0	10.845	17.0709	16.4061	4.95585
Sh3bgr	19.9179	3.36365	0.849644	3.95889	7.52976e-05	0.00104617	0	10.2279	2.61417	1.17985	50.61	28.4515	29.917	36.3429
A630012P03Rik	13.3151	7.14284	1.80593	3.95521	7.64688e-05	0.00105987	0	0	0	0	5.4225	0	36.6725	64.426
Kdm5b	982.973	-0.670557	0.169569	-3.95448	7.67006e-05	0.00106154	1105.93	1117.91	1215.59	1389.86	666.968	724.944	1018.14	624.437
Angptl7	184.873	-0.960268	0.242833	-3.95444	7.67129e-05	0.00106154	246.464	253.652	229.176	246.588	117.488	155.914	149.585	80.1195
Ttc12	91.1093	-1.64128	0.416655	-3.93918	8.17591e-05	0.00112501	110.593	131.94	196.063	113.265	18.075	37.556	68.5196	52.8624
4930523C07Rik	149.479	1.38123	0.350819	3.93715	8.24534e-05	0.00113184	117.966	54.2078	57.5118	102.647	310.89	216.231	138.969	197.408
Zfp827	324.991	-0.817043	0.207769	-3.93246	8.40802e-05	0.00115048	496.089	343.657	500.178	317.379	229.553	269.72	239.336	204.016
Gm26637	298.389	1.08472	0.276534	3.92256	8.7612e-05	0.00119499	130.605	160.578	176.892	297.322	314.505	523.508	365.759	417.943
Rcn1	1003.02	0.586041	0.149523	3.91939	8.8772e-05	0.00120985	682.517	874.484	901.018	750.384	1300.5	1000.35	1105	1409.94
Gemin5	940.824	0.635551	0.162413	3.91317	9.10931e-05	0.00123952	621.428	744.59	731.097	851.851	1048.35	974.179	1079.91	1475.19
Utp20	1570.47	0.681155	0.174132	3.91172	9.16395e-05	0.00124498	1354.5	1160.87	1243.48	1067.76	1945.78	1296.25	2155.95	2339.16
E230020D15Rik	11.8378	-7.08096	1.81135	-3.90922	9.25942e-05	0.00125695	0	56.2534	31.3701	7.07909	0	0	0	0
Pcmtd2	1113.02	-0.863311	0.220909	-3.908	9.30632e-05	0.0012606	1427.18	1625.21	1711.41	980.454	524.175	955.971	955.414	724.379
Gm26863	7.88615	-5.01883	1.28426	-3.90795	9.30838e-05	0.0012606	15.799	13.2963	15.685	16.5179	0	0	0.965065	0.825974
Ifnb1	11.4883	6.92933	1.77394	3.90617	9.37686e-05	0.00126887	0	0	0	0	53.3213	0	27.0218	11.5636
Igsf10	680.435	-0.880377	0.225834	-3.89834	9.68532e-05	0.00130341	1072.23	864.256	617.816	974.555	391.324	394.907	447.79	680.603
Epor	749.748	-0.614869	0.15791	-3.8938	9.86854e-05	0.00132599	891.064	988.014	868.777	878.987	618.165	718.116	595.445	439.418
Plxna4os1	433.965	0.834108	0.214731	3.88443	0.00010257	0.00137388	241.198	280.244	360.756	364.573	514.234	756.81	492.183	461.72
AF529169	126.214	-1.25981	0.324369	-3.8839	0.000102795	0.00137581	103.22	194.33	182.121	232.43	47.8988	85.3545	85.8908	78.4676
Olfr756-ps1	21.8805	3.61471	0.931567	3.88024	0.000104351	0.00139338	0	4.09115	8.71391	0	65.9738	20.4851	44.393	31.387
Rhoc	400.766	-0.650652	0.167724	-3.8793	0.000104759	0.00139665	513.994	453.095	534.163	455.422	279.259	398.321	294.345	277.527
Ncoa1	1136.09	0.581385	0.149891	3.87872	0.00010501	0.0013981	1079.6	795.73	1009.94	755.103	1342.07	1167.65	1540.24	1398.37
4930525G20Rik	10.653	-6.92795	1.78751	-3.87575	0.000106297	0.00141386	33.7045	41.9343	9.5853	0	0	0	0	0
Pde2a	152.405	-1.55583	0.402034	-3.8699	0.00010888	0.00144597	286.489	272.062	145.522	205.294	52.4175	84.2164	136.074	37.1688
Mettl21c	9.88422	-6.07343	1.57164	-3.86439	0.000111367	0.00147443	31.598	11.2507	0.871391	34.2156	0	1.13806	0	0
1700037H04Rik	427.435	0.663211	0.171963	3.85671	0.000114922	0.00151915	364.43	307.859	365.113	285.523	652.508	510.989	450.685	482.369
Ppp1r15a	677.186	0.704887	0.183125	3.84921	0.0001185	0.00155923	605.629	472.528	387.769	595.824	888.387	653.247	924.532	889.574
Rab29	523.262	0.616292	0.160135	3.84857	0.000118809	0.0015621	443.425	371.272	473.165	364.573	734.749	556.511	556.842	685.559
8030423J24Rik	41.7706	-1.88385	0.489699	-3.84695	0.000119598	0.00157127	37.9176	75.6864	65.3543	83.7693	15.3638	17.0709	29.917	9.08572
Efcab11	207.868	-1.33772	0.347955	-3.84454	0.00012078	0.00158122	360.217	293.54	207.391	330.358	67.7813	163.881	70.4497	169.325
Irf4	57.7141	-3.09982	0.806307	-3.84446	0.000120816	0.00158122	46.3437	208.649	84.5249	74.3305	29.8238	0	4.82532	13.2156
E2f7	644.809	-0.957892	0.249517	-3.83898	0.000123546	0.00161202	994.284	1019.72	731.097	660.715	389.517	460.914	271.183	631.044
Gimap6	232.406	-1.56369	0.407801	-3.83444	0.000125852	0.00163838	283.329	471.506	327.643	305.581	89.4713	248.097	61.7641	71.8598
Hk1	547.771	-0.749926	0.195644	-3.83311	0.000126531	0.00164471	827.868	654.585	711.927	552.169	439.223	524.646	345.493	326.26
Tmco4	459.678	0.882794	0.230627	3.82779	0.000129297	0.00167357	390.762	315.019	248.346	339.796	662.449	423.358	802.934	494.759
Lrch3	2551.93	0.586384	0.153223	3.82699	0.000129722	0.00167603	1810.57	2041.49	2237.73	2071.81	2402.17	2584.53	3686.55	3580.6
Sfxn5	190.918	0.86054	0.224878	3.8267	0.00012987	0.00167668	119.019	107.393	156.85	159.28	202.44	226.474	286.624	269.268
Alpk1	411.385	0.891685	0.233063	3.82593	0.000130278	0.00168067	259.104	381.5	242.247	270.185	377.768	456.362	634.047	669.865
Hexim1	363.853	-0.797692	0.208558	-3.82479	0.000130882	0.0016872	511.888	381.5	543.748	409.408	300.045	309.552	266.358	188.322
Pygl	1310.57	-0.633942	0.165767	-3.82429	0.000131152	0.00168941	1632.56	1686.58	1583.32	1471.27	777.226	1342.91	1106.93	883.793
Rgs3	249.369	-0.797995	0.208705	-3.82356	0.000131537	0.00169309	272.796	306.837	395.612	291.423	194.306	138.843	214.244	180.888
Capg	482.988	-0.749562	0.196175	-3.82089	0.000132974	0.0017103	570.871	585.035	588.189	679.593	489.833	327.761	262.498	360.125
Ska3	505.807	-0.98439	0.257664	-3.82043	0.000133217	0.00171215	708.849	676.063	474.908	829.434	365.115	291.343	214.244	486.499
Pno1	1136.24	0.720546	0.188688	3.81872	0.000134145	0.00172021	942.674	729.248	631.759	1131.47	1577.04	1138.06	1507.43	1432.24
Ngfrap1	485.622	-0.670404	0.175596	-3.81788	0.000134604	0.00172481	685.677	554.351	603.003	542.73	474.469	382.388	296.275	346.083
Lats2	902.621	-0.828725	0.217156	-3.81627	0.000135486	0.00173359	1011.14	1737.72	849.606	1021.75	714.867	564.478	738.274	583.138
Pilrb1	21.4013	3.48151	0.913962	3.80925	0.000139388	0.00177946	0	6.13673	0	8.25894	29.8238	43.2463	30.8821	52.8624
5830432E09Rik	90.7365	-1.24466	0.326966	-3.8067	0.000140831	0.00179521	154.83	164.669	87.1391	103.827	43.38	51.2127	70.4497	50.3844
Zfp606	474.065	-0.677782	0.178118	-3.80523	0.000141673	0.00180459	667.771	621.855	566.404	476.659	276.548	414.254	401.467	367.559
Msr1	521.966	1.32548	0.348965	3.79832	0.000145679	0.00184841	231.719	541.055	269.26	148.661	549.48	534.888	997.877	902.79
Zfp873	334.365	-0.625503	0.164685	-3.79819	0.000145759	0.00184841	397.082	336.497	434.824	455.422	289.2	224.198	269.253	268.442
Rpl37	646.104	0.618103	0.162732	3.79828	0.000145703	0.00184841	515.048	450.027	559.433	513.234	816.991	944.59	773.982	595.527
Lrba	255.327	-1.04314	0.274787	-3.79618	0.000146943	0.00186204	373.91	209.672	443.538	348.055	225.034	144.534	169.851	128.026
4933430I17Rik	10.5262	5.30326	1.3978	3.794	0.000148237	0.00187566	0	1.02279	0	1.17985	9.94126	12.5187	52.1135	7.43377
Ier2	1059.35	0.775912	0.204588	3.79256	0.0001491	0.00188519	861.572	582.99	609.974	1071.3	1258.02	1350.88	1618.41	1121.67
Ranbp2	6879.39	0.636576	0.167889	3.79165	0.000149649	0.00189073	6469.17	4692.55	4871.08	5512.25	9078.18	5655.02	8807.18	9949.69
Lama3	8.20065	-6.5552	1.7339	-3.78062	0.000156438	0.00197159	9.4794	2.04558	50.5407	3.53955	0	0	0	0
Tmem229a	267.762	1.27764	0.338024	3.77974	0.000156992	0.00197623	212.76	128.871	102.824	181.697	238.59	277.687	626.327	373.34
Traf1	18.891	5.22152	1.3822	3.77768	0.000158295	0.00198922	2.10653	0	1.74278	0	57.84	0	64.6593	24.7792
Syne2	559.74	-1.30927	0.346865	-3.77457	0.000160282	0.00201027	1006.92	782.433	950.688	450.702	142.793	283.377	323.297	537.709
S1pr2	786.866	-0.700567	0.185939	-3.76772	0.000164747	0.00206325	1198.62	980.854	743.297	974.555	646.182	677.146	439.104	635.174
Zfp36l1	1609.65	-0.614336	0.163074	-3.76722	0.000165077	0.00206587	1619.92	1741.81	2113.12	2313.68	1148.67	1279.18	1606.83	1053.94
Mis18bp1	1676.3	-0.80142	0.212799	-3.7661	0.000165821	0.00207366	2622.63	1711.13	1891.79	2297.17	1317.67	1028.81	834.781	1706.46
Il18	975.846	0.681334	0.181128	3.76162	0.000168816	0.00210805	590.883	607.536	901.018	899.045	1457.75	1095.95	1172.55	1082.03
Hmgb2	835.763	-0.631484	0.167985	-3.75917	0.000170478	0.00212726	1134.37	948.125	862.677	1119.68	769.092	600.896	503.764	747.507
Sh3pxd2b	397.601	0.919527	0.244632	3.75882	0.000170717	0.00212869	396.028	235.241	248.346	220.632	375.96	474.571	568.423	661.605
E430018J23Rik	90.7331	-1.05263	0.280371	-3.75441	0.00017375	0.00216023	94.794	142.168	108.052	145.121	65.9738	58.0411	47.2882	64.426
Gm26674	11.5974	3.16209	0.843532	3.74863	0.000177804	0.00220902	1.05327	3.06837	1.74278	3.53955	9.94126	30.7276	21.2314	21.4753
Itsn1	237.77	-0.81332	0.217039	-3.74735	0.00017871	0.00221867	238.038	365.136	311.087	297.322	162.675	180.952	212.314	134.634
Gm6277	74.9456	-1.75013	0.467437	-3.74411	0.000181036	0.00224429	165.363	93.0738	131.58	71.9708	31.6313	48.9366	11.5808	45.4286
Pdia5	506.833	0.873534	0.233607	3.73934	0.000184507	0.00228238	360.217	482.756	309.344	279.624	518.753	499.608	775.912	828.452
Ptprd	63.5921	-1.93838	0.519421	-3.73181	0.000190109	0.00234491	114.806	77.7319	175.15	35.3955	28.0163	37.556	14.476	25.6052
Ska2	494.452	-0.709892	0.190585	-3.7248	0.000195469	0.00240238	695.156	664.813	532.42	562.788	309.083	318.657	501.834	370.862
Cdkn1c	58.1062	-1.34854	0.362308	-3.72208	0.000197589	0.00242495	54.7699	78.7547	90.6247	109.726	25.305	35.2799	29.917	40.4727
Whrn	1167.98	-0.627207	0.16872	-3.71744	0.000201254	0.0024664	1308.16	1352.13	1565.02	1444.13	837.777	1260.97	834.781	740.899
Gm42727	118.348	1.16276	0.313101	3.71369	0.000204263	0.00249792	46.3437	56.2534	94.1102	95.5678	172.616	142.258	201.699	137.938
F8	19.1943	-3.39565	0.91466	-3.71247	0.000205246	0.00250816	43.1839	7.15952	26.1417	63.7118	2.71125	5.6903	0	4.95585
Tmem44	2988.08	-0.643393	0.173424	-3.70995	0.000207299	0.00252964	3639.04	3695.34	3705.15	3532.47	2494.35	3197.95	1979.35	1661.03
2010110K18Rik	23.8113	-2.9893	0.807652	-3.70122	0.000214561	0.00261454	75.8352	27.6153	33.1129	33.0358	2.71125	0	5.79039	12.3896
Gm3252	71.8723	-1.58398	0.42802	-3.70072	0.00021499	0.00261624	116.913	91.0282	97.5958	125.064	47.8988	58.0411	20.2664	18.1714
Nup188	790.67	0.592576	0.160275	3.69724	0.000217956	0.00264463	697.263	689.36	596.903	539.191	909.173	736.325	1098.24	1058.9
Hira	175.53	-0.782171	0.211699	-3.69472	0.000220126	0.00266907	227.506	203.535	250.961	206.474	139.178	112.668	106.157	157.761
Gsg2	1281.26	-0.618259	0.167354	-3.69431	0.000220485	0.00267153	1745.26	1712.15	1260.03	1490.15	920.922	1057.26	792.318	1272
Mapkbp1	357.186	0.669284	0.18129	3.6918	0.000222675	0.00269616	264.37	278.199	306.73	253.667	507.004	343.694	511.484	392.338
Rhobtb1	843.133	-0.740133	0.200497	-3.69149	0.000222943	0.0026975	1019.56	924.601	1054.38	1221.14	907.366	594.067	468.056	555.881
Uck2	369.92	0.893563	0.242085	3.69112	0.00022327	0.00269892	279.116	256.72	204.777	296.142	595.572	384.664	326.192	616.177
Pls3	637.421	-0.875869	0.237541	-3.68724	0.000226704	0.00273721	1031.15	723.112	739.811	805.837	288.296	640.728	371.55	498.888
Erc1	153	-1.26532	0.344015	-3.67809	0.00023499	0.00282532	208.547	197.398	125.48	333.897	72.3001	64.8694	98.4366	123.07
Csrp1	400.24	-0.660598	0.179623	-3.67769	0.000235352	0.00282612	504.515	450.027	474.037	533.292	288.296	328.899	235.476	387.382
2610044O15Rik8	371.818	-0.674409	0.18338	-3.67766	0.000235386	0.00282612	401.295	535.941	521.963	369.293	291.911	281.101	245.126	327.912
Dsn1	875.646	-0.621359	0.169275	-3.6707	0.000241888	0.00289809	1381.89	935.852	1005.59	922.642	831.451	597.482	679.405	650.868
Rbpms2	5.61023	5.89646	1.6087	3.66536	0.000246989	0.00295096	0	0	0	0	3.615	6.82836	15.441	18.9974
Cdkn3	459.691	-0.70483	0.192315	-3.66498	0.000247362	0.0029513	657.239	546.169	590.803	484.918	446.453	355.075	255.742	341.127
Abcb4	1131.62	-0.889932	0.243051	-3.66151	0.000250735	0.00298947	1564.1	1359.29	1682.66	1271.88	733.846	1196.1	804.864	440.244
Tbc1d8	2284.07	0.583738	0.159576	3.65805	0.000254146	0.00301963	1541.98	1671.24	1855.19	2245.25	2335.29	2399.03	3490.64	2733.97
Hist1h1e	291.096	-1.09717	0.299877	-3.65874	0.000253459	0.00301963	407.614	226.036	518.478	435.364	256.665	116.082	190.118	178.41
Gprasp1	1172.03	-0.712386	0.194849	-3.65609	0.000256094	0.00303857	1409.27	1707.03	1357.63	1347.39	938.997	1218.86	609.921	787.154
Jade3	357.717	-0.788403	0.215678	-3.65546	0.000256717	0.00304385	544.539	498.098	352.042	418.846	225.034	202.575	294.345	326.26
Galnt7	1285.59	0.614551	0.168255	3.6525	0.000259699	0.00307495	940.567	1260.08	992.514	870.728	1676.46	1133.51	1682.11	1728.76
Mlana	6.2288	6.04693	1.65573	3.65213	0.000260078	0.00307732	0	0	0	0	24.4013	2.27612	17.3712	5.78182
Ell2	360.309	0.625589	0.171439	3.64905	0.00026321	0.00311009	248.571	323.201	329.386	231.25	421.148	414.254	489.288	425.377
C1rl	405.356	0.837384	0.229571	3.6476	0.000264704	0.00312558	365.484	235.241	352.913	208.833	402.169	584.963	605.096	488.151
Gm45222	871.109	0.7616	0.208955	3.6448	0.0002676	0.00315544	851.04	598.331	517.606	618.241	1126.07	1373.64	1139.74	744.203
Rpgrip1	194.527	0.778133	0.213573	3.6434	0.000269056	0.00317043	126.392	133.985	182.992	128.604	216.9	273.134	276.974	217.231
Pidd1	815.319	0.593062	0.162907	3.6405	0.000272112	0.00320203	588.776	725.157	542.005	745.664	927.248	829.646	1209.23	954.826
Asns	171.328	1.18634	0.325892	3.64028	0.000272337	0.00320248	91.6342	88.9826	85.3963	153.38	178.943	177.537	218.105	376.644
Actn2	7.34211	-6.38846	1.75614	-3.63778	0.000274996	0.00322711	4.21307	34.7748	0.871391	18.8776	0	0	0	0
Gm6904	18.8925	3.44449	0.947271	3.63623	0.000276661	0.00324443	0	8.18231	0	4.7194	35.2463	23.8993	50.1834	28.9091
Nr1h3	40.6406	2.16807	0.597079	3.63114	0.000282177	0.00330008	20.0121	9.2051	27.0131	2.3597	73.2038	84.2164	57.9039	51.2104
1700066M21Rik	494.241	-0.754246	0.208016	-3.6259	0.000287956	0.00336538	687.783	633.106	494.079	666.615	260.28	493.918	346.458	371.688
Suox	191.231	-1.07513	0.296539	-3.62559	0.000288307	0.00336718	195.908	292.518	250.961	298.502	79.5301	127.463	97.4715	187.496
L3mbtl3	417.527	-0.624918	0.172714	-3.61823	0.000296628	0.0034573	478.183	589.126	548.105	409.408	338.003	358.489	351.284	267.616
Hyls1	245.689	-0.786975	0.21753	-3.61777	0.000297148	0.003461	230.665	386.614	337.228	290.243	169.905	151.362	187.223	212.275
Fam136a	532.041	0.588674	0.162728	3.61752	0.000297435	0.003462	398.135	551.283	354.656	396.429	676.909	591.791	637.908	649.216
4833445I07Rik	78.6206	1.27244	0.352532	3.60943	0.000306876	0.00355259	40.0241	25.5697	66.2257	51.9133	90.3751	125.187	126.423	103.247
Ralgapa2	360.404	0.737665	0.204566	3.60601	0.000310943	0.00359725	307.554	327.292	241.375	204.114	384.094	466.605	549.122	403.075
2510016D11Rik	93.2343	-1.03723	0.287746	-3.60468	0.000312541	0.0036133	162.203	121.712	113.281	103.827	60.5513	68.2836	71.4148	44.6026
Lgals1	596.535	-0.606993	0.168462	-3.60316	0.000314378	0.00362964	550.859	797.775	814.751	717.348	542.25	470.019	392.781	486.499
Ptchd1	62.5146	-1.8166	0.504222	-3.60279	0.000314824	0.00362989	133.765	128.871	38.3412	88.4887	13.5563	38.694	21.2314	37.1688
Il12b	13.7043	6.44749	1.79143	3.59907	0.00031936	0.00367619	0	0	0	1.17985	66.8776	0	1.93013	39.6468
Setd4	169.37	0.887244	0.246527	3.59897	0.000319482	0.00367619	100.06	126.826	98.4672	151.021	221.419	169.571	276.974	210.623
Rrp12	635.932	0.735534	0.204441	3.59778	0.000320946	0.00368809	529.793	587.081	390.383	402.328	996.837	694.217	602.2	884.618
Gm3636	111.006	-1.01276	0.281858	-3.59315	0.000326703	0.0037442	126.392	145.236	141.165	180.517	86.7601	94.459	59.834	53.6883
Vcl	276.235	-1.1087	0.308552	-3.59325	0.000326584	0.0037442	292.808	367.181	481.008	368.113	114.776	258.34	107.122	220.535
Hyou1	1884.6	0.601754	0.167524	3.59205	0.00032809	0.00375758	1362.93	1226.32	2025.11	1373.34	2109.35	1941.53	2457.05	2581.17
Hdc	15.5028	4.31036	1.20159	3.58722	0.000334222	0.0038227	0	4.09115	1.74278	0	12.6525	15.9328	82.9956	6.60779
Zfp607b	36.9107	-1.7649	0.49209	-3.58654	0.000335092	0.00382852	51.6101	61.3673	73.1969	42.4746	18.075	6.82836	14.476	27.2572
Abca13	61.666	-2.57042	0.716698	-3.58648	0.000335177	0.00382852	90.581	91.0282	192.577	48.3738	25.305	0	23.1616	22.3013
B130006D01Rik	328.922	-0.669434	0.186721	-3.5852	0.000336819	0.00384471	376.016	361.044	487.108	391.71	317.216	212.817	233.546	251.922
6330562C20Rik	19.9672	2.04021	0.569643	3.58157	0.000341539	0.00388823	9.4794	10.2279	7.84252	3.53955	23.4975	31.8657	32.8122	40.4727
Ngp	57.9658	8.53793	2.38381	3.58163	0.000341462	0.00388823	1.05327	0	0	0	0	358.489	75.275	28.9091
Coro2a	762.419	0.862496	0.241128	3.57693	0.000347656	0.00395	566.658	309.905	722.383	565.148	814.279	909.31	920.672	1291
Osm	542.585	0.585466	0.163711	3.57621	0.000348616	0.00395723	388.656	366.158	520.22	460.141	707.637	629.347	720.903	547.621
Pus7	876.285	0.739651	0.206953	3.574	0.000351569	0.00398391	634.067	850.96	548.105	593.464	1187.53	953.694	796.178	1446.28
Sgol1	577.421	-0.667626	0.187054	-3.56916	0.000358126	0.00405018	760.459	614.696	718.026	743.305	441.934	310.69	460.336	569.922
Kcnip3	296.639	-0.854216	0.239415	-3.56793	0.000359817	0.00406127	266.477	371.272	487.108	402.328	187.98	215.093	276.008	166.847
Fam117a	192.481	0.819827	0.229766	3.56809	0.000359586	0.00406127	119.019	146.259	148.136	142.762	183.461	306.138	281.799	212.275
Sik1	101.626	1.58431	0.444085	3.5676	0.000360271	0.00406371	36.8643	63.4129	73.1969	29.4962	112.969	70.5597	208.454	218.057
Plxna4	1637.95	-0.580148	0.16276	-3.56444	0.000364638	0.00411026	1648.36	1889.09	2380.64	1931.41	1396.29	1580.77	1288.36	988.691
Apoe	242431	0.585485	0.164347	3.5625	0.000367345	0.00413806	182294	196140	217031	180142	278627	378249	311103	195858
Jag2	195.704	-0.984958	0.276518	-3.56201	0.000368028	0.00414303	267.53	235.241	254.446	281.984	141.889	198.022	84.9257	101.595
Exoc3l2	140.866	-1.37119	0.385165	-3.56001	0.000370841	0.00416923	278.062	293.54	149.879	90.8484	87.6638	96.7351	72.3798	57.8182
BC106179	57.8688	-1.53086	0.430424	-3.55663	0.000375646	0.00421772	89.5277	65.4585	86.2677	102.647	18.9788	22.7612	55.0087	22.3013
Crhbp	9.16018	4.51431	1.26945	3.5561	0.000376396	0.00422061	0	3.06837	0	0	26.2088	19.347	10.6157	14.0416
Kcnb1	28.5195	-1.95986	0.551818	-3.55164	0.000382843	0.00428449	62.1428	24.5469	65.3543	29.4962	8.13376	10.2425	12.5458	15.6935
Tarm1	47.1257	2.93345	0.826319	3.55002	0.0003852	0.00430244	22.1186	0	20.042	1.17985	96.7013	78.5261	84.9257	73.5117
Gm26797	148.359	3.12264	0.879741	3.5495	0.000385961	0.00430813	6.3196	7.15952	14.8136	94.3879	269.318	262.892	315.576	216.405
Itgb3	1500.49	-0.630639	0.177947	-3.54398	0.000394142	0.00439088	1862.18	2068.08	1225.18	2137.89	1050.16	1357.71	1254.58	1048.16
Ccdc151	7.78239	-6.47608	1.82839	-3.54196	0.000397159	0.00442161	18.9588	27.6153	15.685	0	0	0	0	0
Cdh5	107.346	1.303	0.368486	3.53609	0.000406101	0.00450362	84.2614	73.6408	27.8845	62.532	203.344	113.806	143.795	149.501
Ighj1	179.115	-0.677337	0.191701	-3.53329	0.000410414	0.00454264	244.358	220.922	223.948	192.315	157.253	125.187	146.69	122.244
Gm12708	13.3543	-4.32997	1.22561	-3.53292	0.000410997	0.00454616	34.7578	31.7064	0.871391	34.2156	0.903751	3.41418	0.965065	0
Ksr1	94.4249	-1.07808	0.305278	-3.53146	0.000413279	0.00456845	146.404	92.051	158.593	115.625	46.995	51.2127	74.31	70.2078
Mybph	70.4395	1.35597	0.384004	3.53113	0.000413795	0.0045712	51.6101	49.0939	27.0131	30.6761	104.835	84.2164	146.69	69.3818
Nr1d2	648.078	-0.847408	0.240037	-3.53032	0.000415051	0.00458214	982.698	971.649	608.231	769.261	421.148	657.799	303.03	470.805
Dbf4	1150.82	-0.628467	0.178153	-3.52767	0.000419229	0.00462231	1346.08	1445.2	1359.37	1441.78	1022.14	644.142	769.157	1178.67
Frmd6	119.277	-1.08277	0.306927	-3.52777	0.000419082	0.00462231	102.167	167.737	217.848	160.459	85.8563	75.112	55.0087	90.0312
Ampd3	464.194	-0.748076	0.212182	-3.52564	0.000422467	0.00464605	786.79	541.055	536.777	462.501	353.367	419.944	259.602	353.517
Gm12607	9.49749	3.51586	0.997538	3.52454	0.000424218	0.00466232	0	2.04558	1.74278	2.3597	24.4013	7.96642	13.5109	23.9533
Zfp345	22.1837	-2.68626	0.762452	-3.52319	0.000426392	0.00468169	65.3026	13.2963	37.4698	37.7552	1.8075	2.27612	9.65065	9.91169
Hist1h1a	45.1237	-1.52817	0.43386	-3.52225	0.000427893	0.00469069	58.983	56.2534	74.0682	79.0499	11.7488	18.209	27.9869	34.6909
Capn1	362.805	0.66638	0.189272	3.52076	0.000430314	0.0047142	271.743	268.993	274.488	306.761	309.083	485.952	487.358	498.063
Pim1	68.5724	1.44158	0.409482	3.52049	0.000430755	0.00471602	57.9297	15.3418	36.5984	37.7552	109.354	120.634	85.8908	85.0754
Gm43890	69.9945	2.0679	0.588014	3.51675	0.000436858	0.00477066	47.397	23.5241	33.1129	3.53955	142.793	77.3881	69.4847	162.717
Ralgds	688.343	0.796481	0.226786	3.51203	0.000444692	0.00484695	366.537	641.288	616.945	385.811	920.018	1016.29	931.287	628.566
Gm45055	9.52822	3.46387	0.98663	3.51081	0.000446749	0.00486627	3.1598	1.02279	0	2.3597	21.69	10.2425	21.2314	16.5195
Dok2	151.217	-1.01204	0.288528	-3.50759	0.000452191	0.00491618	241.198	228.082	164.693	174.618	84.9526	128.601	63.6943	123.896
Mdfi	27.009	-2.32257	0.662256	-3.50706	0.000453082	0.00492275	49.5035	33.752	54.0262	42.4746	7.23001	18.209	0.965065	9.91169
4930563E22Rik	27.7808	-1.82314	0.52011	-3.50529	0.000456112	0.00494939	38.9709	37.8432	54.8976	41.2947	18.9788	15.9328	7.72052	6.60779
E2f8	823.074	-0.880583	0.251338	-3.50358	0.00045905	0.00497183	1039.57	1105.63	943.717	1179.85	527.79	331.175	537.541	919.309
Gm11626	43.2186	1.61495	0.461322	3.5007	0.000464033	0.0050163	10.5327	15.3418	25.2703	34.2156	71.3963	52.3508	54.0436	82.5974
Pkp2	4.96879	-5.82553	1.66568	-3.49739	0.000469839	0.00506948	13.6925	16.3646	2.61417	7.07909	0	0	0	0
Gm20667	109.651	-1.44932	0.41486	-3.49351	0.00047672	0.00513403	170.629	191.261	99.3386	181.697	38.8613	38.694	44.393	112.333
Cep55	1075.04	-0.867412	0.248327	-3.49302	0.000477583	0.00514009	1637.83	1407.36	771.181	1740.28	878.446	676.008	544.296	944.915
Msantd3	7.74859	-6.46697	1.85416	-3.48781	0.000486985	0.00522488	0	23.5241	11.3281	27.1365	0	0	0	0
Siglecg	516.499	0.592	0.169806	3.48634	0.000489677	0.0052472	318.087	439.799	426.982	462.501	573.882	757.948	565.528	587.268
Cd200r1	547.112	-0.604231	0.173336	-3.48589	0.000490498	0.00525271	620.374	700.61	614.331	705.55	358.789	364.179	564.563	448.504
Gm28512	39.0157	-1.91217	0.549052	-3.48267	0.000496439	0.00530639	33.7045	90.0054	77.5538	44.8343	18.9788	28.4515	8.68558	9.91169
Upk1b	73.821	-1.82937	0.525405	-3.48183	0.000497996	0.00531971	92.6875	120.689	116.766	129.783	15.3638	77.3881	22.1965	15.6935
Ntn1	11.7578	4.23134	1.21537	3.48153	0.00049855	0.00532232	0	1.02279	3.48556	0	40.6688	3.41418	28.9519	16.5195
Gpt2	658.993	0.909235	0.261353	3.47895	0.000503385	0.00536391	400.241	580.944	361.627	489.637	874.831	512.127	1295.12	757.418
Abca6	11.1422	-6.99531	2.01258	-3.47579	0.000509347	0.00542407	1.05327	12.2735	75.811	0	0	0	0	0
Gm12551	9.78605	4.21255	1.21248	3.47433	0.000512138	0.00545041	0	3.06837	0.871391	0	36.15	5.6903	13.5109	18.9974
Lpin1	878.482	-0.670592	0.193064	-3.47342	0.000513865	0.00546201	819.442	1361.33	937.617	1197.55	686.851	821.679	521.135	682.255
Ipcef1	333.321	2.13145	0.613835	3.47234	0.000515942	0.00548041	77.9418	187.17	162.95	67.2514	610.032	127.463	658.174	775.59
Gm15232	244.835	-1.14756	0.330499	-3.47219	0.000516236	0.00548041	382.336	337.52	370.341	258.387	204.248	226.474	92.6462	86.7273
Elovl7	10.1579	-5.38131	1.55196	-3.46742	0.00052548	0.00557164	8.42614	3.06837	11.3281	56.6327	1.8075	0	0	0
Mlph	102.409	-1.64322	0.474891	-3.46021	0.000539753	0.00570468	247.518	81.8231	128.094	162.819	73.2038	66.0075	42.4628	17.3455
Fam151b	129.418	-0.903865	0.261227	-3.46008	0.000540023	0.00570468	185.375	138.076	217.848	133.323	89.4713	87.6306	76.2401	107.377
Bend4	63.1431	-1.4467	0.418162	-3.45965	0.000540871	0.00571012	54.7699	82.8459	139.423	92.0282	42.4763	45.5224	24.1266	23.9533
A630033H20Rik	873.501	-0.677377	0.195872	-3.45826	0.000543677	0.00573269	908.969	1136.32	1261.77	991.073	497.063	738.601	891.72	562.489
Gm36933	51.4463	1.93045	0.558557	3.45614	0.000547961	0.00577076	13.6925	50.1166	12.1995	9.43879	75.9151	73.9739	110.982	65.252
Eldr	241.431	-0.685359	0.198741	-3.44849	0.000563721	0.00589329	373.91	287.404	261.417	269.006	193.403	165.019	164.061	217.231
Cacna1e	25.543	3.37005	0.977959	3.446	0.000568945	0.00594065	3.1598	2.04558	11.3281	1.17985	94.8938	6.82836	73.3449	11.5636
Adhfe1	167.559	-0.669814	0.19439	-3.44572	0.000569551	0.00594238	184.322	231.15	187.349	220.632	115.68	122.91	143.795	134.634
BC034090	9.22312	-6.71952	1.95018	-3.4456	0.000569803	0.00594238	0	2.04558	33.9843	37.7552	0	0	0	0
Gramd4	402.57	-0.766736	0.22256	-3.44508	0.000570892	0.0059465	536.113	546.169	347.685	598.183	262.088	393.769	244.161	292.395
Gm37124	173.276	-1.06033	0.308141	-3.44105	0.000579466	0.00602118	280.169	239.333	158.593	259.567	123.814	64.8694	158.271	101.595
Ttc28	1003.25	-0.636393	0.185045	-3.43913	0.000583591	0.00606037	1209.15	848.915	1238.25	1588.08	754.632	752.258	929.357	705.382
Apol9b	5.52871	5.87757	1.70956	3.43807	0.000585885	0.00608051	0	0	0	0	12.6525	1.13806	10.6157	19.8234
Gm16316	67.6548	1.22494	0.356607	3.43499	0.000592577	0.00614252	45.2905	55.2306	40.084	21.2373	76.8188	93.3209	99.4017	109.855
Trub1	635.608	0.717209	0.208844	3.43418	0.000594358	0.00615726	403.401	483.779	582.089	453.062	1088.12	821.679	657.209	595.527
Hist3h2ba	75.6385	-1.1896	0.346439	-3.43378	0.000595218	0.00615872	83.2081	71.5952	122.866	142.762	45.1875	59.1791	35.7074	44.6026
Gas2l3	946.464	-0.806591	0.235521	-3.42471	0.000615455	0.00633372	1489.32	1321.44	1097.08	910.843	608.224	483.676	619.571	1041.55
Thrsp	76.6048	-1.20746	0.352615	-3.42431	0.000616372	0.00633668	87.4212	96.1421	102.824	141.582	72.3001	39.8321	34.7423	37.9948
Proser3	299.682	-0.797007	0.232964	-3.42115	0.000623562	0.00640178	428.68	412.184	375.57	305.581	159.06	174.123	283.729	258.53
Gja1	103.532	-1.25402	0.366791	-3.41888	0.000628794	0.00644392	155.884	123.757	135.066	168.718	97.6051	72.8358	34.7423	39.6468
Pecr	688.08	0.620855	0.181651	3.41785	0.00063118	0.00646451	519.261	446.959	704.955	496.716	1002.26	787.538	864.698	682.255
Vangl1	255.612	-1.20789	0.353602	-3.41596	0.000635575	0.00649977	437.106	408.093	323.286	258.387	216.9	196.884	58.8689	145.371
Defb30	7.90216	6.38529	1.8693	3.41588	0.000635761	0.00649977	0	0	0	0	18.9788	30.7276	13.5109	0
Ifnlr1	5.59169	5.12709	1.50106	3.41564	0.000636328	0.00650047	0	0	0	1.17985	10.845	10.2425	18.3362	4.12987
Tmem40	61.4898	-2.06741	0.606844	-3.40683	0.000657217	0.00667723	124.286	122.735	125.48	24.7768	46.0913	10.2425	25.0917	13.2156
Tnfaip2	454.653	0.895327	0.262897	3.40562	0.000660145	0.00669715	300.181	401.956	170.793	399.969	621.78	487.09	727.659	527.798
Zdbf2	9.18546	-6.71114	1.97161	-3.40388	0.000664349	0.00673184	0	24.5469	1.74278	47.194	0	0	0	0
Socs4	435.722	0.607859	0.178685	3.40185	0.000669311	0.00677411	321.246	347.748	399.969	311.48	639.855	448.396	580.969	436.114
Sh3bp5	875.309	-0.708035	0.208305	-3.39904	0.000676236	0.00684016	1221.79	1497.36	734.583	889.606	667.872	722.668	675.545	593.05
Tlr12	721.186	0.911164	0.268118	3.39836	0.0006779	0.00685295	510.834	301.723	460.966	730.326	991.415	674.87	1304.77	794.587
Gm37940	546.882	0.69078	0.203563	3.39345	0.000690181	0.00696888	464.491	428.548	277.974	503.795	807.953	677.146	654.314	560.837
Mpzl1	222.7	-1.10732	0.32636	-3.39295	0.000691455	0.00697353	310.714	433.662	147.265	325.638	152.734	105.84	184.327	121.418
Efnb2	88.8493	-2.22587	0.656129	-3.39243	0.000692751	0.00697816	122.179	176.942	219.591	66.0715	5.4225	79.6642	26.0567	14.8675
Zc3h12a	232.473	0.780305	0.230045	3.39196	0.000693947	0.00698223	199.067	146.259	222.205	115.625	298.238	309.552	290.484	278.353
Greb1l	12.1178	-3.71813	1.09633	-3.39144	0.000695276	0.0069915	43.1839	3.06837	36.5984	7.07909	1.8075	3.41418	0.965065	0.825974
Gm37655	24.0321	2.29994	0.679392	3.38529	0.000711018	0.00712889	11.5859	4.09115	9.5853	7.07909	27.1125	70.5597	13.5109	48.7325
Errfi1	500.73	-0.704201	0.208027	-3.38513	0.000711434	0.00712889	734.127	529.805	761.596	456.601	401.265	301.586	451.65	369.211
Ppif	469.157	0.641105	0.189488	3.38336	0.000716044	0.0071709	322.3	452.073	326.772	364.573	509.715	748.844	525.96	503.018
Mettl18	194.214	-0.820954	0.242689	-3.38274	0.000717677	0.00718305	244.358	190.239	285.816	272.545	158.156	93.3209	151.515	157.761
Gm37730	106.242	-1.42636	0.422012	-3.3799	0.000725119	0.0072533	113.753	123.757	155.108	226.531	53.3213	93.3209	22.1965	61.9481
A930033H14Rik	53.801	-1.37328	0.406423	-3.37895	0.000727624	0.00727412	96.9006	87.9598	47.9265	77.87	22.5938	36.4179	20.2664	40.4727
Gys1	620.912	0.664125	0.196733	3.37577	0.000736099	0.00735455	540.326	486.847	463.58	431.825	910.077	490.504	862.768	781.372
Rabgap1l	128.195	-1.47657	0.4381	-3.37039	0.000750618	0.00748218	166.416	208.649	81.9108	297.322	40.6688	80.8023	105.192	44.6026
Itgb7	16.9767	2.43193	0.721876	3.3689	0.000754689	0.00751402	6.3196	6.13673	0.871391	8.25894	40.6688	17.0709	30.8821	25.6052
Htra3	229.501	-0.941796	0.279733	-3.36677	0.000760536	0.00755906	231.719	284.335	457.48	233.61	210.574	136.567	138.004	143.72
Mtfr2	220.051	-1.08768	0.323497	-3.36225	0.000773099	0.0076706	264.37	249.56	297.144	386.99	85.8563	101.287	138.969	236.229
Gm4070	32.4621	1.43184	0.426381	3.35813	0.000784711	0.00776334	24.2251	12.2735	13.9423	20.0574	44.2838	47.7985	43.4279	53.6883
Gm42992	5.30822	-5.922	1.76405	-3.35704	0.000787814	0.00778954	28.4382	8.18231	3.48556	2.3597	0	0	0	0
Pcbp4	38.1586	1.756	0.524085	3.35061	0.000806347	0.00794529	20.0121	13.2963	17.4278	18.8776	59.6475	88.7687	66.5895	20.6494
Klf9	7.75621	-5.72915	1.7129	-3.34471	0.00082368	0.00810677	21.0653	23.5241	16.5564	0	0.903751	0	0	0
Klf12	97.4308	-1.41503	0.423557	-3.34083	0.000835287	0.00820687	130.605	185.125	108.924	141.582	23.4975	96.7351	37.6375	55.3403
Lyzl4	41.6568	-2.09778	0.628717	-3.33661	0.000848071	0.00830868	83.2081	34.7748	98.4672	53.0932	17.1713	34.1418	5.79039	6.60779
Rmi2	125.915	0.885317	0.265397	3.33582	0.000850471	0.00832268	117.966	64.4357	81.0394	90.8484	175.328	128.601	181.432	167.673
Vezf1	798.829	-0.668751	0.200668	-3.33263	0.000860288	0.00840914	1032.2	1155.75	882.719	853.031	470.854	474.571	785.563	735.943
4732416N19Rik	36.3346	-1.8213	0.546628	-3.33188	0.000862613	0.00842226	70.5689	42.9571	46.1837	67.2514	7.23001	13.6567	10.6157	32.213
Shcbp1l	43.6257	1.56907	0.472133	3.32336	0.000889391	0.00864924	33.7045	28.6381	13.9423	11.7985	58.7438	55.7649	53.0786	93.3351
4930579G24Rik	381.73	-0.867995	0.261169	-3.32349	0.000888975	0.00864924	530.847	424.457	440.924	578.126	338.003	179.814	189.153	372.514
Pou6f1	376.28	-0.658955	0.1984	-3.32134	0.00089587	0.00870237	448.692	468.437	448.766	477.839	224.13	232.164	377.34	332.868
Tmc4	153.873	-0.938787	0.282712	-3.32064	0.000898107	0.00871917	212.76	202.512	182.121	211.193	147.311	125.187	82.9956	66.9039
Cd151	469.034	-0.893365	0.269143	-3.31929	0.000902468	0.00875655	608.788	350.817	901.018	578.126	430.185	312.967	301.1	269.268
Kcnj3	7.77113	6.36566	1.91849	3.31805	0.000906475	0.00879045	0	0	0	0	0	5.6903	25.0917	31.387
Kifc5b	67.0352	-1.15945	0.349805	-3.31455	0.000917905	0.00889124	132.712	79.7775	75.811	82.5894	53.3213	33.0037	32.8122	46.2546
1700015E13Rik	47.0187	-1.78415	0.538503	-3.31317	0.000922444	0.00893016	132.712	60.3445	72.3255	25.9567	13.5563	27.3134	18.3362	25.6052
Nab1	703.824	0.644179	0.194611	3.31008	0.000932683	0.00901401	392.869	746.636	528.063	529.752	826.028	760.224	837.676	1009.34
Gm33142	78.2288	1.14938	0.347421	3.30833	0.000938525	0.00906025	31.598	51.1394	54.8976	56.6327	95.7976	112.668	149.585	73.5117
Gm37053	24.8158	2.37459	0.718041	3.30704	0.000942865	0.00909666	16.8523	6.13673	4.35696	4.7194	32.535	78.5261	40.5327	14.8675
Slc24a3	781.953	-0.722301	0.218463	-3.30628	0.00094544	0.0091065	838.401	1050.4	1241.73	762.182	476.277	819.403	602.2	465.024
Fam212b	99.0759	1.27592	0.386522	3.30104	0.000963257	0.00924694	35.8111	59.3217	53.1549	83.7693	153.638	87.6306	215.209	104.073
Snhg6	489.767	0.585766	0.177476	3.30054	0.000964979	0.00925829	402.348	375.363	444.409	343.336	665.161	701.045	454.545	531.927
Bcas3	679.917	-0.658356	0.199731	-3.29621	0.000980004	0.00937098	874.212	834.596	771.181	848.311	373.249	680.56	635.978	421.247
Gpr18	16.3618	2.62895	0.797708	3.29563	0.00098203	0.00937989	2.10653	4.09115	6.09974	5.89924	56.9363	15.9328	29.917	9.91169
Hist1h2ae	95.6705	-1.16766	0.355134	-3.28793	0.00100927	0.00962103	130.605	91.0282	145.522	162.819	50.61	35.2799	91.6811	57.8182
Gm26616	45.779	1.85463	0.564422	3.28589	0.0010166	0.0096675	6.3196	24.5469	27.0131	21.2373	30.7275	77.3881	118.703	60.2961
Amotl2	104.145	1.00742	0.306591	3.28588	0.00101665	0.0096675	75.8352	74.6636	47.9265	79.0499	99.4126	122.91	146.69	186.67
Gm37362	26.0851	1.79339	0.545842	3.28555	0.00101783	0.00967331	15.799	9.2051	7.84252	14.1582	40.6688	22.7612	62.7292	35.5169
Parpbp	278.646	-1.0223	0.311843	-3.27824	0.00104457	0.0098946	349.685	330.361	380.798	434.184	215.996	100.149	126.423	291.569
Gm3052	75.4306	-1.43478	0.437781	-3.2774	0.00104768	0.00991308	142.191	38.866	156.85	102.647	46.0913	34.1418	40.5327	42.1247
Lypd6	99.4384	-2.27061	0.692789	-3.27749	0.00104735	0.00991308	228.559	190.239	88.8819	151.021	0.903751	63.7314	25.0917	47.0805
Ifitm6	7.37993	6.29273	1.92105	3.27568	0.00105408	0.00995893	0	0	0	0	25.305	0	4.82532	28.9091
RP23-145I16.5	7.3903	-6.4035	1.95567	-3.27432	0.00105916	0.00999963	0	14.319	40.084	4.7194	0	0	0	0
Asgr2	37.4624	1.77197	0.541302	3.27353	0.00106213	0.0100166	21.0653	8.18231	9.5853	29.4962	63.2625	52.3508	81.0654	34.6909
Gm6977	57.0632	1.00915	0.308375	3.27249	0.00106605	0.0100425	31.598	34.7748	42.6982	42.4746	66.8776	70.5597	84.9257	82.5974
Rab20	599.624	0.701258	0.214635	3.2672	0.00108616	0.0102151	468.704	338.543	483.622	535.651	882.061	845.579	754.681	488.151
PVRIG	156.911	0.953763	0.291944	3.26694	0.00108718	0.0102192	81.1016	81.8231	154.236	109.726	166.29	182.09	276.008	204.016
Gm42780	24.7657	-1.87187	0.5731	-3.26622	0.00108993	0.0102394	29.4915	41.9343	18.2992	66.0715	9.94126	9.10448	12.5458	10.7377
Dgke	250.334	0.752437	0.230468	3.26482	0.00109534	0.0102846	181.162	135.008	176.021	254.847	338.003	251.511	352.249	313.87
Ch25h	71.5805	5.52828	1.69553	3.26051	0.00111213	0.0104251	0	11.2507	0.871391	0	226.841	2.27612	127.389	204.016
Gdpd1	366.086	-0.746131	0.228891	-3.25976	0.00111506	0.0104468	591.936	540.032	318.058	384.631	219.611	310.69	277.939	285.787
Stk39	37.7789	1.62541	0.498797	3.25867	0.00111937	0.0104668	27.3849	9.2051	13.0709	24.7768	64.1663	34.1418	55.9737	73.5117
Narf	1323.37	-0.649131	0.199245	-3.25796	0.00112215	0.0104789	1476.68	1868.63	1776.77	1341.49	666.064	1116.44	1335.65	1005.21
Ccdc109b	51.5922	1.16336	0.357137	3.25746	0.00112416	0.0104919	44.2372	30.6837	28.7559	23.597	75.9151	69.4217	83.9606	56.1663
Cnn2	385.538	-0.95369	0.292984	-3.25509	0.00113355	0.0105677	530.847	502.189	605.617	396.429	300.949	122.91	252.847	372.514
Troap	482.435	-0.772232	0.237329	-3.25384	0.00113856	0.0106032	696.209	608.559	447.895	683.132	294.623	259.478	354.179	515.408
Irak3	105.841	1.36824	0.4206	3.25307	0.00114164	0.0106204	36.8643	99.2105	74.9396	24.7768	145.504	182.09	114.843	168.499
Rn7s6	13.2362	-2.50284	0.77124	-3.24522	0.00117359	0.0108358	21.0653	11.2507	16.5564	41.2947	5.4225	3.41418	1.93013	4.95585
Adgra2	11.7747	-3.08432	0.950392	-3.24531	0.00117324	0.0108358	27.3849	9.2051	31.3701	16.5179	0.903751	0	3.86026	4.95585
Nme6	515.657	0.586906	0.180853	3.24521	0.00117365	0.0108358	438.159	380.477	495.822	333.897	686.851	539.441	522.1	728.509
Psd	80.3184	0.929875	0.286727	3.24307	0.00118251	0.0109	73.7287	43.9799	58.3832	44.8343	114.776	105.84	105.192	95.813
Crim1	399.592	-0.590885	0.182322	-3.24088	0.00119162	0.0109546	450.798	491.961	554.205	424.746	310.89	284.515	268.288	411.335
Slc22a4	32.7277	-1.94085	0.599351	-3.23824	0.00120268	0.0110385	40.0241	70.5724	27.0131	69.6111	8.13376	27.3134	12.5458	6.60779
Gm20559	359.603	1.13222	0.34991	3.23576	0.00121321	0.0111114	96.9006	286.381	225.69	292.602	580.208	299.31	702.567	393.164
Dact1	7.29767	-6.38311	1.97495	-3.23204	0.00122909	0.0112388	3.1598	0	33.9843	21.2373	0	0	0	0
Pcdhgb6	89.9141	-1.47274	0.455924	-3.23024	0.00123687	0.0113039	107.433	82.8459	128.094	211.193	68.6851	21.6231	30.8821	68.5559
Slc30a1	614.62	0.669313	0.207636	3.2235	0.00126635	0.0115303	434.999	576.853	396.483	489.637	763.669	1015.15	535.611	704.556
Hcfc2	674.445	-0.586921	0.1821	-3.22307	0.00126825	0.0115415	991.124	841.755	834.793	571.047	455.49	522.37	586.759	592.224
Pex26	125.336	-0.996769	0.309565	-3.2199	0.00128237	0.0116638	203.281	168.76	160.336	135.683	50.61	91.0448	72.3798	120.592
Ubxn11	65.2073	1.21904	0.37881	3.21807	0.00129056	0.011715	46.3437	53.185	31.3701	25.9567	127.429	66.0075	77.2052	94.1611
Ggct	143.661	1.49111	0.464157	3.21251	0.0013158	0.0119109	51.6101	54.2078	37.4698	159.28	250.339	152.5	134.144	309.74
Kif23	1288.18	-0.81243	0.253069	-3.21031	0.00132594	0.0119845	1728.41	1517.82	1434.31	1887.76	1057.39	531.474	710.288	1438.02
Dgat2	70.7655	2.84976	0.887796	3.20993	0.00132768	0.0119932	26.3317	3.06837	39.2126	0	254.858	39.8321	123.528	79.2935
Spdl1	487.823	-0.801094	0.249659	-3.20875	0.00133313	0.01203	535.06	801.866	620.43	522.673	319.024	348.246	231.616	523.668
Soat2	36.117	2.28	0.710857	3.2074	0.00133943	0.0120738	14.7457	25.5697	0.871391	8.25894	37.9575	91.0448	55.9737	54.5143
St3gal1	65.0197	1.3153	0.410366	3.20518	0.00134978	0.0121608	23.1719	35.7976	49.6693	40.1149	47.8988	113.806	119.668	90.0312
Ly6g6e	86.2249	-1.11895	0.349266	-3.20373	0.00135662	0.0122032	131.658	117.621	148.136	74.3305	65.07	58.0411	62.7292	32.213
Galnt18	5.20469	5.03352	1.57291	3.20013	0.00137364	0.0123369	0	0	0.871391	0	19.8825	11.3806	2.89519	6.60779
Gm42548	40.7352	1.65205	0.516546	3.19826	0.00138261	0.0124109	23.1719	17.3874	23.5276	14.1582	43.38	120.634	41.4978	42.1247
Hist1h4i	108.84	-0.849519	0.265645	-3.19795	0.00138408	0.0124176	148.511	109.438	131.58	171.078	83.1451	72.8358	60.7991	93.3351
Pcdhb17	6.5019	-6.21846	1.94467	-3.19769	0.00138533	0.0124223	5.26633	21.4786	25.2703	0	0	0	0	0
Fpr2	7.35604	6.28535	1.96632	3.1965	0.00139105	0.0124671	0	0	0	0	0	4.55224	38.6026	15.6935
Stx11	21.8215	3.68246	1.15233	3.19567	0.00139506	0.01249	0	0	12.1995	0	24.4013	54.6269	39.5676	43.7766
RP24-233F22.1	6.20963	4.59294	1.43741	3.19529	0.00139691	0.0125	0	0	1.74278	0	11.7488	11.3806	17.3712	7.43377
Rpph1	74.3347	-0.929113	0.291021	-3.1926	0.00140999	0.0126105	94.794	78.7547	110.667	106.186	52.4175	40.9702	47.2882	63.6
Gadd45g	273.49	-0.614114	0.192629	-3.18806	0.00143229	0.0127766	331.779	261.834	348.556	381.091	257.569	225.336	195.908	185.844
Gm13814	12.3835	4.92401	1.54631	3.18436	0.00145073	0.0129277	0	2.04558	0	1.17985	62.3588	30.7276	1.93013	0.825974
Setd6	248.774	0.819969	0.257566	3.18353	0.00145493	0.0129458	192.748	237.287	124.609	165.179	367.827	325.485	359.004	218.057
Senp8	415.777	-0.672007	0.21109	-3.1835	0.00145504	0.0129458	670.931	358.999	445.281	568.687	316.313	350.523	276.008	339.475
Mitd1	630.268	0.636533	0.200062	3.18168	0.00146421	0.0130207	348.631	607.536	453.123	565.148	938.093	720.392	631.152	778.068
Gm20496	27.9428	1.49743	0.470987	3.17934	0.00147611	0.0130925	20.0121	11.2507	13.0709	14.1582	54.225	45.5224	34.7423	30.561
Nlgn3	11.7442	4.80509	1.51166	3.17869	0.00147941	0.013115	0	1.02279	0	2.3597	0	40.9702	28.9519	20.6494
Zfp783	497.962	0.737786	0.232119	3.17848	0.00148048	0.0131177	429.733	494.007	288.43	280.804	643.47	677.146	725.729	444.374
Gm43878	153.95	-0.882714	0.277969	-3.17558	0.00149536	0.013229	123.232	212.74	249.218	213.553	102.124	100.149	92.6462	137.938
Gm24401	5.01019	-5.07875	1.6006	-3.17302	0.0015086	0.0133187	9.4794	2.04558	8.71391	18.8776	0	0	0.965065	0
Gm16897	47.3577	1.07489	0.339139	3.16947	0.00152719	0.013469	31.598	33.752	30.4987	25.9567	63.2625	59.1791	80.1004	54.5143
Tsc22d3	990.165	-0.586387	0.185041	-3.16896	0.00152987	0.0134857	1022.72	1369.51	1215.59	1145.63	553.999	911.586	985.331	716.946
Gm22267	18.7419	1.8036	0.569553	3.1667	0.0015418	0.0135629	6.3196	8.18231	10.4567	8.25894	27.1125	31.8657	39.5676	18.1714
Ccr3	35.6003	-1.76965	0.559472	-3.16307	0.00156117	0.0137002	21.0653	63.4129	49.6693	86.129	21.69	12.5187	21.2314	9.08572
Tmem150c	18.6553	-2.21747	0.701383	-3.16157	0.00156922	0.0137618	35.8111	34.7748	40.084	11.7985	7.23001	12.5187	2.89519	4.12987
Pink1	890.159	-0.743879	0.235425	-3.15973	0.00157913	0.0138275	962.686	1433.95	914.089	1146.81	572.978	909.31	764.331	417.117
Chgb	29.6414	-1.47943	0.469668	-3.14994	0.00163304	0.0142379	34.7578	37.8432	41.8268	60.1723	10.845	13.6567	23.1616	14.8675
Rad51b	94.5096	-0.913449	0.29035	-3.14602	0.00165507	0.0144115	154.83	98.1877	132.451	108.546	81.3376	51.2127	73.3449	56.1663
Unc13d	774.086	0.62036	0.197582	3.13977	0.00169082	0.0147004	540.326	707.77	718.026	473.119	1127.88	998.079	959.274	668.213
Prr11	480.951	-0.822026	0.26195	-3.1381	0.00170046	0.0147543	524.527	579.921	562.919	791.679	310.89	244.683	277.939	555.055
Pfas	718.1	0.666962	0.212813	3.13402	0.00172428	0.0149307	372.857	543.101	603.003	700.83	854.948	1126.68	685.196	858.187
Vsig10	141.095	-1.16573	0.372127	-3.13262	0.00173252	0.0149869	149.564	201.489	137.68	292.602	51.5138	60.3172	127.389	108.203
Tshz3	4.21868	-5.59779	1.78746	-3.1317	0.00173797	0.0150265	3.1598	6.13673	20.9134	3.53955	0	0	0	0
F13a1	257	-1.3795	0.440688	-3.13033	0.00174611	0.0150849	189.588	800.844	298.887	195.855	124.718	103.563	216.174	126.374
Mfsd2a	9.81067	3.84072	1.22741	3.12912	0.00175329	0.0151361	0	5.11394	0	0	25.305	17.0709	14.476	16.5195
Ticrr	587.733	-0.715444	0.228811	-3.12679	0.00176724	0.0152334	767.832	741.522	927.16	486.098	461.817	326.623	410.152	580.66
2410006H16Rik	725.67	0.624565	0.199917	3.12412	0.00178336	0.0153339	485.556	424.457	707.57	665.435	820.606	1115.3	846.362	740.073
Flt4	12.7153	4.61311	1.47705	3.12319	0.00178904	0.015375	0	3.06837	0.871391	0	56.0325	0	26.0567	15.6935
Gpr19	288.846	-0.702527	0.224956	-3.12295	0.00179045	0.0153794	428.68	310.928	374.698	316.199	165.386	285.653	181.432	247.792
Cnrip1	441.591	-0.970158	0.310989	-3.11959	0.001811	0.0155369	660.398	641.288	569.89	467.22	434.704	340.28	121.598	297.351
Gmds	289.85	0.815744	0.261655	3.11763	0.00182314	0.0156133	222.239	246.492	168.178	204.114	460.913	217.369	337.773	461.72
Cers3	6.91908	-5.56257	1.785	-3.11628	0.00183146	0.0156623	7.37287	17.3874	29.6273	0	0	0	0.965065	0
G2e3	1174.63	-0.585108	0.188061	-3.11126	0.0018629	0.0158982	1487.21	1856.36	1376.8	917.922	989.607	872.892	898.475	997.777
RP24-333B11.4	41.3733	1.2614	0.405733	3.10894	0.00187762	0.0160078	21.0653	38.866	20.9134	16.5179	61.455	51.2127	59.834	61.1221
Eno3	262.042	0.733403	0.236062	3.10682	0.00189109	0.0161146	200.121	167.737	249.218	169.898	447.357	276.549	262.498	322.956
Vipr1	240.8	-1.13417	0.365198	-3.10564	0.00189865	0.016171	321.246	330.361	492.336	178.157	113.873	260.616	127.389	102.421
Gm36266	34.0652	-1.79123	0.57733	-3.10261	0.00191824	0.0163055	58.983	18.4102	60.126	74.3305	17.1713	7.96642	11.5808	23.9533
Gm7676	5.51627	4.38178	1.41345	3.10006	0.00193484	0.0164384	0	0	0.871391	1.17985	13.5563	4.55224	11.5808	12.3896
Sell	6.12786	6.02105	1.94573	3.09449	0.00197154	0.0167172	0	0	0	0	0	17.0709	9.65065	22.3013
Arhgap19	1947.62	-0.594664	0.19229	-3.09254	0.00198454	0.0168191	2284.54	2519.13	2283.04	2287.73	988.703	1443.06	1628.06	2146.71
Hyal6	114.114	0.811705	0.262559	3.09151	0.00199138	0.0168521	69.5156	103.302	86.2677	71.9708	147.311	126.325	184.327	123.896
Ttll13	11.8099	-2.35908	0.763487	-3.08987	0.00200241	0.0169203	17.9055	16.3646	19.1706	25.9567	3.615	1.13806	2.89519	7.43377
2700099C18Rik	320.756	-0.657008	0.212678	-3.08922	0.00200684	0.0169327	382.336	337.52	388.64	462.501	180.75	236.717	248.022	329.564
Sytl1	4.14439	-5.56709	1.80431	-3.08544	0.00203254	0.0171158	15.799	9.2051	6.97113	1.17985	0	0	0	0
Aaed1	359.91	-0.630409	0.204361	-3.08479	0.00203699	0.0171449	584.563	420.366	430.467	313.84	266.606	259.478	304.96	299.003
Prss8	4.36792	5.53035	1.79808	3.0757	0.00210008	0.0176076	0	0	0	0	8.13376	15.9328	0.965065	9.91169
Arnt2	17.7647	-2.92668	0.951832	-3.07479	0.00210651	0.0176521	34.7578	26.5925	37.4698	27.1365	1.8075	1.13806	0	13.2156
Gm10305	6.66622	-6.25063	2.03487	-3.07177	0.00212796	0.0177796	29.4915	21.4786	0	2.3597	0	0	0	0
Acaca	321.231	0.786855	0.256281	3.07029	0.00213854	0.0178419	285.435	244.446	180.378	233.61	572.074	300.448	299.17	454.286
Zfp763	286.398	-0.919996	0.299917	-3.06751	0.00215852	0.0179824	393.922	360.022	288.43	456.601	91.2788	240.131	217.14	243.662
Zfp382	269.655	-0.972834	0.317159	-3.06734	0.00215976	0.017984	228.559	378.432	278.845	543.91	247.628	172.985	111.947	194.93
Coro2b	15.7702	-2.94299	0.960526	-3.06394	0.00218443	0.0181542	9.4794	20.4558	22.6562	58.9924	0	3.41418	8.68558	2.47792
Pate2	6.61757	-5.49581	1.79416	-3.06317	0.00219002	0.0181888	12.6392	30.6837	8.71391	0	0.903751	0	0	0
Tnfrsf26	20.0724	-2.61617	0.854572	-3.06138	0.00220316	0.0182732	47.397	10.2279	62.7402	17.6977	13.5563	4.55224	1.93013	2.47792
Cd99l2	518.08	-0.677302	0.221323	-3.06024	0.00221161	0.0183267	686.73	760.955	643.958	457.781	272.933	465.467	374.445	482.369
Nanos3	5.63543	-3.87206	1.26563	-3.05939	0.0022179	0.0183522	8.42614	6.13673	8.71391	18.8776	0	1.13806	0.965065	0.825974
Cep112os1	7.52434	-3.06749	1.00295	-3.05846	0.0022248	0.0183874	10.5327	9.2051	23.5276	10.6186	0.903751	1.13806	0.965065	3.3039
Satb1	314.902	-0.690779	0.226056	-3.05578	0.00224474	0.0185029	392.869	296.609	476.651	389.35	288.296	250.373	164.061	261.008
Armc3	82.2319	-0.815784	0.267019	-3.05516	0.00224943	0.0185327	102.167	85.9142	122.866	108.546	63.2625	61.4552	49.2183	64.426
P2ry2	65.6395	1.50177	0.491739	3.054	0.00225809	0.0185861	26.3317	65.4585	33.1129	11.7985	112.969	87.6306	122.563	65.252
Depdc1a	88.8606	-1.06456	0.348752	-3.05249	0.00226951	0.0186533	150.617	111.484	73.1969	146.301	60.5513	52.3508	39.5676	76.8156
Etaa1	736.524	-0.67746	0.221991	-3.05174	0.0022752	0.0186911	647.759	1116.89	729.354	1132.65	614.55	495.056	449.72	706.208
Epb41l1	61.0266	1.54147	0.505462	3.04964	0.00229119	0.0188134	45.2905	7.15952	42.6982	29.4962	69.5888	113.806	75.275	104.899
Gm20033	72.9585	-1.2375	0.405865	-3.04904	0.00229577	0.018833	93.7408	61.3673	152.493	101.467	36.15	64.8694	46.3231	27.2572
Adamts20	7.1566	-6.35421	2.08391	-3.04917	0.00229475	0.018833	42.1307	0	13.9423	1.17985	0	0	0	0
Prkch	699.022	-0.818155	0.268463	-3.04755	0.00230715	0.0189083	724.648	1332.69	596.903	914.383	687.754	432.463	553.947	349.387
Gm26613	13.2821	2.26175	0.74333	3.04273	0.00234441	0.0191678	5.26633	7.15952	3.48556	2.3597	21.69	31.8657	9.65065	24.7792
H2-K2	107.788	0.952484	0.313248	3.04067	0.00236055	0.0192814	83.2081	77.7319	58.3832	74.3305	102.124	178.675	186.257	101.595
Afp	100.274	1.02224	0.336302	3.03965	0.00236852	0.0193372	72.6754	54.2078	99.3386	37.7552	142.793	105.84	146.69	142.894
C920009B18Rik	339.333	0.798788	0.262963	3.03765	0.00238431	0.0194477	220.133	276.153	272.745	221.812	269.318	330.037	586.759	537.709
Cry1	617.087	0.606236	0.199673	3.03614	0.00239624	0.0194986	420.254	690.382	383.412	463.681	864.889	663.489	769.157	681.429
Nhp2l1	198.944	0.607464	0.200101	3.03579	0.00239908	0.0195031	191.695	170.806	135.066	133.323	262.991	218.508	252.847	226.317
Vps13c	1102.16	0.704409	0.232101	3.03493	0.00240594	0.0195497	1062.75	945.057	676.199	670.154	1422.5	990.112	1078.94	1971.6
Pdyn	69.5318	4.33969	1.43038	3.03394	0.00241379	0.0196042	0	23.5241	2.61417	0	140.081	46.6605	216.174	127.2
Gm26789	109.323	-1.14066	0.376509	-3.02958	0.00244896	0.0198522	127.445	121.712	162.079	191.136	72.3001	54.6269	33.7773	111.507
Gm38147	6.23334	6.04761	1.99849	3.02608	0.00247743	0.0200735	0	0	0	0	33.4388	5.6903	0	10.7377
Zfp438	171.27	0.610743	0.201984	3.02372	0.00249688	0.0202215	126.392	141.145	143.78	130.963	253.954	174.123	206.524	193.278
Tnf	301.963	1.23235	0.407832	3.0217	0.00251355	0.0203278	315.98	69.5496	174.278	161.639	668.776	237.855	410.152	377.47
Btbd3	161.017	-1.02691	0.339959	-3.02067	0.00252212	0.0203875	164.31	234.219	223.948	241.869	176.231	96.7351	55.0087	95.813
Tmtc2	5.51795	-5.23112	1.73205	-3.02019	0.00252612	0.0204102	2.10653	16.3646	23.5276	1.17985	0	0	0.965065	0
Gm38393	6.51422	-5.47171	1.81274	-3.01847	0.0025405	0.0204781	0	6.13673	22.6562	22.4171	0.903751	0	0	0
2010-09-01	438.746	-0.879534	0.291371	-3.01861	0.00253941	0.0204781	669.878	408.093	882.719	312.66	363.308	301.586	287.589	284.135
Pcdh17	10.2398	-2.6528	0.879126	-3.01755	0.00254828	0.0205215	29.4915	20.4558	11.3281	9.43879	0.903751	3.41418	1.93013	4.95585
Fam78b	6.76741	5.41509	1.79483	3.01706	0.00255243	0.0205453	1.05327	0	0	0	8.13376	19.347	0	25.6052
Zfp189	256.519	-0.775114	0.256983	-3.0162	0.00255963	0.0205935	329.673	267.971	308.472	389.35	124.718	169.571	274.078	188.322
Gm10657	7.19616	-2.99465	0.994213	-3.01208	0.00259465	0.0208117	10.5327	13.2963	19.1706	8.25894	0.903751	1.13806	0.965065	3.3039
Gm12216	39.2446	1.92256	0.638339	3.01182	0.00259687	0.020815	17.9055	22.5014	23.5276	1.17985	75.0113	59.1791	79.1353	35.5169
Fam195a	240.701	0.606542	0.201586	3.00886	0.00262233	0.0209995	168.523	176.942	241.375	175.797	355.174	268.582	274.078	265.138
Pacsin3	47.8334	-1.20574	0.400752	-3.00869	0.00262379	0.0210013	58.983	52.1622	61.8688	94.3879	33.4388	17.0709	36.6725	28.0831
Hist1h2be	311.67	-0.859282	0.285876	-3.00579	0.00264895	0.0211533	445.532	501.166	265.774	395.249	123.814	218.508	256.707	286.613
Kifc1	145.478	-1.11856	0.3727	-3.00123	0.0026889	0.0214524	224.346	151.373	278.845	142.762	82.2413	64.8694	60.7991	158.587
Gm15133	36.9012	1.58025	0.526923	2.99901	0.00270855	0.0215891	8.42614	16.3646	27.8845	21.2373	84.9526	34.1418	38.6026	63.6
Lonrf3	189.327	-0.842881	0.281349	-2.99586	0.00273672	0.0217933	246.464	320.133	206.52	199.394	193.403	136.567	90.7161	121.418
Ly6k	34.49	2.32727	0.777113	2.99476	0.00274662	0.0218519	23.1719	12.2735	0	10.6186	58.7438	55.7649	83.9606	31.387
Cspg4	6.86289	-5.54976	1.85929	-2.98489	0.00283681	0.0224859	0	34.7748	15.685	3.53955	0.903751	0	0	0
Cdca5	638.043	-0.637842	0.213771	-2.98377	0.00284721	0.022558	884.744	870.393	584.703	769.261	552.192	339.142	461.301	642.608
Tex14	46.4242	2.02363	0.678531	2.98237	0.00286027	0.0226301	37.9176	24.5469	9.5853	1.17985	93.9901	83.0784	60.7991	60.2961
Gm23455	53.3573	0.989535	0.332456	2.97644	0.00291614	0.0230402	42.1307	31.7064	34.8556	34.2156	70.4926	85.3545	52.1135	75.9896
RP23-106I21.5	97.9468	-0.817547	0.274693	-2.97622	0.00291821	0.0230459	107.433	147.282	96.7244	148.661	75.0113	79.6642	56.9388	71.8598
Klf15	22.2343	-2.92608	0.983255	-2.97592	0.00292115	0.0230585	40.0241	36.8204	33.9843	46.0141	0	11.3806	9.65065	0
Gpr158	6.69869	5.39678	1.8141	2.9749	0.0029308	0.0231241	0	0	0	1.17985	31.6313	12.5187	0	8.25974
AA474408	84.4661	-1.03139	0.346758	-2.97439	0.00293576	0.0231525	106.38	97.1649	149.008	101.467	66.8776	29.5896	72.3798	52.8624
Fbxo41	6.69639	-5.51144	1.85313	-2.97412	0.0029383	0.0231619	0	36.8204	5.22835	10.6186	0.903751	0	0	0
Zfp60	553.028	-0.662516	0.222891	-2.97238	0.00295502	0.023283	567.711	812.094	595.16	737.405	329.869	311.828	536.576	533.579
Kifc2	122.139	-0.701134	0.235975	-2.97122	0.00296622	0.0233605	120.072	160.578	185.606	138.042	89.4713	103.563	89.751	90.0312
Akap5	205.754	-0.98565	0.332266	-2.96645	0.00301263	0.0236284	265.423	211.717	222.205	395.249	212.381	102.425	82.9956	153.631
Gm26461	14.618	-2.83313	0.955152	-2.96616	0.00301543	0.0236395	34.7578	7.15952	8.71391	51.9133	7.23001	4.55224	0.965065	1.65195
Gm29291	266.086	-0.819779	0.27648	-2.96506	0.00302622	0.0237132	371.803	251.606	382.541	351.595	138.274	299.31	188.188	145.371
Slc39a12	154.075	-1.0188	0.343624	-2.96487	0.00302812	0.0237161	174.842	170.806	281.459	198.215	127.429	108.116	45.358	126.374
Arxes2	32.5535	-1.97355	0.666157	-2.9626	0.00305057	0.0238713	27.3849	23.5241	86.2677	70.7909	12.6525	4.55224	9.65065	25.6052
Dyrk4	275.801	0.805166	0.271875	2.96153	0.00306118	0.0239325	205.387	201.489	120.252	277.264	328.965	264.03	449.72	359.299
Gabbr1	757.775	-0.587842	0.199183	-2.95126	0.0031648	0.0246526	727.807	1013.58	921.932	975.735	694.081	740.877	586.759	401.424
Gm16348	24.0613	2.32623	0.788316	2.95088	0.00316868	0.0246716	7.37287	18.4102	6.09974	0	57.84	21.6231	41.4978	39.6468
Gm12367	12.0114	-2.9422	0.997225	-2.95039	0.00317374	0.0246886	36.8643	20.4558	19.1706	8.25894	0	5.6903	4.82532	0.825974
Ccdc28a	195.752	-0.663261	0.224885	-2.94933	0.00318464	0.0247622	233.825	240.355	198.677	287.883	127.429	124.049	191.083	162.717
Hunk	73.3504	1.90741	0.647613	2.9453	0.00322643	0.0250531	2.10653	32.7292	25.2703	63.7118	114.776	87.6306	174.677	85.9013
1700064M15Rik	6.38506	5.32177	1.80793	2.94356	0.00324458	0.0251598	0	0	0	1.17985	9.94126	21.6231	18.3362	0
Csmd3	76.2884	-1.19722	0.407123	-2.94068	0.00327489	0.0253566	62.1428	97.1649	91.4961	174.618	66.8776	33.0037	45.358	39.6468
Gm15890	12.3502	2.47894	0.8434	2.93922	0.00329042	0.0254232	3.1598	1.02279	1.74278	9.43879	14.46	15.9328	29.917	23.1273
1810043G02Rik	565.264	0.687487	0.234014	2.9378	0.00330547	0.025528	472.917	439.799	571.633	246.588	723.001	650.97	818.375	598.831
Brip1	810.512	-0.754165	0.25676	-2.93723	0.00331156	0.0255521	854.2	1243.71	785.123	1189.29	600.09	340.28	604.13	867.273
Ccnd2	191.52	0.674708	0.22979	2.93619	0.00332271	0.0256151	145.351	148.304	149.879	146.301	176.231	236.717	320.401	208.971
Psmg4	458.787	0.593072	0.20213	2.93411	0.00334507	0.0257427	356.004	270.016	460.966	375.192	630.818	613.414	538.506	425.377
Rfx3	316.147	-0.770381	0.262567	-2.93403	0.00334587	0.0257427	373.91	480.711	446.152	293.782	356.982	183.228	192.048	202.364
Mmp28	25.0379	-2.32648	0.793034	-2.93364	0.00335009	0.0257566	31.598	40.9115	57.5118	36.5753	10.845	17.0709	5.79039	0
B330016D10Rik	81.8501	-0.916642	0.312849	-2.92998	0.00338985	0.0259924	94.794	125.803	119.381	87.3088	45.1875	80.8023	45.358	56.1663
2610020H08Rik	479.523	-0.667251	0.227744	-2.92983	0.00339147	0.0259932	548.752	441.845	763.339	600.543	387.709	243.545	444.895	405.553
Vmn1r4	5.07197	-5.85858	1.99992	-2.92941	0.00339601	0.0260163	21.0653	8.18231	11.3281	0	0	0	0	0
Chmp4b	562.026	0.669396	0.228667	2.92739	0.00341823	0.0261049	407.614	253.652	527.192	547.45	798.012	625.933	698.707	637.652
Socs3	741.636	0.698016	0.238723	2.92396	0.00345606	0.0263469	607.735	496.052	662.257	495.536	1149.57	1044.74	982.436	494.759
Cul4b	1297.87	0.596371	0.204001	2.92337	0.00346263	0.0263852	1004.82	1271.33	882.719	975.735	1747.85	945.728	1815.29	1739.5
Zfp661	313.102	0.733224	0.251029	2.92087	0.00349055	0.0265273	251.731	290.472	169.05	230.071	358.789	307.276	564.563	332.868
Ephb3	511.233	-0.680715	0.233261	-2.91826	0.00351994	0.0267269	563.498	839.709	528.934	585.205	355.174	572.444	336.808	308.088
D630045J12Rik	273.07	-0.713744	0.244976	-2.91352	0.0035738	0.0270999	259.104	297.631	361.627	438.904	231.36	175.261	265.393	155.283
Sfrp1	22.5031	2.17853	0.747726	2.91355	0.00357349	0.0270999	4.21307	15.3418	10.4567	2.3597	75.9151	20.4851	28.9519	22.3013
Slc26a11	97.8998	-1.27677	0.438666	-2.91058	0.00360753	0.0272832	128.499	75.6864	250.089	100.287	50.61	31.8657	68.5196	77.6416
Arhgef37	5.9564	5.98375	2.05625	2.91002	0.00361404	0.0273204	0	0	0	0	22.5938	0	1.93013	23.1273
Olfr110	39.2865	-1.48233	0.509591	-2.90887	0.00362736	0.027409	42.1307	95.1193	46.1837	48.3738	17.1713	9.10448	28.9519	27.2572
AC122844.3	13.836	-2.85491	0.981505	-2.90871	0.00362922	0.027411	54.7699	30.6837	3.48556	8.25894	1.8075	3.41418	5.79039	2.47792
Gvin1	12.673	2.14188	0.736425	2.90848	0.00363196	0.0274196	5.26633	3.06837	7.84252	2.3597	18.9788	11.3806	26.0567	26.4312
RP24-286J21.7	1291.35	-0.598603	0.205847	-2.908	0.00363744	0.0274489	2140.24	1133.25	1334.97	1614.03	948.034	1099.37	797.143	1263.74
Fgf11	259.769	-0.736324	0.253389	-2.9059	0.003662	0.0275736	333.886	287.404	315.444	361.034	214.189	245.821	211.349	109.029
Btbd17	85.2024	-1.08419	0.373516	-2.90266	0.00370003	0.0278233	86.3679	119.666	135.066	121.524	27.1125	68.2836	78.1702	45.4286
Ccdc157	228.534	0.959914	0.331023	2.89985	0.00373347	0.0280133	248.571	126.826	119.381	126.244	432.897	294.758	175.642	303.959
Smim10l2a	706.147	-0.605766	0.208966	-2.89887	0.00374511	0.0280638	794.163	789.593	1065.71	757.463	508.812	809.161	469.986	454.286
F830115B05Rik	25.0032	-1.74658	0.602778	-2.89755	0.00376094	0.02817	35.8111	56.2534	37.4698	24.7768	4.51875	9.10448	10.6157	21.4753
Slc16a4	72.0738	-1.25325	0.433268	-2.89255	0.00382127	0.0285471	127.445	106.37	54.0262	117.985	46.0913	60.3172	45.358	18.9974
Pgbd5	19.8163	3.2168	1.1132	2.8897	0.00385614	0.028745	1.05327	0	13.9423	0	60.5513	27.3134	36.6725	18.9974
Catsper2	130.003	0.927229	0.320981	2.88874	0.00386788	0.02882	71.6222	68.5268	124.609	93.2081	232.264	192.332	112.913	144.546
Cluh	2284.22	0.585432	0.202873	2.8857	0.00390539	0.0290616	1762.12	2572.31	1573.73	1400.48	3101.67	1927.87	2791.93	3143.66
Mast1	27.0383	-2.23063	0.773287	-2.88461	0.00391895	0.0291498	34.7578	38.866	60.126	44.8343	4.51875	0	18.3362	14.8675
Nrxn3	43.9995	-1.53081	0.531022	-2.88277	0.00394196	0.0292576	93.7408	59.3217	33.9843	74.3305	7.23001	31.8657	25.0917	26.4312
1700086O06Rik	154.376	-0.721501	0.250569	-2.87946	0.00398362	0.0295411	226.452	165.692	206.52	169.898	151.83	106.978	122.563	85.0754
Traip	347.719	-0.66543	0.231183	-2.87837	0.0039973	0.0296042	378.123	539.01	432.21	356.314	228.649	327.761	190.118	329.564
Ltf	32.7553	8.43905	2.93371	2.87658	0.00402016	0.0297478	0	0	0	0	0	182.09	73.3449	6.60779
Echdc3	6.7136	-3.83635	1.33453	-2.87469	0.0040443	0.0298878	9.4794	16.3646	13.9423	10.6186	0	0	0	3.3039
Mroh6	59.1992	1.15537	0.402463	2.87074	0.00409506	0.0301978	23.1719	49.0939	21.7848	53.0932	84.9526	95.5971	78.1702	67.7299
Nceh1	1273.28	0.712202	0.248131	2.87026	0.00410129	0.030218	860.519	845.846	1580.7	572.227	1437.87	1457.86	1748.7	1682.51
Gm37470	80.6056	1.17552	0.409665	2.86947	0.00411164	0.0302429	20.0121	68.5268	58.3832	50.7335	134.659	105.84	133.179	73.5117
Dleu7	5.8486	-5.31663	1.85283	-2.86946	0.00411176	0.0302429	4.21307	22.5014	19.1706	0	0.903751	0	0	0
Snap29	909.168	0.593252	0.207099	2.86457	0.00417571	0.0306475	636.173	868.348	707.57	687.852	929.959	731.773	1392.59	1319.08
Gpr27	7.51412	-3.27965	1.14583	-2.86225	0.00420646	0.0308468	2.10653	6.13673	19.1706	27.1365	1.8075	1.13806	0.965065	1.65195
Bcl2a1d	18.1363	2.00509	0.701742	2.8573	0.00427263	0.0313052	6.3196	4.09115	6.97113	11.7985	24.4013	10.2425	30.8821	50.3844
Zfp319	639.436	-0.640012	0.224048	-2.85659	0.00428219	0.0313351	661.452	899.031	1009.94	543.91	431.993	580.411	596.41	392.338
Adra2a	8.29209	-6.56852	2.30391	-2.85104	0.00435771	0.0317927	0	18.4102	47.9265	0	0	0	0	0
Kank2	213.313	-0.786935	0.276084	-2.85035	0.00436718	0.0318483	290.702	371.272	240.504	178.157	165.386	110.392	193.978	156.109
Trib3	5.18457	5.77835	2.0274	2.85013	0.0043702	0.0318568	0	0	0	0	9.03751	10.2425	22.1965	0
Nbl1	43.7038	-2.10035	0.737307	-2.84868	0.00439016	0.0319771	85.3146	56.2534	91.4961	50.7335	35.2463	0	17.3712	13.2156
Rbks	208.122	0.68622	0.241079	2.84645	0.00442095	0.0321583	192.748	154.441	118.509	173.438	270.221	185.504	316.541	253.574
Fn3k	8.33842	-6.57229	2.3101	-2.84502	0.00444089	0.0322897	0	26.5925	0	40.1149	0	0	0	0
Snca	29.8106	-1.65561	0.582289	-2.84327	0.0044653	0.0324122	64.2493	13.2963	47.9265	55.4529	17.1713	18.209	10.6157	11.5636
Gzmb	8.57484	6.50744	2.29022	2.84141	0.0044915	0.0325472	0	0	0	0	0	0	28.9519	39.6468
Lbp	75.1556	1.7462	0.614955	2.83955	0.0045177	0.0326819	64.2493	33.752	37.4698	2.3597	160.868	87.6306	110.017	104.899
Mllt3	142.698	1.29847	0.457332	2.83923	0.00452229	0.0327012	88.4744	87.9598	17.4278	136.862	187.076	212.817	215.209	195.756
Tgm2	5.01086	5.734	2.02237	2.83529	0.00457837	0.033051	0	0	0	0	22.5938	0	6.75545	10.7377
Kif18a	438.914	-1.00331	0.354017	-2.83408	0.0045958	0.0331489	629.854	733.339	507.15	473.119	140.081	176.399	325.227	526.146
Gem	233.865	-0.900242	0.31784	-2.83238	0.00462034	0.0332839	289.648	303.768	164.693	460.141	182.558	196.884	165.026	108.203
Gm45001	10.9034	4.9275	1.74009	2.83175	0.0046294	0.0333268	0	0	2.61417	0	36.15	0	3.86026	44.6026
A530040E14Rik	14.455	1.99329	0.704658	2.82873	0.00467335	0.0335734	8.42614	5.11394	1.74278	8.25894	28.92	15.9328	18.3362	28.9091
Cox6a2	40.6089	1.04167	0.368255	2.82867	0.00467424	0.0335734	25.2784	33.752	27.0131	20.0574	60.5513	45.5224	59.834	52.8624
Synj2	59.6146	1.54029	0.5446	2.82829	0.0046797	0.0335905	21.0653	22.5014	34.8556	43.6544	23.4975	86.4926	151.515	93.3351
Prr5	171.619	0.722787	0.256074	2.82257	0.00476403	0.0341468	128.499	153.418	95.853	140.402	232.264	274.272	158.271	189.974
Slamf1	237.018	-0.816944	0.289547	-2.82146	0.00478059	0.0342243	353.898	342.634	330.257	181.697	187.98	240.131	127.389	132.156
Gm44789	11.4276	2.93322	1.03981	2.82091	0.00478878	0.0342505	0	5.11394	5.22835	0	23.4975	12.5187	31.8471	13.2156
Dpy19l3	527.563	-0.709493	0.251729	-2.81848	0.00482523	0.0344703	786.79	611.628	644.829	574.586	497.967	556.511	290.484	257.704
Pcp4l1	51.5296	-1.87568	0.666278	-2.81516	0.00487532	0.0347702	68.4624	95.1193	51.4121	108.546	1.8075	46.6605	21.2314	18.9974
Snhg12	234.179	0.953196	0.338958	2.81214	0.00492132	0.0350399	181.162	83.8687	186.478	186.416	433.8	382.388	187.223	232.099
Dapk1	447.108	-0.586337	0.208601	-2.81081	0.00494176	0.0351417	657.239	544.124	419.139	527.392	443.742	266.306	403.397	315.522
Ighj4	122.773	-0.673053	0.239513	-2.81009	0.00495275	0.0352052	183.268	127.849	126.352	166.359	84.9526	94.459	108.087	90.8572
5730507A11Rik	288.664	-0.673715	0.239791	-2.80959	0.00496049	0.0352371	297.021	301.723	354.656	466.04	154.541	232.164	287.589	215.579
Perp	97.1179	-1.36664	0.486627	-2.80839	0.00497904	0.0353335	93.7408	188.193	172.535	105.007	66.8776	84.2164	13.5109	52.8624
Kbtbd6	45.0556	-1.50757	0.53717	-2.8065	0.00500824	0.0354673	71.6222	84.8915	37.4698	73.1506	16.2675	19.347	10.6157	47.0805
Fgr	98.5848	1.46728	0.523494	2.80286	0.00506521	0.0358193	50.5568	54.2078	12.1995	93.2081	155.445	84.2164	224.86	113.984
Gm15489	70.8038	-0.838217	0.299304	-2.80055	0.00510153	0.036009	92.6875	80.8003	69.7113	120.345	47.8988	52.3508	53.0786	49.5585
Afap1	364.901	-0.649973	0.232232	-2.79881	0.00512917	0.0361296	252.784	497.075	528.063	504.975	283.778	276.549	282.764	293.221
Zfp30	162.178	-1.15516	0.412944	-2.79737	0.00515206	0.0362462	214.866	284.335	235.276	160.459	40.6688	103.563	187.223	71.0338
Gm26711	173.79	0.67825	0.242727	2.79429	0.00520138	0.0365183	103.22	110.461	173.407	147.481	227.745	171.847	242.231	213.927
Pecam1	700.495	-0.60085	0.215497	-2.78821	0.00529997	0.0371041	813.122	937.897	940.231	684.312	393.132	686.25	711.253	437.766
Rnf43	8.28291	6.4548	2.31575	2.78734	0.00531419	0.0371733	0	0	0	0	0	39.8321	0	26.4312
Ace	5.21304	5.7906	2.07907	2.78519	0.00534962	0.0373211	0	0	0	0	0	3.41418	13.5109	24.7792
Pacsin1	495.438	-0.585423	0.210325	-2.78343	0.0053788	0.0374681	641.44	449.004	799.066	488.457	481.699	350.523	389.886	363.429
5430403G16Rik	128.154	-0.947147	0.340775	-2.7794	0.005446	0.037879	103.22	149.327	194.32	228.891	74.1076	66.0075	77.2052	132.156
Gm33994	5.47299	5.85323	2.10746	2.77739	0.00547981	0.038037	0	0	0	0	0	34.1418	3.86026	5.78182
Gm17971	37.1614	1.05603	0.380295	2.77688	0.0054884	0.0380812	26.3317	20.4558	26.1417	23.597	46.0913	42.1082	64.6593	47.9065
Gm43794	11.6495	-2.20539	0.794399	-2.77617	0.00550027	0.0381259	11.5859	20.4558	30.4987	14.1582	7.23001	1.13806	4.82532	3.3039
Rnd1	10.0992	2.64288	0.952872	2.7736	0.00554405	0.0383587	3.1598	1.02279	3.48556	3.53955	18.075	4.55224	10.6157	36.3429
Myo1b	327.033	-0.827179	0.298252	-2.77342	0.00554697	0.0383634	330.726	276.153	521.963	545.09	178.943	183.228	220.035	360.125
Gpd1	94.9003	-0.916937	0.33106	-2.7697	0.00561077	0.0387264	146.404	144.213	93.2388	113.265	84.0488	36.4179	65.6244	75.9896
Selm	62.3445	-0.928789	0.335473	-2.7686	0.00562982	0.0388267	106.38	72.618	72.3255	75.5103	51.5138	43.2463	48.2532	28.9091
RP24-266E2.1	10.3202	4.66587	1.68703	2.76572	0.00567972	0.0391236	3.1598	0	0	0	45.1875	19.347	0	14.8675
Zfp948	164.611	-0.829674	0.300024	-2.76536	0.00568608	0.0391518	247.518	211.717	125.48	258.387	84.0488	112.668	157.306	119.766
Gimap1	143.901	-0.923952	0.334238	-2.76436	0.00570351	0.039256	181.162	170.806	232.661	168.718	101.22	142.258	45.358	109.029
C4a	13.9943	2.50439	0.90622	2.76355	0.00571759	0.0393213	8.42614	6.13673	0	2.3597	29.8238	10.2425	26.0567	28.9091
Klrk1	6.15952	5.27525	1.91073	2.76086	0.00576488	0.0396147	0	0	0	1.17985	1.8075	0	23.1616	23.1273
Rps2-ps9	28.8744	1.43006	0.518011	2.76068	0.00576816	0.0396214	15.799	23.5241	14.8136	8.25894	56.9363	42.1082	24.1266	45.4286
Rbm44	261.034	-1.25125	0.453419	-2.75958	0.00578754	0.0397362	475.023	149.327	535.906	310.3	50.61	157.052	157.306	252.748
Nkg7	4.8734	5.69242	2.06366	2.7584	0.00580847	0.0398322	0	0	0	0	0	9.10448	6.75545	23.1273
Col4a1	5.11228	-4.34374	1.57479	-2.75829	0.00581049	0.0398322	1.05327	13.2963	17.4278	7.07909	0.903751	1.13806	0	0
Odc1	423.549	0.647278	0.234776	2.75701	0.00583328	0.0399248	370.75	366.158	296.273	287.883	657.931	401.735	355.144	652.52
Sbk1	153.012	-0.856658	0.310955	-2.75492	0.00587063	0.0401004	222.239	147.282	262.289	156.92	107.546	104.702	69.4847	153.631
Smarca1	6.16324	-5.38987	1.95737	-2.75363	0.00589387	0.0401951	0	39.8888	2.61417	5.89924	0.903751	0	0	0
Hyal4	50.3052	1.66521	0.605106	2.75193	0.00592444	0.0403714	11.5859	52.1622	13.9423	18.8776	51.5138	35.2799	133.179	85.9013
Cercam	492.272	0.685978	0.249311	2.7515	0.00593238	0.0404094	543.486	397.865	245.732	323.279	750.113	528.06	480.602	669.039
A930024E05Rik	155.698	-0.766445	0.278624	-2.75082	0.00594458	0.0404765	191.695	142.168	279.717	169.898	122.006	137.705	114.843	87.5533
Fbln5	28.2393	-1.44637	0.52606	-2.74945	0.00596953	0.0406141	37.9176	29.6609	29.6273	68.4312	21.69	9.10448	15.441	14.0416
Gm26518	173.083	0.64274	0.234086	2.74575	0.00603735	0.040978	180.109	123.757	100.21	136.862	218.708	234.44	205.559	185.018
4931415C17Rik	5.42876	-5.20183	1.89704	-2.74207	0.00610525	0.041357	0	6.13673	6.97113	29.4962	0	0	0	0.825974
Map6d1	12.438	3.68917	1.34607	2.7407	0.0061308	0.0413941	5.26633	1.02279	0.871391	0	62.3588	2.27612	26.0567	1.65195
Rasgrp2	38.206	1.49659	0.546069	2.74066	0.00613167	0.0413941	17.9055	35.7976	20.042	5.89924	67.7813	62.5933	61.7641	33.8649
Pla2g7	320.728	1.80063	0.657101	2.74026	0.00613901	0.0414057	226.452	90.0054	231.79	23.597	428.378	514.403	657.209	393.99
Gm37694	29.0968	-1.27298	0.464587	-2.74003	0.00614343	0.0414193	38.9709	32.7292	48.7979	43.6544	16.2675	26.1754	15.441	10.7377
Zfp697	380.63	-0.767782	0.280364	-2.73851	0.00617176	0.0415612	382.336	437.754	606.488	490.817	331.677	406.287	159.236	230.447
Plcb1	5.47809	3.33589	1.21826	2.73824	0.00617688	0.041563	1.05327	1.02279	1.74278	0	15.3638	7.96642	12.5458	4.12987
Zfp709	597.169	-0.657283	0.240035	-2.73828	0.00617612	0.041563	609.842	880.621	563.79	870.728	525.079	380.112	319.436	627.74
Kifap3	638.821	-0.59469	0.217287	-2.73689	0.00620222	0.0416845	723.594	839.709	859.192	652.456	341.618	422.22	594.48	677.299
Gm5464	41.9738	1.40883	0.515132	2.73489	0.0062402	0.0418904	34.7578	30.6837	7.84252	18.8776	41.5725	55.7649	63.6943	82.5974
Mpdz	4.77437	-5.76523	2.10956	-2.73291	0.00627775	0.0420931	4.21307	9.2051	0	24.7768	0	0	0	0
Cdc42bpb	709.924	0.59708	0.218496	2.73268	0.00628208	0.0421056	586.67	401.956	502.793	770.441	1003.16	711.288	692.916	1010.17
Ppbp	4.68929	-5.74882	2.10465	-2.73148	0.00630501	0.0422428	4.21307	7.15952	26.1417	0	0	0	0	0
Igdcc4	12.0629	-4.385	1.60751	-2.72782	0.00637552	0.0426319	4.21307	18.4102	0	69.6111	0	0	0.965065	3.3039
Prrt1	5.61429	-3.11053	1.14047	-2.72742	0.00638319	0.0426666	12.6392	5.11394	9.5853	12.9783	1.8075	1.13806	0	1.65195
Smyd2	234.984	0.690102	0.253256	2.72492	0.00643177	0.042891	147.457	231.15	172.535	168.718	319.024	182.09	307.856	351.039
Gm10441	6.55466	3.70244	1.36043	2.72153	0.0064981	0.0432996	0	0	3.48556	0	6.32625	14.7948	15.441	12.3896
Rpl21	224.119	0.641117	0.235771	2.71924	0.00654329	0.04355	133.765	248.538	182.121	135.683	276.548	259.478	264.428	292.395
Myb	103.28	-1.4115	0.519137	-2.71894	0.00654916	0.0435694	115.859	246.492	78.4252	160.459	59.6475	25.0373	27.9869	112.333
Adgre4	27.7975	1.76287	0.648394	2.71883	0.00655129	0.0435694	7.37287	23.5241	6.97113	12.9783	39.765	15.9328	41.4978	74.3377
1700025G04Rik	234.353	-0.899882	0.331044	-2.71832	0.00656147	0.0436201	364.43	290.472	323.286	243.049	252.146	116.082	82.9956	202.364
Daam1	407.238	0.676584	0.249108	2.71603	0.00660698	0.0438717	367.59	382.523	255.318	248.948	694.081	374.422	384.096	550.925
Hist1h2ag	21.4212	-1.63115	0.601297	-2.71271	0.0066735	0.0442107	48.4503	21.4786	30.4987	29.4962	9.03751	5.6903	7.72052	18.9974
Etv4	48.4712	1.36991	0.505172	2.71177	0.00669248	0.0442851	30.5447	48.0711	16.5564	12.9783	89.4713	52.3508	90.7161	47.0805
Gm42842	4.82681	-5.78479	2.13348	-2.71143	0.00669936	0.0443135	15.799	20.4558	0	2.3597	0	0	0	0
Parp3	327.555	0.666031	0.245744	2.71026	0.00672309	0.0444361	256.997	162.623	351.171	241.869	458.202	310.69	444.895	393.99
Snhg15	491.877	0.600387	0.22163	2.70896	0.00674944	0.0445759	322.3	355.93	306.73	580.486	523.272	526.922	666.86	652.52
Prr36	15.5051	-2.03149	0.750206	-2.70791	0.00677081	0.0446827	20.0121	14.319	52.2835	12.9783	9.94126	5.6903	3.86026	4.95585
Rps17	136.139	0.648572	0.239564	2.70731	0.00678313	0.0447468	109.54	111.484	104.567	97.9274	173.52	217.369	140.899	133.808
Btbd19	407.555	0.580675	0.214664	2.70504	0.00682956	0.0449878	209.6	411.161	337.228	348.055	455.49	581.549	444.895	472.457
Cacna1g	4.96253	-3.30563	1.22204	-2.70501	0.00683017	0.0449878	13.6925	8.18231	9.5853	4.7194	0.903751	0	0.965065	1.65195
Gm9938	54.001	0.916271	0.33903	2.70263	0.00687943	0.0452775	43.1839	46.0255	36.5984	23.597	78.6263	68.2836	64.6593	71.0338
Enho	49.8022	-1.01529	0.375711	-2.70232	0.00688567	0.0453012	73.7287	84.8915	50.5407	57.8126	37.0538	27.3134	24.1266	42.9507
2810408I11Rik	73.813	1.11818	0.413896	2.70161	0.00690056	0.0453817	57.9297	26.5925	48.7979	53.0932	169.001	85.3545	64.6593	85.0754
Serpind1	18.8107	-1.68382	0.623835	-2.69915	0.00695164	0.0457001	20.0121	24.5469	25.2703	44.8343	13.5563	11.3806	6.75545	4.12987
A430106G13Rik	21.2241	-2.62438	0.973259	-2.69649	0.00700751	0.0459969	54.7699	48.0711	28.7559	14.1582	0.903751	12.5187	10.6157	0
Gm26615	11.2051	2.8493	1.05967	2.68885	0.00716994	0.0469372	0	4.09115	0	7.07909	16.2675	28.4515	16.4061	17.3455
Rpgrip1l	282.81	-0.924702	0.343896	-2.6889	0.00716873	0.0469372	234.879	381.5	368.598	497.896	224.13	79.6642	218.105	257.704
Aim1	264.815	2.01544	0.749753	2.68814	0.00718514	0.0469829	85.3146	13.2963	97.5958	224.171	664.257	269.72	465.161	299.003
Slain1	50.1012	-1.86438	0.695675	-2.67996	0.00736304	0.0480363	101.114	66.4813	84.5249	62.532	57.84	11.3806	2.89519	14.0416
Gm15707	16.7452	-1.89801	0.708523	-2.67883	0.00738793	0.0481254	10.5327	35.7976	40.084	18.8776	7.23001	11.3806	6.75545	3.3039
Fkbp10	24.1213	-2.79749	1.04446	-2.67842	0.00739701	0.048148	24.2251	72.618	20.042	51.9133	13.5563	0	10.6157	0
Mtap7d3	158.704	0.623434	0.232874	2.67713	0.00742551	0.0482968	111.646	138.076	108.924	141.582	170.809	211.679	151.515	235.403
Ebf1	35.4972	-1.94185	0.726058	-2.67451	0.00748387	0.0486066	9.4794	61.3673	42.6982	112.086	26.2088	5.6903	11.5808	14.8675
Gm18301	23.9102	2.05683	0.769169	2.67409	0.00749325	0.0486104	9.4794	0	15.685	11.7985	34.3425	52.3508	22.1965	45.4286
Cbr2	99.2741	-0.852072	0.318898	-2.67193	0.00754172	0.0487935	151.67	122.735	140.294	96.7476	87.6638	58.0411	45.358	91.6831
Helq	494.368	0.634155	0.2375	2.67013	0.00758226	0.0490188	508.728	398.888	223.948	418.846	670.583	671.455	569.388	493.107
Dmrta1	7.72548	-5.71523	2.1407	-2.6698	0.0075897	0.0490299	0	0	25.2703	35.3955	0	1.13806	0	0
Pram1	28.8322	1.31825	0.493763	2.66981	0.00758953	0.0490299	9.4794	15.3418	20.9134	20.0574	38.8613	59.1791	39.5676	27.2572
Gm45206	28.756	-2.15816	0.808405	-2.66966	0.00759285	0.0490318	31.598	58.299	76.6824	21.2373	25.305	12.5187	1.93013	2.47792
Epb41l4b	5.41531	5.09008	1.90725	2.66881	0.0076121	0.0491191	0	1.02279	0	0	30.7275	0	5.79039	5.78182
Pcdhb19	20.1626	-7.84791	2.94109	-2.66836	0.00762215	0.0491469	15.799	141.145	4.35696	0	0	0	0	0
Pcdhga5	119.696	-0.889873	0.333975	-2.66449	0.00771057	0.0496611	160.097	170.806	98.4672	192.315	101.22	114.944	62.7292	56.9922
C230096K16Rik	271.804	-0.743298	0.27901	-2.66406	0.00772043	0.0497059	373.91	219.9	396.483	371.652	226.841	117.22	252.847	215.579
Gm15927	101.593	0.718194	0.269672	2.66321	0.00773983	0.0498093	81.1016	80.8003	79.2966	66.0715	150.926	93.3209	150.55	110.681
Kif3c	163.688	-0.788234	0.296034	-2.66265	0.00775285	0.0498585	176.949	188.193	291.916	171.078	106.643	151.362	145.725	77.6416
Chil3	7.93568	6.391	2.40084	2.66198	0.00776822	0.0499386	0	0	0	0	0	55.7649	7.72052	0

## Sheet: RNA-Seq_P40_male
Geneid	Base.mean	Log2.FC.	StdErr	Wald.stats	P.value	FDR	P40_ctr_M1	P40_ctr_M3	P40_ctr_M4	P40_pIC_M1	P40_pIC_M4	P40_pIC_M6
Gm43387	26.8114	2.88694	0.441702	6.53593	6.32e-11	4.19e-08	0.781038	2.84876	1.13345	76.044	59.0171	52.2394
Gm47694	41.2286	2.55648	0.435801	5.86617	4.46e-09	1.02e-06	4.68623	2.84876	7.93413	165.914	57.9996	56.5927
Lzts1	21.7323	2.49109	0.448642	5.55251	2.82e-08	4.33e-06	3.12415	0.949585	1.13345	59.4526	36.6313	54.416
Gm45342	22.5416	2.43626	0.447396	5.44543	5.17e-08	6.92e-06	1.56208	3.79834	1.13345	37.3307	49.8593	67.4759
Cxcr6	50.4129	2.43529	0.393562	6.18783	6.1e-10	2.02e-07	14.0587	8.54627	10.201	71.8961	113.964	141.482
Has3	24.2033	2.41916	0.449513	5.38173	7.38e-08	9.12e-06	1.56208	3.79834	1.13345	29.035	59.0171	78.3591
Gm47322	35.3859	2.38536	0.437344	5.45419	4.92e-08	6.71e-06	3.90519	2.84876	9.06758	38.7133	108.876	89.2423
Gm47258	76.499	2.31426	0.363733	6.36254	1.98e-10	9.34e-08	18.7449	17.0925	28.3362	229.515	132.28	121.892
Gm37106	17.6678	2.3057	0.4556	5.06081	4.17e-07	3.37e-05	0	0	2.26689	30.4176	45.7891	47.8861
Hyal4	34.5021	2.29335	0.441302	5.19678	2.03e-07	1.98e-05	3.90519	10.4454	1.13345	110.609	57.9996	63.1226
C130051F05Rik	57.9609	2.28631	0.397875	5.7463	9.12e-09	1.73e-06	13.2776	11.395	18.1352	197.714	98.701	76.1824
Gm45363	20.2555	2.23643	0.454981	4.91543	8.86e-07	6.13e-05	3.12415	0	1.13345	26.2697	64.1048	50.0627
Bst1	19.0547	2.21519	0.448604	4.93797	7.89e-07	5.62e-05	2.34311	3.79834	1.13345	41.4785	39.6839	47.8861
Ifi44	63.6834	2.20818	0.374584	5.89502	3.75e-09	8.82e-07	14.0587	20.8909	20.4021	85.7223	137.367	176.308
Hnrnpa1	187.498	2.15338	0.37026	5.81585	6.03e-09	1.26e-06	43.7381	57.9247	71.4072	284.819	192.314	689.995
Papss2	23.4426	2.13722	0.44263	4.82846	1.38e-06	8.47e-05	3.12415	4.74793	4.53379	78.8092	37.6488	39.1795
Gm9085	124.343	2.12197	0.281202	7.54608	4.49e-14	1.64e-10	42.9571	42.7313	56.6724	247.489	246.244	252.49
E330037G11Rik	60.9932	2.11399	0.354215	5.96811	2.4e-09	6.15e-07	16.4018	21.8405	22.6689	145.175	101.754	128.422
Gm12289	43.3974	2.11278	0.450609	4.68873	2.75e-06	0.000140811	0	5.69751	13.6014	66.3657	104.806	119.715
Col10a1	30.5577	2.09427	0.455518	4.59756	4.27e-06	0.000197959	4.68623	0	3.40034	16.5914	82.4204	111.009
Gm37755	17.7132	2.06919	0.453365	4.56407	5.02e-06	0.000219865	2.34311	0.949585	3.40034	59.4526	32.5612	28.2963
Gm38104	87.4421	2.06101	0.334413	6.16308	7.13e-10	2.31e-07	28.1174	28.4876	38.5372	128.583	185.192	215.487
Gm47389	18.4739	2.04156	0.455481	4.48221	7.39e-06	0.000290837	0	0.949585	4.53379	45.6264	37.6488	43.5328
Lurap1	64.0446	2.01469	0.354738	5.67937	1.35e-08	2.44e-06	24.9932	28.4876	14.7348	125.818	139.402	124.069
Gm43111	73.2458	2.00441	0.372652	5.37876	7.5e-08	9.2e-06	39.0519	21.8405	13.6014	176.975	137.367	134.952
Rps8	439.857	1.99903	0.394429	5.06816	4.02e-07	3.26e-05	143.711	132.942	142.814	670.57	235.051	1819.67
Gm37490	99.4833	1.96033	0.418014	4.68963	2.74e-06	0.000140811	14.8397	24.6892	47.6048	395.429	135.332	95.7722
6720475M21Rik	33.7083	1.94975	0.44767	4.35532	1.33e-05	0.000469282	2.34311	13.2942	4.53379	125.818	47.8242	47.8861
Gm37152	46.299	1.93166	0.429601	4.4964	6.91e-06	0.000279381	7.81038	8.54627	21.5355	168.679	57.9996	67.4759
Gm38126	14.6916	1.92973	0.454628	4.24464	2.19e-05	0.000697626	1.56208	0	1.13345	60.8352	22.3858	19.5898
Gm37080	66.7829	1.92514	0.40188	4.79033	1.67e-06	9.8e-05	24.9932	6.6471	34.0034	118.905	140.42	152.365
Car5b	16.9382	1.92165	0.450103	4.26936	1.96e-05	0.000648679	3.12415	1.89917	4.53379	31.8002	42.7365	37.0029
Gm42819	42.841	1.89984	0.420001	4.52342	6.08e-06	0.000254276	7.81038	7.59668	23.8024	69.1309	114.982	82.7123
Gm47168	31.4904	1.8917	0.42103	4.49302	7.02e-06	0.000281514	5.46727	9.49585	13.6014	82.9571	52.9119	60.9459
Gm3081	48.2382	1.89074	0.42904	4.40691	1.05e-05	0.000387381	15.6208	2.84876	22.6689	76.044	125.157	102.302
Gm45148	25.6562	1.88845	0.454599	4.15409	3.27e-05	0.000936319	2.34311	1.89917	7.93413	110.609	39.6839	21.7664
Gm48965	15.2332	1.88734	0.455435	4.14404	3.41e-05	0.000962046	0	0.949585	3.40034	23.5045	39.6839	41.3562
9430092D12Rik	59.9474	1.8834	0.446269	4.22031	2.44e-05	0.000757165	5.46727	16.1429	19.2686	284.819	54.947	50.0627
Gm26772	109.567	1.86979	0.301271	6.20632	5.42e-10	1.93e-07	37.4898	46.5297	60.0727	235.045	201.472	202.428
Gp1ba	17.7993	1.86663	0.455514	4.09785	4.17e-05	0.00112903	0.781038	0.949585	5.66724	58.0699	29.5086	32.6496
Gm43329	164.236	1.85152	0.273116	6.77925	1.21e-11	1.47e-08	73.4176	75.9668	74.8075	254.402	304.243	389.619
Gm7008	18.3975	1.85103	0.450378	4.10994	3.96e-05	0.00108354	2.34311	6.6471	2.26689	33.1828	47.8242	39.1795
Gm45343	49.684	1.84914	0.389323	4.74962	2.04e-06	0.000113015	10.9345	25.6388	18.1352	89.8702	123.122	87.0656
AC154200.1	38.2372	1.84815	0.423841	4.36048	1.3e-05	0.000463048	7.81038	17.0925	10.201	125.818	49.8593	63.1226
Gm26982	23.9293	1.84808	0.43144	4.28351	1.84e-05	0.00061857	7.02934	6.6471	6.80068	67.7483	41.719	41.3562
Ascl4	12.0511	1.83504	0.455577	4.02795	5.63e-05	0.00137994	0.781038	0.949585	2.26689	23.5045	32.5612	26.1197
Gm27201	125.419	1.83323	0.334419	5.48185	4.21e-08	5.85e-06	49.9864	45.5801	64.6065	367.776	176.034	193.721
Gm38346	73.8879	1.82987	0.398762	4.58887	4.46e-06	0.000203231	32.8036	10.4454	36.2703	218.454	102.771	128.422
Bak1	70.1417	1.82588	0.372022	4.908	9.2e-07	6.3e-05	32.8036	23.7396	26.0693	212.923	112.947	93.5955
Gm26824	18.862	1.82504	0.455666	4.00522	6.2e-05	0.00147744	0	4.74793	2.26689	22.1219	46.8067	58.7693
Gm44667	316.727	1.82405	0.307934	5.92351	3.15e-09	7.6e-07	82.009	158.581	183.618	822.658	472.137	546.337
Gm43793	39.5703	1.81904	0.441367	4.12137	3.77e-05	0.00104487	4.68623	6.6471	20.4021	142.41	50.8768	58.7693
Gm43794	16.0471	1.81645	0.452939	4.01037	6.06e-05	0.00145463	3.90519	2.84876	2.26689	22.1219	35.6138	47.8861
Gm48766	44.311	1.81601	0.439185	4.13497	3.55e-05	0.000990549	3.90519	5.69751	27.2027	87.1049	88.5257	104.479
Phlpp2	212.443	1.81541	0.270521	6.71081	1.94e-11	2.02e-08	68.7314	108.253	122.412	402.342	417.19	398.325
AC123927.2	28.4861	1.81408	0.448568	4.04416	5.25e-05	0.00131667	6.24831	6.6471	6.80068	123.053	35.6138	26.1197
Gm37733	59.9433	1.80643	0.400938	4.50551	6.62e-06	0.000271426	17.1828	29.4371	18.1352	56.6873	153.648	152.365
Atp5g1	240.283	1.80153	0.392488	4.59004	4.43e-06	0.00020273	85.1332	61.723	123.546	300.028	197.402	949.015
Gm47857	24.5256	1.79474	0.450463	3.9842	6.77e-05	0.00157081	6.24831	6.6471	3.40034	98.1659	39.6839	21.7664
mt-Rnr1	12196.2	1.7946	0.448059	4.00529	6.19e-05	0.00147744	4020	1057.84	3823.12	48258.9	14666.8	15693.6
AC109261.2	30.8351	1.79035	0.41976	4.26518	2e-05	0.000653548	7.81038	8.54627	14.7348	74.6614	71.2275	43.5328
Gm44250	562.219	1.78661	0.247306	7.22426	5.04e-13	9.19e-10	282.736	256.388	281.095	717.579	1214.94	1258.1
Gm15530	45.5996	1.78652	0.374669	4.76828	1.86e-06	0.000106752	17.1828	22.79	14.7348	100.931	87.5081	82.7123
Gm43162	368.45	1.78481	0.2653	6.72752	1.73e-11	1.94e-08	143.711	177.572	209.688	949.858	574.908	578.986
Spaca6	79.9232	1.78089	0.357219	4.98544	6.18e-07	4.6e-05	30.4605	34.1851	36.2703	91.2528	199.437	178.485
Gm37423	97.7087	1.77776	0.320071	5.55426	2.79e-08	4.33e-06	36.7088	41.7818	54.4055	239.193	171.964	154.541
E030018B13Rik	15.9009	1.77129	0.453527	3.90558	9.4e-05	0.00201427	0	2.84876	1.13345	69.1309	19.3332	21.7664
B930086L07Rik	73.3985	1.77014	0.423835	4.17649	2.96e-05	0.000858873	16.4018	37.9834	18.1352	286.202	63.0872	104.479
Gm42551	62.5629	1.76791	0.358601	4.93002	8.22e-07	5.77e-05	32.8036	19.9413	26.0693	129.966	92.5958	145.835
Zrsr1	120.405	1.76293	0.304269	5.79398	6.87e-09	1.41e-06	49.2054	44.6305	74.8075	257.167	195.367	239.43
Rpl23	838.187	1.76034	0.325038	5.41581	6.1e-08	7.81e-06	369.431	371.288	396.707	1287.22	787.573	2775.22
Gm43813	251.355	1.75506	0.242157	7.24762	4.24e-13	8.84e-10	100.754	150.034	124.679	474.238	463.997	481.038
A130071D04Rik	528.722	1.74723	0.276085	6.32858	2.47e-10	1.03e-07	174.953	287.724	308.298	1363.26	801.819	844.537
Gm2245	221.647	1.7457	0.321424	5.43114	5.6e-08	7.23e-06	90.6004	90.2106	125.813	667.804	324.594	287.317
Gm7890	58.6552	1.74553	0.366523	4.76241	1.91e-06	0.000108623	17.9639	30.3867	26.0693	147.94	92.5958	104.479
Gm43149	23.777	1.74224	0.455436	3.82542	0.000130549	0.00258812	0.781038	0	9.06758	35.9481	61.0522	63.1226
Sh3pxd2b	55.5587	1.74089	0.409302	4.25332	2.11e-05	0.00067702	10.9345	32.2859	18.1352	171.445	86.4906	78.3591
4933413J09Rik	9.84645	1.74053	0.445133	3.91013	9.22e-05	0.00198548	0	0	0	22.1219	24.4209	23.943
Chic1	66.3814	1.73301	0.454386	3.81395	0.000136762	0.00266457	24.2122	10.4454	5.66724	11.0609	195.367	226.371
Gm45501	52.9114	1.73119	0.354711	4.88058	1.06e-06	6.95e-05	24.2122	25.6388	19.2686	98.1659	101.754	108.832
Gm37420	238.869	1.72666	0.374866	4.60608	4.1e-06	0.000192535	70.2934	60.7735	171.151	786.71	298.138	324.319
Gm48542	20.7243	1.72419	0.443525	3.88747	0.000101296	0.00212692	4.68623	4.74793	7.93413	29.035	40.7015	60.9459
[truncated: 913 more rows]

## Sheet: RNA-Seq_P40_female
Gene	Base.mean	Log2.FC.	StdErr	Wald.stats	P.value	FDR	P40_F_ctr_1	P40_F_ctr_2	P40_F_ctr_3	P40_F_pIC_1	P40_F_pIC_2	P40_F_pIC_3
[truncated: 3 more rows]
