# Supplementary material for: Neonatal immune challenge poses a sex-specific risk for epigenetic microglial reprogramming and behavioral impairment
Source: Nat Commun. 2023 May 11;14:2721. doi: 10.1038/s41467-023-38373-0 (PMC10175500; doi:10.1038/s41467-023-38373-0)
Supplement: Supplementary file 6 — Source Data [file 41467_2023_38373_MOESM6_ESM.xlsx]

## Sheet: Figure 1
Figure 1b sociability, P40, Male
	veh (E)	veh (C)	veh (M)	poly (E)	poly (C)	poly (M)
	256	150	255	277	110	197
	230	110	177	134	45	396
	170	224	280	463	223	131
	86	102	335	200	144	212
	143	144	340	317	12	229
	201	90	309	259	129	180
	122	78	400	316	38	214
				208	118	248
Figure 1b social Novelty, P40, Male
	veh (M1)	veh (C)	veh (M2)	poly (M1)	poly (C)	poly (M2)
	233	162	385	189	248	103
	150	119	320	285	163	145
	169	72	223	363	106	235
	122	81	314	141	173	290
	178	185	287	317	69	225
				240	228	167
				199	216	102
				215	158	224
Figure 1c sociability, P40, Female
	veh (E)	veh (C)	veh (M)	poly (E)	poly (C)	poly (M)
	302	104	255	177	110	225
	130	186	271	179	100	366
	270	144	280	253	123	331
	121	162	350	200	104	262
	123	154	312	257	112	229
	150	140	244	159	105	250
	136	49	315	216	88	314
				258	93	293
Figure 1c social Novelty, P40, Female
	veh (M1)	veh (C)	veh (M2)	poly (M1)	poly (C)	poly (M2)
	203	192	385	189	142	243
	250	39	320	185	163	245
	169	72	273	163	156	235
	182	127	314	231	70	320
	178	85	287	159	169	225
	143	140	250	160	278	217
	188	92	320	200	211	306
				215	156	224
				208	85	320
Figure 1d working memory, P40
	male (veh)	male (poly IC)	female (veh)	female (poly IC)
	71	50	57	71
	71	64	64	78
	64	64	71	64
	64	57	64	71
	71	57	79	64
	71	57	57	57
	79	43	71	79
	71			64
	57			71
Figure 1e Familiarization, P40
	male (veh)	male (poly IC)	female (veh)	female (poly lC)
	10	8	9	12
	10	9	13	10
	11	13	11	11
	9	11	9	12
	8	10	12	8
	12	10	8	9
Figure 1e Exploration, P40
	male (veh)	male (poly IC)	female (veh)	female (poly lC)
	14	12	14	15
	12	9	12	11
	15	10	13	15
	11	10	16	14
	12	7	14	12
	16	11	15	12
Figure 1j Jun
	male vehicle	male poly	female vehicle	female poly
	0.72	0.78	0.88	1.03
	0.93	0.45	0.85	0.61
	0.96	0.45	0.4	0.79
	1.2	0.77	0.6	0.47
	0.77	0.47	0.94	0.99
	0.86	0.42	0.86	0.72
	1.18		1.08	0.99
	1.39		1.16	0.56
Figure 1j Sesn3
	male vehicle	male poly	female vehicle	female poly
	0.79	1.55	1.09	0.85
	1.26	2.41	1.06	1.11
	1.1	1.94	0.87	1.25
	1.21	2.2	1.27	1.08
Figure 1j Ifi204
	male vehicle	male poly	female vehicle	female poly
	1.26	1.34	0.79	0.96
	1.14	1.93	1.32	0.89
	0.95	1.45	1.11	1.25
	0.89	2.79	1.26	1.13
	1	1.58	0.95	1.11
Figure 1j Enpp2
	male vehicle	male poly	female vehicle	female poly
	1.16	0.39	1.33	0.88
	1.08	0.81	1.09	1.31
	1.01	0.44	0.84	1.06
	0.79	0.69	0.8	0.94
Figure 1j Ccl12
	male vehicle	male poly	female vehicle	female poly
	1.28	2.62	1.21	1.64
	0.96	2.42	0.82	1.79
	0.99	1.73	0.83	1.12
	0.81		1.21	1.26
Figure 1k Ccl12
	male, vehicle	male, poly (I:C)	female, vehicle	female, poly (I:C)
	0.47	0.8	0.45	0.47
	0.34	0.81	0.14	0.32
	0.29	0.75	0.32	0.29
	0.42	0.69	0.17	0.27
	0.28	0.68	0.34	0.23
	0.19	0.61	0.38	0.18
	0.4	0.38	0.3	0.36
		0.79
Figure 1k Enpp2
	male, vehicle	male, poly (I:C)	female, vehicle	female, poly (I:C)
	0.03	0.473	0.011	0.099
	0.035	0.318	0.077	0.019
	0.081	0.528	0.052	0.012
	0.062	0.446	0.085	0.017
		0.603	0.101
Figure 1k Sesn3
	male, vehicle	male, poly (I:C)	female, vehicle	female, poly (I:C)
	1.16	3.19	1.74	1.47
	2.25	3.81	2.09	1.32
	1.64	2.92	1.89	1.29
	1.72	1.82	1.27	1.27
	0.99	2.84	0.92	1.23
	1.17	2.09	1.03	2.18
	1.13	1.98		1.36
		1.79

## Sheet: Figure 2
Figure 2a DCX cells/mm2 in DG P40
	male vehicle	male poly	female vehicle	female poly
	441	462	360	421
	422	428	328	335
	325	392	315	388
	379	357	412	457
	395	359		271
	367			387
	327			281
Figure 2a Iba cells/mm2 in DG P40
	male vehicle	male poly	female vehicle	female poly
	103.4	104.3	95.4	102.5
	79.2	99.1	74.3	99.1
	78.8	83.4	74.2	82.4
	61.7	62.7	71.2	82.3
	59.4	51.3		81.9
	59.3			75.3
	58.4			68.4
	50.1
Figure 2a Iba + CD68 cells in DG/DCX cells P40
	male vehicle	male poly	female vehicle	female poly
	0.048	0.075	0.047	0.062
	0.052	0.076	0.055	0.05
	0.058	0.083	0.041	0.064
	0.043	0.063	0.051	0.058
	0.059	0.084		0.045
	0.055			0.054
	0.056
Figure 2d spines per µm P40
	male vehicle	male poly	female vehicle	female poly
	1.731	1.351	1.745	1.667
	1.748	1.505	1.999	1.709
	1.842	1.224	1.85	1.673
	1.819	1.392	1.728	1.782
	1.792	1.435	1.872	1.809
		1.417
Figure 2e CD68/GFP per microglia
	male vehicle	male poly	female vehicle	female poly
	10.9	17.3	10.8	10.3
	10.1	16.5	10.5	9.7
	9.7	15.8	9.1	8.2
			9.2	8.7

## Sheet: Figure 3
		Figure 3D IFNb, forebrain
	Male vehicle	Male Poly IC	Female vehicle	Female Poly IC
	1.28	2.32	1.01	1.94
	0.96	2.42	0.82	1.71
	1.05	1.83	0.73	2.12
	1.1	2.49	1.11	2.26
	0.87	2.19	1.22	2.31
		1.92		1.72
		Figure 3D Cxcl11, forebrain
	Male vehicle	Male Poly IC	Female vehicle	Female Poly IC
	1.23	6.53	1.34	7.38
	0.73	5.93	1.42	6.964
	1.15	7.03	1.03	7.94
	1.1	6.93	1.22	5.82
		7.25	0.83	6.42
		6.48		5.91
		Figure 3D TNFa, forebrain
	Male vehicle	Male Poly IC	Female vehicle	Female Poly IC
	1.15	4.52	0.89	5.93
	0.97	4.59	1.28	5.28
	1.27	5.31	0.79	4.28
	1.09	4.92	0.92	4.91
		4.23	1.19	5.61
		5.42		5.33
		Figure 3D Cxcl10, forebrain
	Male vehicle	Male Poly IC	Female vehicle	Female Poly IC
	1.23	20.65	0.93	25.3
	0.72	22.54	0.99	29.34
	0.82	23.91	1.42	30.01
	1.19	24.87	0.73	26.83
		21.64	0.82	27.36
		24.51		28.91
		Figure 3D IFNg, forebrain
	Male vehicle	Male Poly IC	Female vehicle	Female Poly IC
	1.04	1.57	0.83	1.09
	1.13	1.74	0.93	1.16
	1.05	1.62	0.89	1.04
	0.96	1.63	1.11	1.06
		1.66	0.94	0.95
		1.72		1.14
		Figure 3D Ccl2, forebrain
	Male vehicle	Male Poly IC	Female vehicle	Female Poly IC
	0.93	1.46	1.01	1.47
	1.17	1.27	0.94	1.62
	0.88	1.59	0.91	1.38
	0.78	1.63	1.09	1.44
		1.39	0.82	1.37
		1.44		1.55
		Figure 3D IFNb, spleen
	Male vehicle	Male Poly IC	Female vehicle	Female Poly IC
	1.13	0.97	0.99	1.14
	1.04	0.82	0.91	1.28
	0.92	1.24	1.23	0.79
	0.99	0.77	1.07	0.92
		1.19	0.83	0.89
		1.42		1.05
		Figure3D Cxcl11, spleen
	Male vehicle	Male Poly IC	Female vehicle	Female Poly IC
	1.26	4.27	1.31	4.52
	0.94	4.83	1.04	5.98
	1.09	5.72	0.95	4.42
	1.02	5.19	0.77	5.91
	1.19	4.48	0.69	5.33
		5.85		4.09
		Figure 3D TNFa, spleen
	Male vehicle	Male Poly IC	Female vehicle	Female Poly IC
	0.87	1.34	1.15	0.82
	1.25	1.29	1.27	0.91
	0.99	0.99	0.77	1.12
	1.28	0.72	0.91	1.14
		0.78	0.83	0.88
		1.18		1.31
		Figure 3D Cxcl10, spleen
	Male vehicle	Male Poly IC	Female vehicle	Female Poly IC
	0.91	1.14	1.14	1.13
	0.95	1.21	0.88	0.95
	1.15	0.85	1.32	1.23
	1.07	0.92	0.79	0.84
		1.16	1.05	0.96
		0.92		1.17
		Figure 3D IFNg, spleen
	Male vehicle	Male Poly IC	Female vehicle	Female Poly IC
	1.14	2.27	1.03	1.39
	0.99	2.01	0.95	1.25
	0.85	1.83	0.93	1.37
	1.07	1.77	1.24	1.26
		1.69	1.09	1.41
		1.92		1.19
		Figure 3D Ccl2, spleen
	Male vehicle	Male Poly IC	Female vehicle	Female Poly IC
	0.86	2.45	1.23	2.82
	0.73	1.82	1.02	2.11
	0.92	1.56	0.92	1.72
	0.93	1.49	1.14	1.62
		2.38	0.98	2.01
		2.29		1.95
		Figure 3F Hippocampus T cells/mm2
	male vehicle	male poly	female vehicle	female poly
	0.1	4.2	0.2	2.9
	0.2	3.9	0.2	2.8
	0.2	3.8	0.3	2.7
	0.3	3.5	0.1	2.3
	0.1	2.9	0.1	1.9
Figure 3g IFNg conc, forebrain
		male vehicle, mean	male vehicle, SD	male vehicle, N
	3h post injection	5.79	0.23	5
	7h post injection	6.75	0.53	5
	12h post injection	6.19	0.84	5
	24h post injection	6.77	0.9	5
	36h post injection	5.72	0.77	5
		male poly, mean	male poly, SD	male poly, N
	3h post injection	5.56	0.18	5
	7h post injection	10.07	0.62	5
	12h post injection	8.82	0.54	5
	24h post injection	7.15	0.44	5
	36h post injection	6.47	0.92	5
		female vehicle, mean	female vehicle, SD	female vehicle, N
	3h post injection	5.61	0.38	5
	7h post injection	5.59	1.6	5
	12h post injection	6.77	0.31	5
	24h post injection	6.56	0.83	5
	36h post injection	5.87	0.11	5
		female poly, mean	female poly, SD	female poly, N
	3h post injection	6.04	0.34	5
	7h post injection	7.9	1.2	5
	12h post injection	6.9	0.53	5
	24h post injection	6.57	0.66	5
	36h post injection	6.16	0.68	5
Figure 3g IFNg conc, spleen
		male vehicle, mean	male vehicle, SD	male vehicle, N
	3h post injection	6.04	0.28	5
	7h post injection	6.46	0.53	5
	12h post injection	7.28	0.63	5
	24h post injection	7.74	0.53	5
	36h post injection	6.76	0.87	5
		male poly, mean	male poly, SD	male poly, N
	3h post injection	8.17	0.26	5
	7h post injection	20.61	1.22	5
	12h post injection	11.47	0.54	5
	24h post injection	7.83	0.42	5
	36h post injection	6.55	0.32	5
		female vehicle, mean	female vehicle, SD	female vehicle, N
	3h post injection	5.99	0.18	5
	7h post injection	6.77	0.66	5
	12h post injection	7.18	0.34	5
	24h post injection	6.13	0.31	5
	36h post injection	6.3	0.55	5
		female poly, mean	female poly, SD	female poly, N
	3h post injection	7.05	0.36	5
	7h post injection	11.79	0.83	5
	12h post injection	10.02	0.73	5
	24h post injection	7.28	0.42	5
	36h post injection	5.18	0.29	5

## Sheet: Figure 4
Figure 4b working memory, P40
	male, Rag1+/+ (veh)	male, Rag -/- (veh)	male, Rag -/- (poly IC)	female, Rag1+/+ (veh)	female, Rag -/- (veh)	female, Rag -/- (poly IC)
	50	57	61	57	58	49
	71	45	45	71	41	48
	78	52	54	70	50	49
	67	51	48	64	52	42
	69	64	55	69	60	52
		52	43		45	48
		48			55	57
Figure 4c NOR Fam., P40
	male, Rag1+/+ (veh)	male, Rag -/- (veh)	male, Rag -/- (poly IC)	female, Rag1+/+ (veh)	female, Rag -/- (veh)	female, Rag -/- (poly IC)
	10	8	10	9	11	10
	8	10	11	11	8	10
	9	9	10	9	8	11
	11	10	9	10	10	11
	12	9	8	12	11	9
		9	10		11	8
		9			10	11
Figure 4d NOR Exp., P40
	male, Rag1+/+ (veh)	male, Rag -/- (veh)	male, Rag -/- (poly IC)	female, Rag1+/+ (veh)	female, Rag -/- (veh)	female, Rag -/- (poly IC)
	15	11	9	16	8	10
	17	10	11	13	12	11
	14	9	9	15	11	9
	13	9	10	12	9	9
	14	12	8	15	7	7
		8	7		7	9
		12			11	12
Figure 4f DCX pos cells., P40
	male, Rag1+/+ (veh)	male, Rag -/- (veh)	male, Rag -/- (poly IC)	female, Rag1+/+ (veh)	female, Rag -/- (veh)	female, Rag -/- (poly IC)
	622	501	511	632	577	461
	684	507	489	621	505	512
	566	402	478	597	498	505
	529	549	518	581	519	489
	582	551	509	601	488	401
		472	503		472	473
Figure 4g DCX+Ki67 pos cells., P40
	male, Rag1+/+ (veh)	male, Rag -/- (veh)	male, Rag -/- (poly IC)	female, Rag1+/+ (veh)	female, Rag -/- (veh)	female, Rag -/- (poly IC)
	10.1	7.8	6.9	11.9	5.7	8.2
	9.7	5.4	5.1	11.4	5.1	6.1
	9.6	5.2	4.8	9.4	4.3	5.6
	6.1	4.8	3.9	9.3	3.3	5.2
	5.9	1.8	2.1	8.1	2.8	4.4
		2.9	2.5		2.5	3.2
Figure 4h Iba1 + CD68 + DCX pos cells., P40
	male, Rag1+/+ (veh)	male, Rag -/- (veh)	male, Rag -/- (poly IC)	female, Rag1+/+ (veh)	female, Rag -/- (veh)	female, Rag -/- (poly IC)
	0.04	0.064	0.048	0.046	0.039	0.047
	0.034	0.051	0.056	0.045	0.048	0.042
	0.068	0.055	0.041	0.05	0.034	0.051
	0.049	0.047	0.032	0.049	0.046	0.043
	0.038	0.046	0.049	0.048	0.05	0.046
		0.039	0.037		0.037	0.041
Figure 4j Working memory IFNg ko, P40
	male, IFNG+/+ (veh)	male, IFNG -/- (veh)	male, IFNG -/- (poly IC)	female, IFNG+/+ (veh)	female, IFNG -/- (veh)	female, IFNG -/- (poly IC)
	53	38	38	71	46	35
	83	43	28	82	31	61
	73	55	23	58	65	56
	75	59	48	66	40	49
	63	33	60	66	53	53
	77	65	62	77	55	52
	61	32	43		48	39
Figure 4k NOR Fam IFNg ko, P40
	male, IFNG+/+ (veh)	male, IFNG -/- (veh)	male, IFNG -/- (poly IC)	female, IFNG+/+ (veh)	female, IFNG -/- (veh)	female, IFNG -/- (poly IC)
	12	11	12	8	11	10
	7	12	13	11	8	13
	9	7	8	8	8	13
	7	6	9	12	10	10
	11	14	6	13	11	7
	10	13	13	11	13	12
	14	11	11		9	7
Figure 4l NOR Explor IFNg ko., P40
	male, IFNG+/+ (veh)	male, IFNG -/- (veh)	male, IFNG -/- (poly IC)	female, IFNG+/+ (veh)	female, IFNG -/- (veh)	female, IFNG -/- (poly IC)
	14	10	9	13	9	10
	12	9	9	12	7	11
	12	12	11	14	9	11
	16	8	10	11	6	7
	13	9	7	11	8	7
	15	13	12	12	12	8
	12	8	8		10	9
Figure 4n DCX pos cells., P40
	male, IFNG+/+ (veh)	male, IFNG -/- (veh)	male, IFNG -/- (poly IC)	female, IFNG+/+ (veh)	female, IFNG -/- (veh)	female, IFNG -/- (poly IC)
	528	512	376	491	236	459
	668	456	456	526	233	399
	522	344	466	573	292	443
	689	499	373	493	512	382
	527	512	481	655	509	328
	677	398	349	645	498	395
		369		612	421	383
Figure 4o DCX+Ki67 pos cells., P40
	male, IFNG1+/+ (veh)	male, IFNG -/- (veh)	male, IFNG -/- (poly IC)	female, IFNG+/+ (veh)	female, IFNG -/- (veh)	female, IFNG -/- (poly IC)
	15.7	5.4	8.1	24.4	7.7	5.3
	23.6	7.5	5.5	21.7	11.3	7.8
	24.9	8.4	12.3	21.2	12.5	3.4
	18.7	12.7	9.1	17.9	7.6	7.7
	17.6	8.9	9.8	19.5	13	8.6
	17.1	13.8	12.8	17.6	9	6.9
		7.3		18.9	13.5	14
Figure 4p Iba1 + CD68 + DCX pos cells., P40
	male, IFNG+/+ (veh)	male,IFNG(veh)	male, IFNG -/- (poly IC)	female, IFNG+/+ (veh)	female, IFNG -/- (veh)	female, IFNG -/- (poly IC)
	0.057	0.04	0.044	0.049	0.041	0.036
	0.049	0.044	0.051	0.048	0.036	0.035
	0.041	0.038	0.055	0.044	0.046	0.052
	0.048	0.049	0.041	0.038	0.038	0.041
	0.036	0.037	0.036	0.043	0.049	0.042
	0.045	0.054	0.042	0.036	0.038	0.047
		0.053			0.05	0.035

## Sheet: Figure 5
Figure 5b working memory
	male, vehicle	male, poly (IC)	male, poly (IC)+IFNg AB	male, IFNg AB	male, poly (IC)+IFNg AB iso
	57	50	79	50	11
	79	21	43	50	36
	64	36	64	57	38
	57	36	29	79	22
	50	14	79	64	19
	79	21	64	50	20
	50	43		79	26
	50	43
		14
Figure 5c NOR Fam
	male, vehicle	male, poly (IC)	male, poly (IC)+IFNg AB	male, IFNg AB	male, poly (IC)+IFNg AB iso
	12	16	6	7	7
	8	7	9	6	6
	10	11	9	9	13
	10	10	13	9	6
	9	12	11	12	12
	9	9	8	13	11
	10	6		6	8
	9	12			11
		6
Figure 5d NOR Expl
	male, vehicle	male, poly (IC)	male, poly (IC)+IFNg AB	male, IFNg AB	male, poly (IC)+IFNg AB iso
	14	11	12	11	6
	11	7	12	13	7
	15	8	18	17	11
	13	10	12	15	5
	14	6	13	12	9
	13	7	13	10	4
	15	5		9	6
	12	5			7
		10
Figure 5e Iba1+ CD68+ per DCX
	male, vehicle	male, poly (IC)	male, poly (IC)+IFNg AB	male, IFNg AB
	0.045	0.072	0.042	0.037
	0.053	0.068	0.039	0.047
	0.059	0.073	0.055	0.051
	0.06	0.074	0.058	0.049
		0.061
Figure 5e DCX cells in DG
	male, vehicle	male, poly (IC)	male, poly (IC)+IFNg AB	male, IFNg AB
	588	869	549	552
	778	499	778	801
	894	578	641	692
	702	635	752	769
		661
Figure 5f Ccl12
	male, vehicle	male, poly (IC)	male, poly (IC)+IFNg AB
	0.27	0.8	0.59
	0.34	0.51	0.54
	0.29	0.65	0.42
	0.42	0.49	0.47
	0.28	0.58	0.34
	0.29	0.81	0.32
		0.9
Figure 5g Sesn3
	male, vehicle	male, poly (IC)	male, poly (IC)+IFNg AB
	1.16	1.49	1.74
	1.25	1.61	1.09
	1.14	1.92	0.89
	1.32	1.42	1.27
	0.99	1.34	0.92
	1.17	1.49	1.03
		1.58
Figure 5h Enpp2
	male, vehicle	male, poly (IC)	male, poly (IC)+IFNg AB
	0.012	0.038	0.027
	0.013	0.031	0.025
	0.018	0.033	0.021
	0.022	0.026	0.013
	0.023	0.034	0.012
	0.031	0.026	0.008
		0.032
Figure 5j VGLUT1
	male, vehicle	male, poly (IC)	male, poly (IC)+IFNg AB
	43.2	32.86	48.77
	40.75	26.25	35.45
	36.87	34.69	32.74
	39.89	23.69	33.1
	30.57	19.17	38.82
	29.09
	38.18
Figure 5j GAD-67
	male, vehicle	male, poly (IC)	male, poly (IC)+IFNg AB
	15.11	7.99	10.88
	5.17	7.51	10.58
	15.41	9.43	11
	5.31	6.69	7.26
	4.06	7.19	11.96
	7.44		13.86
			7.96
			3.17
Figure 5l T cells
	Male, wt, vehicle	Male, wt, poly (I:C)	Male, wt, nAB + poly (I:C)	Female, wt, vehicle	Female, wt, poly (I:C)	Female, wt, nAB + poly (I:C)
	0	3.47	2.62	0	3.68	1.72
	0	4.98	2.28	0	2.91	2.88
	0	4.56	1.47	0	4.24	2.76
				0	3.11	1.73
				0

## Sheet: Figure 6
Figure 6b working memory, P40
	male vehicle	male MCMV	female vehicle	female MCMV
	71	36	57	86
	71	50	64	71
	79	36	79	50
	64	36	64	71
	57	57	43	64
	50	36	50	50
		43	71	64
				64
Figure 6c NOR Fam., P40
	male vehicle	male MCMV	female vehicle	female MCMV
	12	8	7	12
	10	9	14	10
	11	13	9	11
	9	11	10	9
	7	14	12	8
	13	10	8	9
		7	9	10
				8
Figure 6d NOR Expl., P40
	male vehicle	male MCMV	female vehicle	female MCMV
	13	8	15	13
	14	9	11	11
	14	9	15	17
	9	11	9	18
	12	7	13	11
	17	7	17	10
		4	15	14
				11
Figure 6e MCMV M45, P15, SG
	male MCMV	female MCMV
	4.8	7.2
	3.2	4.8
	5.1	5.1
	2.9	5.6
	4.9	5.3
		3.9
Figure 6g T cells, P15
	male vehicle	male MCMV	female vehicle	female MCMV
	0.1	6.9	0.3	12.9
	1.2	6.1	0.9	8.1
	1.5	5.9	0.7	6.8
	0.8	12.3	0.9	3.3
	0	14.2	0.3	5.1
	0.3	15.5		3.7
		18.3		4.6
Figure 6h total splenocytes, P15
	male vehicle	male MCMV	female vehicle	female MCMV
	22.7	33.3	25.2	28.4
	25.8	34.2	12.2	34.2
	20.5	35.6	20	25.9
	16.6	20	16.4	33.3
	20.2	30.6	21.8	28.8
	18.5	40.5	18	32
		24.3		29.3
Figure 6i total T cells, P15
	male vehicle	male MCMV	female vehicle	female MCMV
	2.2	3.7	2.4	3
	2.4	2.9	1.9	3.5
	2.6	3.4	2.6	2.3
	2.3	3.7	2.1	3.3
	2.8	3.1	2.5	4
	2.3	4		3.9
		3.6		3.6
Figure 6j CD8 T cells, P15
	male vehicle	male MCMV	female vehicle	female MCMV
	627	801	684	847
	631	845	602	843
	627	801	652	838
	594	794	660	783
	588	793	610	845
	626	837		797
		784		787
Figure 6k CD4 T cells, P15
	male vehicle	male MCMV	female vehicle	female MCMV
	718	1200	740	1274
	730	1146	678	1224
	652	1095	629	1159
	652	1294	765	1151
	641	1160	654	1406
	732	1334		1163
		1065		1213
Figure 6m CD68/GFP per Iba1, P40
	male vehicle	male MCMV	female vehicle	female MCMV
	10.1	21.4	10.5	15.8
	10.5	28.3	11.3	17.2
	9.7	29.7	10.9	19.3
Figure 6n LAMP2 area per microglia MCMV , P40
	male vehicle	male MCMV
	0.06	0.084
	0.058	0.08
	0.062	0.076
	0.056	0.072
	0.055	0.081
	0.059	0.079
	0.063
Figure 6o VGLUT1 MCMV , P40
	male vehicle	male MCMV
	27.28	16.17
	27.34	16.07
	39.98	18.73
Figure 6o GAD-67 MCMV , P40
	male vehicle	male MCMV
	13.74	7.64
	9.43	12.89
	9.53	12.1

## Sheet: Supplementary Figure 1
Supplementary figure 1a Body weight, P7
	male control	male PolyI:C	female control	female PolyI:C
	4.8	3.6	4.6	3.8
	4.6	3.1	5	3.3
	5.2	4	5.1	3.1
	5.9	4.1	5.2	3.3
	4.7	4.2	4.6	3.9
	5	4.6	3.6	2.6
	3.5	3.1	3.3	2.1
	4	3.7	4.2	3.2
	4.5	3.1	4.6	3.1
	4	3.1	4.8	3.5
	4.6	3.6	3.6	2.6
	5	2.7	4.1	3.7
	4.2	3.6	4	3.4
	4.3	2.5	4.4	3.3
		2.5		2.6
Supplementary figure 1a Body weight, P15
	male control	male PolyI:C	female control	female PolyI:C
	8.3	6	8.7	5.7
	7.5	6.2	8	5
	8.2	6	7.6	6.5
	8.3	6.8	8.5	7.9
	7.9	7.3	8.3	6.9
	8.1	6.2	8.3	6.1
	7.2	6.9	8.5
Supplementary figure 1a Body weight, P40
	male control	male PolyI:C	female control	female PolyI:C
	21.6	19.6	16.3	15.7
	23	21	18.4	15.1
	20	21	19	14.6
	20.5	18.7	19.9	12.4
	20.5	18.5	19.4	16.2
	23.3	17.3	19	16.7
	21.5	18.5	14.9	10
	22.9	22.2		13.5
	24.7	23		16.5
	25.5	19.5		16.2
	26.8	22		20.4
	22	22.2
	22.7
	20.2
	24.9
	25.7
Supplementary figure 1b Brain weight, P7
	male control	male PolyI:C	female control	female PolyI:C
	0.26	0.23	0.25	0.24
	0.27	0.27	0.24	0.2
	0.2	0.2	0.18	0.12
	0.27	0.26	0.26	0.24
	0.27	0.24	0.26	0.24
	0.26	0.23	0.28	0.25
	0.28	0.26	0.23	0.2
	0.29	0.22	0.27	0.24
	0.27	0.25	0.27	0.24
	0.27	0.22	0.27	0.24
		0.22		0.2
Supplementary figure 1b Brain weight, P15
	male control	male PolyI:C	female control	female PolyI:C
	0.42	0.41	0.41	0.41
	0.42	0.37	0.42	0.39
	0.41	0.41	0.41	0.38
	0.42	0.4	0.43	0.4
Supplementary figure 1b Brain weight, P40
	male control	male PolyI:C	female control	female PolyI:C
	0.44	0.39	0.46	0.42
	0.45	0.41	0.46	0.42
	0.45	0.4	0.47	0.43
	0.47	0.4	0.41	0.45
	0.47	0.45	0.44	0.47
	0.44	0.44	0.43	0.45
	0.46	0.43	0.44	0.45
	0.45	0.44		0.42
	0.43	0.45
	0.48	0.45
	0.48	0.46

## Sheet: Supplementary Figure 2
Supplementary figure 2a DCX+Ki67/mm2 in DG
	male vehicle	male Poly (I:C)	female vehicle	female Poly (I:C)
	102.5	88.4	99.3	96.2
	101.3	87.6	98.8	95.3
	98.3	96.2	96.2	93.2
	97.5	95.4		75.8
	67.8	82.3		82.1
	82.1			91.4
Supplementary figure 2a DCX+Ki67 in DG%
	male vehicle	male Poly (I:C)	female vehicle	female Poly (I:C)
	19.3	24.1	24.1	18.6
	16.4	23.5	23.6	23.1
	17.7	23.8	18.6	19.6
	22.1	17.3		19.4
	23.8	18.6		18.4
	26.4			13.7
Supplementary figure 2b DCX+Casp3/mm2 in DG
	male vehicle	male Poly (I:C)	female vehicle	female Poly (I:C)
	33.7	27.2	19.1	20.4
	27.5	22.5	19.3	21.7
	16.1	22.8	18.5	18.2
	15.9	19.4		16.3
	16.2	2.3		16.7
				9.3
				7.1
Supplementary figure 2b DCX+Casp3 in DG%
	male vehicle	male Poly (I:C)	female vehicle	female Poly (I:C)
	12.1	3.2	2.4	3.5
	8.4	4.9	1.8	3.7
	8.3	3.6	2.5	4.1
	3.6	4.3		4.7
	1.3	1.2		2.4
				1.7
				1.2

## Sheet: Supplementary Figure 3
Supplementary figure 3a Tlr3
	Male vehicle	Male Poly IC	Female vehicle	Female Poly IC
	1.43	1.37	1.15	0.92
	1.7	0.88	1.49	1.37
	0.68	0.72	0.62	1.09
	1.49	0.74	1.46	1.04
	0.79	1.13	0.96	0.6
	1.05	1.1	0.57	1
	0.95	0.59	1.19	1.1
	0.8	0.94	1	0.75
Supplementary figure 3b dose respone
	IFNg	females	males
	0.1	0.018	0.069
	1	0.144	0.129
	3.3	0.41	0.421
	10	0.801	0.837
	33	1.018	1.042
	100	0.893	0.856
Supplementary figure 3c time course
	time min	females	males
	0	0.031	0.029
	5	0.375	0.467
	15	0.739	0.617
	30	0.735	0.801
	60	0.814	0.748
Supplementary figure 3d ELISA
	RAG veh fem	RAG veh male	RAG poly (I:C) fem	RAG poly (I:C) male
	6.33	4.38	5.3	4.86
	3.82	5.3	5.37	3.73
	6.87	3.89	5.46	4.82
	6.26	4.52	4.48	5.35
			4.15	5.53
			4.28	6.59

## Sheet: Supplementary Figure 4
Supplementary figure 4b Working memory
	female, vehicle	female, IFNg
	72	42
	58	53
	44	41
	60	38
	69	37
	51
	82
	61
Supplementary figure 4c NOR, Fam.
	female, vehicle	female, IFNg
	10	8
	12	10
	10	11
	8	11
	8	11
	8
	10
	14
Supplementary figure 4d NOR, Expl.
	female, vehicle	female, IFNg
	14	10
	14	7
	15	8
	13	10
	13	8
	13
	13
	13
Supplementary figure 4e Stx18
	female, vehicle	female, IFNg
	2.24	2.32
	2.43	3.31
	2.35	4.24
	2.35	3.16
		2.96
Supplementary figure 4f Sesn3
	female, vehicle	female, IFNg
	1.44	1.26
	1.2	1.53
	0.99	1.4
	1.34	1.67
	1.33	1.56
		1.85
		1.52
		1.35
		1.55
Supplementary figure 4g Bloc1s5
	female, vehicle	female, IFNg
	1.03	0.95
	2	0.99
	1.82	1.65
	1.43	2.05
		1.69
		1.52
Supplementary figure 4h T cells
	female, vehicle	female, IFNg
	0	0
	0	0
	0	0
		0
		0
		0
		0
Supplementary figure 4i spines
	female, vehicle	female, IFNg
	2.73	2.55
	3.03	2.35
	2.71	1.92
	2.6	2.01
		2.12
